# Supplementary material for: Expansive and Diverse Phenotypic Landscape of Field Aedes aegypti (Diptera: Culicidae) Larvae with Differential Susceptibility to Temephos: Beyond Metabolic Detoxification
Source: J Med Entomol. 2021 Oct 27;59(1):192–212. doi: 10.1093/jme/tjab179 (PMC8755997; doi:10.1093/jme/tjab179)
Supplement: tjab179_suppl_Supplementary_Table_S1 [file tjab179_suppl_supplementary_table_s1.xlsx]

## Sheet: Over_Expressed_Transcripts
Gene_ID	Transcript_ID	Genomic_Location	Product_Description	Gene_Type	Gene_Name/Symbol	logFC	logCPM	F	PValue	FDR	LS_RPKM	FS_RPKM	FR_RPKM
AAEL000316	AAEL000316-RA-E3	AaegL5_2:367.999.645..368.002.530(+)	unspecified product	protein coding gene	N/A	1.6884	-0.976212	20.4253	0.000377928	0.00668376	0.0770207	0.0916213	0.263614
AAEL000360	AAEL000360-RA-E5	AaegL5_2:124.225.761..124.233.521(+)	DNAJ homolog subfamily B member. putative	protein coding gene	N/A	1.46128	-1.39027	17.3882	0.000697389	0.0103954	0.023779	0.0192054	0.068717
AAEL000460	AAEL000460-RA-E4	AaegL5_3:185.857.879..185.864.067(+)	unspecified product	protein coding gene	N/A	1.59987	-0.574807	15.377	0.00217011	0.0240114	0.0508648	0.0104267	0.160261
AAEL000533	AAEL000533-RA-E2	AaegL5_3:386.223.289..386.223.887(-)	C-Type Lectin (CTL16)	protein coding gene	CTL16	4.10717	-1.34877	88.6683	5.38492e-08	9.40677e-06	0.0615364	0.217151	1.18663
AAEL001068	AAEL001068-RA-E3	AaegL5_1:299.659.286..299.678.129(-)	myosin light chain 2V. putative	protein coding gene	N/A	3.70411	1.16939	41.6181	0.000422303	0.00723521	0.0164487	0.0520989	0.226763
AAEL001156	AAEL001156-RA-E3	AaegL5_2:307.262.361..307.273.699(-)	unspecified product	protein coding gene	N/A	1.39735	-0.467185	21.2674	0.000276161	0.00530294	0.0334544	0.0353957	0.0919428
AAEL001532	AAEL001532-RD-E1	AaegL5_3:261.239.076..261.543.919(+)	FAD NAD binding oxidoreductases	protein coding gene	N/A	1.1071	-0.763612	14.6698	0.00143382	0.0177362	0.00115154	0.000817273	0.00258511
AAEL001682	AAEL001682-RA-E4	AaegL5_2:85.402.036..85.404.143(+)	nuclear movement protein nudc	protein coding gene	N/A	4.00372	-1.73984	34.1657	7.09278e-05	0.00195671	0.0134845	0.041762	0.244723
AAEL001929	AAEL001929-RA-E1	AaegL5_2:193.709.443..193.762.823(+)	spaetzle-like cytokine	protein coding gene	SPZ5	4.41978	-2.3699	29.9913	7.03187e-05	0.00194479	0.00023259	0.00107855	0.00612457
AAEL002005	AAEL002005-RB-E6	AaegL5_2:423.983.426..423.985.551(+)	cytochrome P450	protein coding gene	CYP12F6	6.24395	-0.750705	156.512	8.99609e-10	4.2155e-07	0.00618259	0.0179501	0.539779
AAEL002301	AAEL002301-RB-E3	AaegL5_3:375.997.195..376.016.979(-)	serine protease	protein coding gene	N/A	1.50123	0.405351	38.0943	1.23712e-05	0.00053341	0.0338999	0.0115642	0.100319
AAEL002658	AAEL002658-RB-E3	AaegL5_2:433.299.374..433.310.974(+)	AMP dependent ligase	protein coding gene	N/A	1.66941	3.58347	116.633	7.7327e-09	2.30919e-06	0.492757	0.657757	1.62974
AAEL002658	AAEL002658-RB-E4	AaegL5_2:433.299.374..433.310.974(+)	AMP dependent ligase	protein coding gene	N/A	1.65044	2.47657	92.3533	4.05437e-08	7.57784e-06	0.230234	0.316023	0.751876
AAEL002658	AAEL002658-RB-E5	AaegL5_2:433.299.374..433.310.974(+)	AMP dependent ligase	protein coding gene	N/A	1.66302	3.08558	93.2617	6.15629e-08	1.03695e-05	0.349643	0.426206	1.15168
AAEL002674	AAEL002674-RB-E1	AaegL5_2:432.957.958..432.959.904(-)	unspecified product	protein coding gene	N/A	1.65242	-0.701795	18.5903	0.000802561	0.0115521	0.14297	0.16284	0.472121
AAEL002688	AAEL002688-RA-E2	AaegL5_2:464.868.089..464.912.877(+)	glucosyl/glucuronosyl transferases	protein coding gene	N/A	2.41173	1.47815	123.11	1.05066e-08	2.81943e-06	0.0193253	0.0461355	0.10743
AAEL002688	AAEL002688-RA-E5	AaegL5_2:464.868.089..464.912.877(+)	glucosyl/glucuronosyl transferases	protein coding gene	N/A	2.34394	2.29425	112.656	1.39e-07	1.89332e-05	0.0356858	0.095081	0.188641
AAEL002713	AAEL002713-RA-E2	AaegL5_3:124.554.064..124.556.319(+)	fibrinogen and fibronectin	protein coding gene	N/A	1.90169	0.860147	99.0254	2.48395e-08	5.30444e-06	0.333301	0.457725	1.29364
AAEL002718	AAEL002718-RB-E11	AaegL5_3:125.588.140..125.711.451(+)	chitin synthase	protein coding gene	N/A	1.08326	3.08074	27.4576	0.000228563	0.00462297	0.0438019	0.0463347	0.0964949
AAEL002718	AAEL002718-RB-E4	AaegL5_3:125.588.140..125.711.451(+)	chitin synthase	protein coding gene	N/A	1.49143	1.50075	26.9402	0.000424914	0.00726482	0.0118777	0.0162896	0.0347367
AAEL002718	AAEL002718-RB-E8	AaegL5_3:125.588.140..125.711.451(+)	chitin synthase	protein coding gene	N/A	1.04297	4.82489	14.7629	0.00465216	0.041869	0.150003	0.149088	0.321319
AAEL002792	AAEL002792-RA-E2	AaegL5_1:304.693.495..304.694.384(-)	dynein light chain	protein coding gene	N/A	1.12533	-1.60874	12.627	0.00258425	0.0272489	0.207087	0.0769308	0.470245
AAEL002816	AAEL002816-RA-E1	AaegL5_1:305.327.075..305.347.908(+)	unspecified product	protein coding gene	N/A	2.29198	0.0793146	28.1946	0.00043796	0.00742752	0.0164852	0.0264354	0.0847487
AAEL002816	AAEL002816-RA-E2	AaegL5_1:305.327.075..305.347.908(+)	unspecified product	protein coding gene	N/A	1.46659	0.85462	27.0879	0.000226724	0.0045929	0.0451014	0.056465	0.130231
AAEL002816	AAEL002816-RA-E3	AaegL5_1:305.327.075..305.347.908(+)	unspecified product	protein coding gene	N/A	1.64091	3.26002	36.484	0.000239666	0.00479409	0.222383	0.27698	0.721159
AAEL002846	AAEL002846-RC-E1	AaegL5_3:235.187.178..235.212.781(-)	inositol triphosphate 3-kinase c	protein coding gene	N/A	1.26601	-0.0511938	39.0907	1.06353e-05	0.000477094	0.0212785	0.0254677	0.0533228
AAEL002908	AAEL002908-RA-E2	NIGP01001928:26.778..27.486(+)	unspecified product	protein coding gene	N/A	1.99939	-2.52701	18.2989	0.000555533	0.00879153	0.0774975	0.0629702	0.327001
AAEL003016	AAEL003016-RA-E4	AaegL5_1:208.965.640..208.976.347(-)	unspecified product	protein coding gene	N/A	4.22161	-0.125553	215.057	8.25814e-11	6.74799e-08	0.00818429	0.0697544	0.16279
AAEL003076	AAEL003076-RA-E2	AaegL5_2:213.526.386..213.528.479(-)	glucosyl/glucuronosyl transferases	protein coding gene	N/A	1.52681	-0.200933	37.6772	1.31904e-05	0.000560212	0.204963	0.25139	0.618503
AAEL003182	AAEL003182-RA-E2	AaegL5_1:192.403.543..192.405.244(+)	Serine Protease Inhibitor (serpin) homologue - unlikely to be inhibitory.	protein coding gene	SRPN26	5.45468	-2.56137	19.2714	0.00117313	0.0153332	0.00260992	0.00425297	0.167135
AAEL003187	AAEL003187-RA-E1	AaegL5_1:190.109.359..190.111.959(+)	Carboxy/choline esterase Alpha Esterase	protein coding gene	CCEAE4C	1.87283	-1.82276	17.8361	0.000623086	0.00953955	0.0407329	0.0454741	0.155319
AAEL003257	AAEL003257-RB-E2	AaegL5_1:290.955.089..290.955.583(-)	unspecified product	protein coding gene	N/A	1.72593	-1.9728	13.3361	0.00209557	0.0233934	0.209194	0.223842	0.722425
AAEL003279	AAEL003279-RA-E2	AaegL5_1:290.940.635..290.942.853(+)	clip-domain serine protease. putative	protein coding gene	N/A	2.62478	-1.55025	41.4509	7.51549e-06	0.000368774	0.0377219	0.0745721	0.24512
AAEL003279	AAEL003279-RA-E3	AaegL5_1:290.940.635..290.942.853(+)	clip-domain serine protease. putative	protein coding gene	N/A	2.31369	-1.40787	28.08	7.5189e-05	0.00204522	0.0507774	0.0706518	0.265403
AAEL003279	AAEL003279-RA-E4	AaegL5_1:290.940.635..290.942.853(+)	clip-domain serine protease. putative	protein coding gene	N/A	1.95239	-0.368394	36.4891	2.06451e-05	0.000783588	0.136414	0.168531	0.549493
AAEL003308	AAEL003308-RB-E1	AaegL5_3:340.348.751..340.350.605(+)	trypsin. putative	protein coding gene	N/A	1.41607	3.03204	19.1828	0.00276081	0.0286071	2.394	2.34099	6.64365
AAEL003308	AAEL003308-RB-E2	AaegL5_3:340.348.751..340.350.605(+)	trypsin. putative	protein coding gene	N/A	1.30015	2.66801	25.2648	0.000634665	0.00967935	1.96814	2.48704	5.04175
AAEL003308	AAEL003308-RB-E3	AaegL5_3:340.348.751..340.350.605(+)	trypsin. putative	protein coding gene	N/A	1.57453	0.679096	21.6705	0.000900141	0.0126312	0.423529	0.496681	1.31827
AAEL003387	AAEL003387-RB-E8	AaegL5_3:80.482.077..80.700.691(+)	cationic amino acid transporter	protein coding gene	N/A	6.9411	-2.69272	57.1001	3.62915e-06	0.000214994	0	0	0.00114276
AAEL003501	AAEL003501-RA-E1	AaegL5_1:229.228.849..229.229.849(-)	unspecified product	protein coding gene	N/A	2.25761	-2.56538	12.0665	0.00314673	0.0314269	0.0452405	0.0373766	0.239344
AAEL003501	AAEL003501-RA-E2	AaegL5_1:229.228.849..229.229.849(-)	unspecified product	protein coding gene	N/A	1.60481	1.49902	20.2173	0.00201514	0.0227421	1.37999	1.44418	4.36996
AAEL003501	AAEL003501-RA-E3	AaegL5_1:229.228.849..229.229.849(-)	unspecified product	protein coding gene	N/A	1.49278	1.11407	23.9802	0.000611898	0.00941791	1.11622	1.24887	3.27229
AAEL003574	AAEL003574-RA-E2	AaegL5_3:181.936.299..181.955.562(+)	unspecified product	protein coding gene	N/A	3.7419	-3.7237	13.601	0.00194054	0.0220613	0.000230467	0	0.00428912
AAEL003589	AAEL003589-RA-E1	AaegL5_2:125.677.610..125.678.707(+)	transcription factor. putative	protein coding gene	N/A	2.01248	-0.656232	26.971	0.000163361	0.00359172	0.214625	0.29372	0.911068
AAEL003605	AAEL003605-RB-E1	AaegL5_1:69.245.529..69.309.006(+)	U2 small nuclear ribonucleoprotein. putative	protein coding gene	N/A	4.8233	-3.03484	38.3646	1.18706e-05	0.000517039	6.17727e-05	0.000545663	0.00281863
AAEL003754	AAEL003754-RA-E6	AaegL5_1:248.384.203..248.408.391(-)	actin binding	protein coding gene	N/A	1.87973	-2.16857	18.7893	0.000492813	0.00807391	0.00327177	0.00311036	0.0127768
AAEL003951	AAEL003951-RB-E1	AaegL5_3:267.722.243..267.727.870(-)	unspecified product	protein coding gene	N/A	1.82793	0.478594	75.4916	1.62494e-07	2.11956e-05	0.10599	0.167055	0.392145
AAEL003964	AAEL003964-RA-E5	AaegL5_3:267.217.407..267.251.235(+)	unspecified product	protein coding gene	N/A	2.77905	-1.07849	64.3274	4.73594e-07	4.67789e-05	0.00325076	0.00285396	0.0231888
AAEL004103	AAEL004103-RA-E1	AaegL5_3:401.525.211..401.526.702(-)	deoxyribonuclease I. putative	protein coding gene	N/A	1.554	0.12346	35.3433	1.90689e-05	0.000739371	0.35879	0.450739	1.10179
AAEL004103	AAEL004103-RA-E2	AaegL5_3:401.525.211..401.526.702(-)	deoxyribonuclease I. putative	protein coding gene	N/A	1.01932	5.22803	39.5216	1.19016e-05	0.000517708	16.5933	16.6719	34.9593
AAEL004339	AAEL004339-RA-E2	AaegL5_3:366.696.176..366.696.981(+)	odorant binding protein OBP17	protein coding gene	OBP17	2.26942	0.215745	15.4435	0.00551019	0.0474531	0.476874	0.276608	2.4207
AAEL004823	AAEL004823-RA-E5	AaegL5_3:274.452.211..274.454.144(+)	manganese-iron (Mn-Fe) superoxide dismutase.	protein coding gene	MNSOD1	1.08139	2.07625	17.0128	0.00219787	0.0242372	1.3887	1.22301	3.05378
AAEL005413	AAEL005413-RB-E3	AaegL5_1:246.236.381..246.238.063(-)	mitochondrial ribosomal protein. S11. putative	protein coding gene	mRpS11	2.2103	-2.14551	27.2472	7.94741e-05	0.00213065	0.0395988	0.0745273	0.195665
AAEL005655	AAEL005655-RB-E2	AaegL5_2:382.036.031..382.054.572(-)	sorting nexin	protein coding gene	N/A	1.54226	-1.10978	30.5872	4.2762e-05	0.00133586	0.0117621	0.0110663	0.0355798
AAEL005825	AAEL005825-RA-E2	AaegL5_1:22.551.009..22.553.129(-)	translation initiation factor eif-2b beta subunit	protein coding gene	N/A	2.12407	1.47149	164.11	6.32405e-10	3.20655e-07	0.480664	0.919098	2.18496
AAEL005925	AAEL005925-RA-E3	AaegL5_3:138.267.315..138.268.458(+)	geranylgeranyl pyrophosphate synthase	protein coding gene	N/A	4.59762	-2.62613	25.9133	0.000136608	0.00316357	0.00709546	0.0201554	0.22744
AAEL005944	AAEL005944-RA-E2	AaegL5_1:257.447.485..257.448.846(-)	mitochondrial ribosomal protein. S23. putative	protein coding gene	mRpS23	1.19276	-0.264389	19.2887	0.000437018	0.00741663	0.354969	0.246525	0.847047
AAEL006017	AAEL006017-RA-E2	AaegL5_3:315.381.682..315.384.874(+)	unspecified product	protein coding gene	N/A	1.67512	-0.197453	21.8584	0.000517526	0.00835692	0.124327	0.178886	0.41723
AAEL006146	AAEL006146-RA-E2	AaegL5_3:68.499.063..68.501.154(-)	unspecified product	protein coding gene	N/A	1.23618	-2.25134	10.595	0.00487393	0.0434066	0.0502932	0.035993	0.125164
AAEL006360	AAEL006360-RA-E6	AaegL5_3:396.626.080..396.663.291(+)	unspecified product	protein coding gene	N/A	1.70555	-2.32988	12.2482	0.00289732	0.0296218	0.00208686	0.00080731	0.00701084
AAEL006719	AAEL006719-RA-E2	AaegL5_2:84.902.239..84.904.652(+)	Alpha-amylase I Precursor (EC 3.2.1.1)(1.4-alpha-D-glucan glucanohydrolase)	protein coding gene	AMY1	6.15295	-3.28208	33.6108	5.67951e-05	0.00165308	0	0	0.0596878
AAEL006753	AAEL006753-RA-E2	AaegL5_2:83.677.937..83.700.413(+)	unspecified product	protein coding gene	N/A	2.90512	-1.98057	43.1886	0.005874	0.000307446	0.0022258	0.00623395	0.0181192
AAEL006753	AAEL006753-RA-E6	AaegL5_2:83.677.937..83.700.413(+)	unspecified product	protein coding gene	N/A	1.62294	-1.47968	24.7761	0.000129916	0.00304552	0.00698858	0.00683139	0.0227458
AAEL006818	AAEL006818-RB-E4	AaegL5_1:53.127.847..53.152.580(+)	glutathione S-transferase. putative	protein coding gene	N/A	1.13281	0.261079	24.6849	0.00013237	0.00308821	0.0294243	0.0277656	0.0674139
AAEL006975	AAEL006975-RB-E4	AaegL5_2:398.592.014..398.594.153(+)	leucine aminopeptidase	protein coding gene	N/A	2.05875	1.73886	35.6234	0.00032307	0.00596348	0.596552	1.0647	2.58786
AAEL006975	AAEL006975-RB-E5	AaegL5_2:398.592.014..398.594.153(+)	leucine aminopeptidase	protein coding gene	N/A	1.25875	2.38174	20.2677	0.00156325	0.0188653	1.42565	1.66405	3.55068
AAEL007102	AAEL007102-RB-E4	AaegL5_2:162.927.679..162.929.706(+)	trypsin. putative	protein coding gene	N/A	5.56553	-0.005126	317.574	4.11884e-12	6.78738e-09	0.0186873	0.457388	0.960204
AAEL007225	AAEL007225-RB-E11	AaegL5_2:422.342.314..422.356.097(-)	dynein heavy chain	protein coding gene	N/A	2.93676	-1.58978	38.2588	1.20638e-05	0.000522923	0.00491418	0.013898	0.0399913
AAEL007315	AAEL007315-RB-E4	AaegL5_2:342.936.542..343.112.587(+)	symbol. putative	protein coding gene	N/A	1.82323	-0.445641	46.5603	3.71637e-06	0.000218589	0.00174517	0.0020904	0.00641394
AAEL007315	AAEL007315-RB-E7	AaegL5_2:342.936.542..343.112.587(+)	symbol. putative	protein coding gene	N/A	1.83706	-0.0137553	44.9401	4.61581e-06	0.000255389	0.00236847	0.00334356	0.00877792
AAEL007371	AAEL007371-RB-E1	AaegL5_2:234.467.033..234.467.754(+)	unspecified product	protein coding gene	N/A	2.2548	1.81335	163.989	6.35879e-10	3.20772e-07	1.66917	1.08924	8.29632
AAEL007371	AAEL007371-RB-E3	AaegL5_2:234.467.033..234.467.754(+)	unspecified product	protein coding gene	N/A	1.23498	1.31491	28.1128	0.000127303	0.00300545	2.02704	1.7936	4.98149
AAEL007576	AAEL007576-RA-E1	AaegL5_2:343.930.844..343.931.533(-)	unspecified product	protein coding gene	N/A	5.37437	-1.21171	126.978	4.18104e-09	1.4764e-06	0.0242013	0.31467	1.16951
AAEL007669	AAEL007669-RB-E1	AaegL5_3:347.316.912..347.345.060(-)	oxidoreductase	protein coding gene	N/A	3.63349	1.69526	196.739	5.2505e-09	1.77178e-06	0.0168682	0.0983708	0.218745
AAEL007677	AAEL007677-RA-E1	AaegL5_3:407.295.781..407.296.736(-)	phospholysine phosphohistidine inorganic pyrophosphate phosphatase	protein coding gene	N/A	1.84806	-1.12196	30.675	4.20973e-05	0.00132262	0.191076	0.317919	0.721318
AAEL007708	AAEL007708-RA-E1	AaegL5_2:470.282.600..470.283.909(-)	WD-repeat protein	protein coding gene	N/A	1.08016	-0.886744	15.9887	0.00100237	0.0136793	0.247039	0.249836	0.542537
AAEL008117	AAEL008117-RA-E2	AaegL5_3:14.211.977..14.216.346(-)	ion channel nompc	protein coding gene	N/A	1.14782	2.16123	15.2276	0.00400392	0.0374602	0.630696	0.0302931	1.45572
AAEL008212	AAEL008212-RA-E1	AaegL5_2:6.422.677..6.423.703(-)	serine collagenase 1 precursor. putative	protein coding gene	N/A	4.6856	4.34804	691.821	8.90719e-15	1.04405e-10	1.48158	11.7624	39.6185
AAEL008323	AAEL008323-RA-E1	AaegL5_2:274.170.658..274.178.770(-)	unspecified product	protein coding gene	N/A	2.98233	-1.01784	64.6963	4.56078e-07	4.55033e-05	0.0125645	0.00952137	0.103468
AAEL008382	AAEL008382-RB-E2	AaegL5_3:224.886.123..224.901.954(+)	unspecified product	protein coding gene	N/A	1.13241	0.0841266	15.2584	0.00149219	0.0182534	0.0405173	0.0428632	0.0927109
AAEL008556	AAEL008556-RE-E8	AaegL5_2:157.102.456..157.136.915(+)	prp4	protein coding gene	N/A	5.81614	-3.52699	18.0941	0.000947873	0.0131259	0	0	0.00339314
AAEL008687	AAEL008687-RC-E6	AaegL5_2:321.417.956..321.443.209(-)	loquacious	protein coding gene	loqs	1.6395	-0.0258105	33.7055	2.71547e-05	0.000965778	0.0181225	0.0259149	0.0593667
AAEL008878	AAEL008878-RB-E1	AaegL5_2:127.193.822..127.230.680(+)	diacylglycerol o-acyltransferase	protein coding gene	N/A	1.86753	-1.13252	33.4493	2.60509e-05	0.000935268	0.00490015	0.00471678	0.0187596
AAEL008975	AAEL008975-RA-E2	AaegL5_2:178.040.915..178.041.433(+)	unspecified product	protein coding gene	N/A	4.47348	-2.71296	31.1538	3.86711e-05	0.00124789	0.0162245	0.0373661	0.458703
AAEL009070	AAEL009070-RB-E3	AaegL5_1:292.343.808..292.407.949(+)	unspecified product	protein coding gene	N/A	1.74958	0.818553	96.0383	3.08194e-08	6.2595e-06	0.012348	0.01931	0.0431158
AAEL009192	AAEL009192-RA-E4	AaegL5_2:97.390.048..97.434.173(-)	Class A Scavenger Receptor (SRCR domain) with Serine Protease domain.	protein coding gene	SCRASP1	4.07087	-1.22971	91.7263	4.25201e-08	7.84345e-06	0.000963151	0.000974883	0.0173232
AAEL009438	AAEL009438-RA-E6	AaegL5_3:23.328.249..23.359.134(-)	regulator of telomere elongation helicase 1 rtel1	protein coding gene	N/A	7.75914	-2.01476	88.5983	3.01687e-07	3.34028e-05	0	0.00554686	0.0143516
AAEL009632	AAEL009632-RB-E4	AaegL5_3:36.669.552..36.702.741(-)	short-chain dehydrogenase	protein coding gene	N/A	4.30942	-1.66057	55.7088	1.44308e-06	0.000107847	0.000741949	0.00448654	0.0166419
AAEL009661	AAEL009661-RA-E4	AaegL5_2:183.440.022..183.440.868(+)	unspecified product	protein coding gene	N/A	1.89328	0.33999	66.2691	3.89125e-07	4.06074e-05	0.616115	1.08976	2.38152
AAEL009993	AAEL009993-RA-E1	AaegL5_3:286.838.370..286.848.966(-)	Tox-SGS domain-containing protein [Source:UniProtKB/TrEMBL;Acc:A0A1S4FPC9]	protein coding gene	N/A	6.74287	-1.43389	88.3201	8.4771e-08	1.28749e-05	0.000392323	0.00402595	0.0653038
AAEL010201	AAEL010201-RA-E4	AaegL5_3:223.164.762..223.199.498(-)	axonemal dynein intermediate chain	protein coding gene	N/A	1.87215	-2.16395	11.4031	0.00397067	0.0372285	0.00229695	0.000543004	0.00878727
AAEL010247	AAEL010247-RB-E5	AaegL5_3:279.027.268..279.033.193(-)	unspecified product	protein coding gene	N/A	4.1131	-0.29553	34.0489	0.000500582	0.00815305	0.0137667	0.0182502	0.257091
AAEL010334	AAEL010334-RA-E7	AaegL5_2:404.427.897..404.468.399(+)	unspecified product	protein coding gene	N/A	1.78264	2.25614	104.5	1.7e-08	4.05252e-06	0.0526748	0.0952318	0.188243
AAEL010365	AAEL010365-RA-E3	AaegL5_3:372.235.657..372.239.325(+)	lamin. putative	protein coding gene	N/A	1.29185	-1.46227	10.4405	0.00512627	0.0450224	0.0520623	0.0555915	0.131908
AAEL010398	AAEL010398-RA-E1	AaegL5_3:13.905.521..13.918.540(-)	unspecified product	protein coding gene	N/A	5.36163	-2.61581	52.7265	0.001711	0.000121972	0.000341	0.00340642	0.0200318
AAEL010773	AAEL010773-RA-E2	AaegL5_2:305.495.966..305.520.024(-)	Clip-Domain Serine Protease family E. Protease homologue.	protein coding gene	CLIPE10	3.827	-2.80753	31.2632	3.79329e-05	0.00123009	0.000521639	0.000990204	0.00880556
AAEL010775	AAEL010775-RA-E3	AaegL5_2:305.001.787..305.006.198(+)	unspecified product	protein coding gene	N/A	2.42127	-3.09173	13.7254	0.0018722	0.021487	0.00574692	0.0042467	0.0340628
AAEL010858	AAEL010858-RA-E1	AaegL5_1:45.835.344..45.837.587(-)	AMP dependent ligase	protein coding gene	N/A	3.90656	0.861334	230.135	4.9275e-11	4.77643e-08	0.0977981	0.53939	1.54426
AAEL010882	AAEL010882-RA-E2	AaegL5_2:320.163.129..320.164.451(+)	unspecified product	protein coding gene	N/A	1.46992	4.43436	22.0952	0.00188889	0.0216182	8.66048	11.5204	24.9418
AAEL010932	AAEL010932-RB-E3	AaegL5_1:139.514.348..139.631.326(+)	RNAse h	protein coding gene	N/A	1.45912	5.55075	16.9208	0.00463188	0.0417502	0.213566	0.28184	0.610424
AAEL010942	AAEL010942-RB-E3	AaegL5_3:167.650.185..167.713.770(-)	kinesin-like protein KIF3A	protein coding gene	N/A	1.18587	1.52979	42.2449	6.7089e-06	0.000339667	0.0273933	0.0332018	0.0646982
AAEL010942	AAEL010942-RB-E4	AaegL5_3:167.650.185..167.713.770(-)	kinesin-like protein KIF3A	protein coding gene	N/A	1.89641	2.09166	118.991	6.69366e-09	2.06274e-06	0.0281189	0.0372553	0.108833
AAEL010951	AAEL010951-RC-E4	AaegL5_3:167.758.086..167.776.777(+)	glutamate decarboxylase	protein coding gene	N/A	1.52493	2.93791	151.966	1.11923e-09	5.00732e-07	0.210383	0.30684	0.629633
AAEL010951	AAEL010951-RC-E5	AaegL5_3:167.758.086..167.776.777(+)	glutamate decarboxylase	protein coding gene	N/A	1.43164	1.40969	75.5773	1.61249e-07	2.10888e-05	0.075738	0.104663	0.212924
AAEL010964	AAEL010964-RA-E1	AaegL5_2:151.318.112..151.319.390(+)	unspecified product	protein coding gene	N/A	2.03734	2.01462	182.833	2.81761e-10	1.79733e-07	1.226	2.1142	5.2401
AAEL010964	AAEL010964-RA-E3	AaegL5_2:151.318.112..151.319.390(+)	unspecified product	protein coding gene	N/A	2.26111	2.8847	270.329	1.43283e-11	1.79327e-08	1.98449	3.76793	9.88901
AAEL011124	AAEL011124-RB-E5	AaegL5_3:37.780.868..37.836.198(-)	PHD finger protein	protein coding gene	N/A	1.9691	0.171805	67.8489	3.32783e-07	3.60386e-05	0.00802264	0.0150059	0.0326362
AAEL011163	AAEL011163-RA-E2	AaegL5_3:194.139.811..194.203.534(+)	unspecified product	protein coding gene	N/A	5.56233	1.13505	416.836	4.91677e-13	1.8005e-09	0.00136382	0.0302702	0.0690791
AAEL011255	AAEL011255-RA-E1	AaegL5_1:223.859.233..223.861.324(-)	GTP-binding protein-invertebrate	protein coding gene	N/A	1.70919	1.47627	96.7758	2.92054e-08	6.00337e-06	0.614777	0.424146	2.09031
AAEL011335	AAEL011335-RA-E3	AaegL5_3:354.059.908..354.061.069(+)	unspecified product	protein coding gene	N/A	2.32342	-2.22757	25.0151	0.000123718	0.00294329	0.0501354	0.0717162	0.270014
AAEL011359	AAEL011359-RF-E1	AaegL5_1:16.014.384..16.443.984(+)	nfat	protein coding gene	N/A	4.39442	-2.37654	48.5676	2.86338e-06	0.000179981	2.83789e-05	8.54215e-05	0.000733237
AAEL011412	AAEL011412-RE-E3	AaegL5_3:328.915.902..329.012.293(+)	PH domain-containing protein [Source:UniProtKB/TrEMBL;Acc:A0A1S4FTH6]	protein coding gene	N/A	2.48596	0.693692	16.7981	0.00516756	0.0452713	0.00494272	0.00654908	0.0290768
AAEL011429	AAEL011429-RA-E6	AaegL5_3:329.064.733..329.067.038(+)	clathrin coat adaptor ap3 medium chain	protein coding gene	N/A	1.91543	0.0930869	73.3023	1.98265e-07	2.4689e-05	0.186866	0.196771	0.734726
AAEL011612	AAEL011612-RD-E5	AaegL5_2:172.438.782..172.626.928(-)	C-Type Lectin (CTL) - mannose binding. Transcript A	protein coding gene	CTLMA6	1.48132	1.31876	31.602	0.000133997	0.00311881	0.00687106	0.00983906	0.0199925
AAEL011612	AAEL011612-RD-E7	AaegL5_2:172.438.782..172.626.928(-)	C-Type Lectin (CTL) - mannose binding. Transcript A	protein coding gene	CTLMA6	1.54828	3.94905	41.2046	0.000107041	0.00264398	0.0417137	0.0599178	0.126843
AAEL011732	AAEL011732-RB-E1	AaegL5_3:290.974.472..291.017.146(-)	prip interacting protein. pimt	protein coding gene	N/A	5.28548	-1.28109	128.623	3.80731e-09	1.36782e-06	0.000401869	0.00540068	0.0176632
AAEL011739	AAEL011739-RB-E3	AaegL5_3:291.020.874..291.030.583(+)	MAFF protein. putative	protein coding gene	N/A	4.63479	-1.01968	173.119	4.24321e-10	2.33077e-07	0.00342318	0.0446538	0.0937754
AAEL011801	AAEL011801-RA-E1	AaegL5_3:36.343.185..36.345.671(+)	unspecified product	protein coding gene	N/A	2.13286	-1.69238	30.7589	4.14728e-05	0.00131091	0.0402972	0.0440137	0.185184
AAEL012096	AAEL012096-RA-E1	AaegL5_1:287.836..289.376(-)	unspecified product	protein coding gene	N/A	1.37039	0.053772	19.3431	0.000677769	0.010172	0.36268	0.481912	0.981277
AAEL012361	AAEL012361-RA-E5	AaegL5_2:111.699.051..111.705.568(+)	unspecified product	protein coding gene	N/A	2.0844	0.273755	66.0899	3.96165e-07	4.1075e-05	0.0682859	0.108536	0.301516
AAEL012368	AAEL012368-RB-E2	AaegL5_2:111.705.561..111.712.008(-)	unspecified product	protein coding gene	N/A	3.27312	-0.353967	114.739	8.69923e-09	2.48319e-06	0.0213556	0.112004	0.217106
AAEL012375	AAEL012375-RB-E7	AaegL5_2:127.469.958..127.501.564(+)	unspecified product	protein coding gene	N/A	4.96972	-2.90902	32.6938	2.96048e-05	0.00102562	0.0001283	0.00022889	0.00614805
AAEL012380	AAEL012380-RA-E5	AaegL5_2:157.600.897..157.614.760(-)	Peptidoglycan Recognition Protein (Long)	protein coding gene	PGRPLA	6.42032	0.473981	527.586	7.66735e-14	4.73809e-10	0.00208876	0.0430183	0.200169
AAEL012430	AAEL012430-RA-E1	AaegL5_1:45.878.142..45.880.124(-)	AMP dependent ligase	protein coding gene	N/A	3.05841	1.82464	21.0587	0.00336555	0.0329468	0.378105	0.679085	3.27898
AAEL012538	AAEL012538-RA-E2	AaegL5_2:82.662.437..82.663.940(-)	leucine-rich immune protein (Short)	protein coding gene	LRIM6	1.34993	4.55582	26.0731	0.000771305	0.0112083	8.80428	10.3846	23.3263
AAEL012621	AAEL012621-RE-E4	AaegL5_1:279.336.860..279.373.837(-)	arginine/serine-rich splicing factor	protein coding gene	N/A	3.09291	1.82057	263.027	1.76925e-11	2.06969e-08	0.0197831	0.0379508	0.175991
AAEL012650	AAEL012650-RA-E1	AaegL5_3:284.031.489..284.033.122(+)	unspecified product	protein coding gene	N/A	4.07302	-2.09113	38.1349	1.4284e-05	0.000594955	0.0125855	0.052543	0.247353
AAEL012679	AAEL012679-RA-E1	AaegL5_3:23.965.803..23.967.240(-)	juvenile hormone-inducible protein. putative	protein coding gene	N/A	1.84247	1.92356	28.7168	0.000725274	0.0106998	1.13968	1.76927	4.25377
AAEL012684	AAEL012684-RB-E4	AaegL5_3:23.915.082..23.923.367(-)	unspecified product	protein coding gene	N/A	3.65899	-0.992838	124.491	4.8267e-09	1.66864e-06	0.00800693	0.0272043	0.109014
AAEL012704	AAEL012704-RB-E4	AaegL5_1:202.988.396..203.008.920(+)	unspecified product	protein coding gene	SCP-2L3	1.68328	2.49785	132.233	3.11153e-09	1.17872e-06	0.1298	0.168311	0.433825
AAEL012746	AAEL012746-RA-E2	AaegL5_3:322.129.691..322.132.340(-)	chaperonin	protein coding gene	N/A	2.83679	3.05176	75.9329	2.85297e-05	0.00100116	0.764309	1.68794	5.68748
AAEL012777	AAEL012777-RA-E4	AaegL5_1:290.774.708..290.776.554(-)	serine protease snake. putative	protein coding gene	N/A	4.89388	-2.38348	44.1247	5.15933e-06	0.000278449	0.00452905	0.016541	0.172651
AAEL012830	AAEL012830-RB-E4	AaegL5_2:105.581.493..105.605.376(+)	anti-silencing protein	protein coding gene	N/A	2.42606	1.94391	63.1757	2.47498e-05	0.000899665	0.0500032	0.0860276	0.279358
AAEL013194	AAEL013194-RA-E3	AaegL5_3:84.107.218..84.109.238(+)	unspecified product	protein coding gene	N/A	1.1227	0.060224	18.4334	0.000537479	0.0085935	0.313347	0.347182	0.709735
AAEL013296	AAEL013296-RA-E1	AaegL5_1:307.368.093..307.370.876(+)	unspecified product	protein coding gene	N/A	1.14152	-1.16813	17.4432	0.00068775	0.0102859	0.0918984	0.0973483	0.210715
AAEL013562	AAEL013562-RA-E1	AaegL5_2:29.252.535..29.254.909(-)	zinc finger protein. putative	protein coding gene	N/A	1.52759	-1.28116	24.888	0.000126971	0.00299974	0.0817644	0.0927352	0.246053
AAEL013737	AAEL013737-RA-E1	AaegL5_1:237.641.672..237.643.334(-)	axonemal inner arm dynein light chain	protein coding gene	N/A	1.24299	-0.863279	19.995	0.000369841	0.00658395	0.183759	0.184747	0.453729
AAEL013839	AAEL013839-RB-E1	AaegL5_1:17.927.984..17.947.913(+)	unspecified product	protein coding gene	N/A	2.47145	-1.6693	53.8166	1.50282e-06	0.000110887	0.00420397	0.00545963	0.0245594
AAEL013840	AAEL013840-RB-E6	AaegL5_1:17.928.464..18.003.673(-)	unspecified product	protein coding gene	N/A	1.15531	-0.0810493	27.9348	6.96783e-05	0.00193248	0.0075134	0.00756262	0.0174095
AAEL013841	AAEL013841-RA-E2	AaegL5_1:18.145.462..18.175.406(-)	paraplegin	protein coding gene	N/A	1.4511	2.36788	91.1517	4.44268e-08	8.08952e-06	0.091694	0.125343	0.260433
AAEL013876	AAEL013876-RA-E1	AaegL5_2:122.839.553..122.863.818(-)	mitochondrial NADH:ubiquinone oxidoreductase B14.7 subunit. putative	protein coding gene	N/A	1.16476	0.904537	31.3685	3.72374e-05	0.00121351	0.0466184	0.0491209	0.109162
AAEL014009	AAEL014009-RA-E3	AaegL5_1:57.568.787..57.583.873(-)	pickpocket 101	protein coding gene	ppk101	4.04011	-3.05285	24.1058	0.000149239	0.00337389	0.000548218	0.0018097	0.0118939
AAEL014242	AAEL014242-RB-E4	AaegL5_2:406.496.291..406.511.552(+)	unspecified product	protein coding gene	N/A	1.29629	0.559496	20.1421	0.000670373	0.0100947	0.0544683	0.0613471	0.139973
AAEL014372	AAEL014372-RA-E2	AaegL5_3:86.733.087..86.734.639(+)	juvenile hormone-inducible protein. putative	protein coding gene	N/A	5.75643	-3.56239	17.9716	0.000921375	0.0128417	0	0	0.0718375
AAEL014452	AAEL014452-RA-E3	AaegL5_2:118.936.689..118.946.871(+)	acyl-coa dehydrogenase	protein coding gene	N/A	2.70453	2.60028	322.244	3.67705e-12	6.71596e-09	0.157279	0.474676	1.06621
AAEL014489	AAEL014489-RC-E2	AaegL5_3:64.393.392..64.400.043(-)	D-tyrosyl-tRNA(Tyr) deacylase	protein coding gene	N/A	6.55092	-0.116403	247.057	2.86282e-11	2.99481e-08	0.0025141	0.00279697	0.273559
AAEL014493	AAEL014493-RA-E6	AaegL5_2:464.769.809..464.793.838(-)	aldehyde oxidase	protein coding gene	N/A	1.43931	2.25732	68.1826	3.2209e-07	3.50727e-05	0.106315	0.0423922	0.300236
AAEL014579	AAEL014579-RA-E3	AaegL5_2:344.264.654..344.273.823(+)	trypsin. putative	protein coding gene	N/A	4.42939	-2.35834	45.435	4.31746e-06	0.000243653	0.00131217	0.00539841	0.0355142
AAEL014767	AAEL014767-RB-E2	NIGP01002152:21.428..46.640(+)	unspecified product	protein coding gene	N/A	4.47306	-2.70103	23.442	0.000223052	0.00454437	0.000321676	0.000788418	0.00920858
AAEL014889	AAEL014889-RA-E1	AaegL5_2:104.559.005..104.568.884(-)	NADH:ubiquinone dehydrogenase. putative	protein coding gene	N/A	4.16501	-3.48263	22.3785	0.000215806	0.00442961	0.000396917	0.00113159	0.0113694
AAEL014936	AAEL014936-RA-E5	NIGP01000991:10.563..28.668(-)	sarcosine dehydrogenase	protein coding gene	N/A	2.74731	-0.715203	55.5277	1.55244e-06	0.000113238	0.00809313	0.00660433	0.0567106
AAEL014936	AAEL014936-RA-E7	NIGP01000991:10.563..28.668(-)	sarcosine dehydrogenase	protein coding gene	N/A	4.31048	2.40779	311.532	3.43543e-10	2.03619e-07	0.0278566	0.0389997	0.574718
AAEL014945	AAEL014945-RB-E3	AaegL5_1:213.611.425..213.616.543(+)	unspecified product	protein coding gene	N/A	1.39645	-0.889712	15.4251	0.00124744	0.0160347	0.0542249	0.042622	0.148215
AAEL015216	AAEL015216-RA-E3	AaegL5_1:42.966.697..42.969.889(+)	serine/threonine-protein kinase vrk	protein coding gene	N/A	2.04191	-0.440307	62.8428	5.52151e-07	5.23923e-05	0.0858152	0.154025	0.369357
AAEL017005	AAEL017005-RC-E1	AaegL5_1:79.327.738..80.021.602(+)	GPCR Neuropeptide Y Family	protein coding gene	GPRNPY6	2.52146	-2.47936	24.1053	0.000149255	0.00337389	6.03728e-05	9.85204e-05	0.000377439
AAEL017539	AAEL017539-RA-E1	AaegL5_3:399.253.843..399.255.488(-)	cytochrome P450	protein coding gene	CYP6BY1	1.34481	5.34883	48.322	1.33959e-05	0.000567082	13.9836	17.4639	36.898
AAEL017547	AAEL017547-RA-E3	AaegL5_2:186.903.969..186.905.498(-)	unspecified product	protein coding gene	N/A	5.13029	-2.17789	43.0723	7.45412e-06	0.000366441	0.00580703	0.00232332	0.245076
AAEL017547	AAEL017547-RA-E4	AaegL5_2:186.903.969..186.905.498(-)	unspecified product	protein coding gene	N/A	7.82355	-1.95222	70.2025	2.35639e-06	0.000153988	0	0.0127164	0.301399
AAEL017547	AAEL017547-RA-E5	AaegL5_2:186.903.969..186.905.498(-)	unspecified product	protein coding gene	N/A	6.19853	-1.93536	67.041	3.60357e-07	3.82703e-05	0.00284451	0.00259828	0.30962
AAEL018103	AAEL018103-RB-E11	AaegL5_2:282.082.399..282.115.442(+)	unspecified product	protein coding gene	N/A	4.22628	-1.94787	57.6486	9.6763e-07	8.01497e-05	0.000628766	0.00341678	0.013415
AAEL018103	AAEL018103-RB-E12	AaegL5_2:282.082.399..282.115.442(+)	unspecified product	protein coding gene	N/A	2.53389	1.4552	114.475	4.92004e-08	8.70231e-06	0.0240645	0.0549553	0.145189
AAEL018103	AAEL018103-RB-E13	AaegL5_2:282.082.399..282.115.442(+)	unspecified product	protein coding gene	N/A	2.67542	-1.95283	32.0042	3.33303e-05	0.00112435	0.00180112	0.00360593	0.0121144
AAEL018103	AAEL018103-RB-E23	AaegL5_2:282.082.399..282.115.442(+)	unspecified product	protein coding gene	N/A	2.21054	1.38756	176.444	3.67973e-10	2.11915e-07	0.0276914	0.062459	0.133424
AAEL018103	AAEL018103-RB-E26	AaegL5_2:282.082.399..282.115.442(+)	unspecified product	protein coding gene	N/A	3.97479	1.22392	97.3858	0.005858	0.000306866	0.00818943	0.0389411	0.1362
AAEL018270	AAEL018270-RB-E12	AaegL5_2:121.141.398..121.170.654(+)	unspecified product	protein coding gene	N/A	1.25989	-0.631586	24.4777	0.000138145	0.00318528	0.0122632	0.0044359	0.0305981
AAEL018270	AAEL018270-RB-E8	AaegL5_2:121.141.398..121.170.654(+)	unspecified product	protein coding gene	N/A	1.24289	2.0473	54.3699	1.40816e-06	0.000105797	0.0832121	0.0859616	0.204699
AAEL019530	AAEL019530-RA-E4	AaegL5_3:361.436.236..361.928.348(-)	unspecified product	protein coding gene	N/A	1.34794	-1.76208	18.3414	0.000549766	0.00872924	0.000296626	0.000251461	0.000789039
AAEL019543	AAEL019543-RA-E2	AaegL5_3:317.920.401..318.296.327(+)	unspecified product	protein coding gene	N/A	4.14296	-2.02835	31.6715	7.74884e-05	0.00209197	5.54994e-05	0.000180884	0.00112822
AAEL019564	AAEL019564-RA-E2	AaegL5_3:62.870.921..62.900.008(-)	unspecified product	protein coding gene	N/A	1.31452	0.251695	15.2431	0.00236416	0.025611	0.0227662	0.0067628	0.0588285
AAEL019564	AAEL019564-RA-E5	AaegL5_3:62.870.921..62.900.008(-)	unspecified product	protein coding gene	N/A	1.39817	-0.850181	22.9558	0.000190417	0.00402804	0.00981567	0.00889885	0.0269018
AAEL019585	AAEL019585-RA-E1	AaegL5_3:398.187.519..398.189.285(-)	unspecified product	protein coding gene	N/A	1.47177	1.10741	60.0824	7.40367e-07	6.50109e-05	0.634277	0.874104	1.83591
AAEL019661	AAEL019661-RA-E14	AaegL5_3:403.981.324..404.036.722(-)	unspecified product	protein coding gene	N/A	1.52809	0.362304	72.8872	2.06e-07	2.53467e-05	0.0115916	0.0136428	0.0348092
AAEL019800	AAEL019800-RA-E8	AaegL5_2:406.165.280..406.235.619(+)	unspecified product	protein coding gene	N/A	2.58083	-1.03917	28.7281	0.000164991	0.00361871	0.00183824	0.00177353	0.0112987
AAEL019800	AAEL019800-RA-E9	AaegL5_2:406.165.280..406.235.619(+)	unspecified product	protein coding gene	N/A	2.04786	2.86196	133.494	4.87e-09	1.67733e-06	0.040014	0.0504748	0.172119
AAEL019826	AAEL019826-RA-E7	AaegL5_2:367.525.111..367.750.889(+)	unspecified product	protein coding gene	N/A	3.06949	-1.64103	37.1465	1.63311e-05	0.000658558	0.00025978	0.0001475	0.00229959
AAEL019888	AAEL019888-RA-E2	AaegL5_2:102.548.011..102.623.651(+)	unspecified product	protein coding gene	N/A	3.04573	-2.33551	36.5823	1.56475e-05	0.000637724	0.000445979	0.000391226	0.00396252
AAEL019894	AAEL019894-RA-E2	AaegL5_2:326.336.557..326.338.237(-)	Tubulin beta chain [Source:UniProtKB/TrEMBL;Acc:Q0PHP3]	protein coding gene	N/A	1.46909	4.06965	17.6274	0.00416179	0.0385614	5.29218	7.34315	15.2329
AAEL019936	AAEL019936-RA-E4	AaegL5_2:57.623.195..57.708.752(-)	unspecified product	protein coding gene	N/A	1.90632	-0.107479	63.2193	5.30929e-07	5.08011e-05	0.00436972	0.00319452	0.0171408
AAEL020020	AAEL020020-RA-E1	AaegL5_3:284.938.947..284.964.357(-)	unspecified product	protein coding gene	N/A	2.35053	-2.19534	18.1533	0.00057585	0.00901456	0.00228097	0.00320674	0.0122727
AAEL020040	AAEL020040-RA-E1	AaegL5_1:222.573.698..222.574.962(+)	unspecified product	protein coding gene	N/A	2.37641	-1.58173	16.2168	0.00188373	0.0215817	0.0746485	0.0625937	0.417403
AAEL020086	AAEL020086-RA-E1	AaegL5_1:34.647.102..34.647.715(+)	unspecified product	ncRNA gene	N/A	5.98724	-3.3944	30.6873	8.80821e-05	0.00229183	0	0.00648086	0.208539
AAEL020086	AAEL020086-RA-E2	AaegL5_1:34.647.102..34.647.715(+)	unspecified product	ncRNA gene	N/A	7.22933	-2.44107	55.0095	4.44776e-06	0.000249158	0	0.00600642	0.488594
AAEL020086	AAEL020086-RA-E3	AaegL5_1:34.647.102..34.647.715(+)	unspecified product	ncRNA gene	N/A	3.06674	-2.8166	16.986	0.000772711	0.0112271	0.0351424	0.00600642	0.31376
AAEL020109	AAEL020109-RA-E3	AaegL5_3:170.263.785..170.264.905(+)	unspecified product	ncRNA gene	N/A	2.55812	-1.59748	29.7758	5.23215e-05	0.00155678	0.0763149	0.0550423	0.47045
AAEL020264	AAEL020264-RE-E13	AaegL5_1:111.918.049..112.236.771(-)	unspecified product	protein coding gene	N/A	2.4292	-1.985	26.2171	9.71882e-05	0.00246455	0.000214075	0.000418553	0.00122927
AAEL020300	AAEL020300-RA-E4	AaegL5_3:382.251.580..382.272.698(+)	unspecified product	protein coding gene	N/A	1.39205	-0.895761	25.1704	0.00011987	0.00287597	0.0131043	0.0118732	0.0357873
AAEL020314	AAEL020314-RA-E3	NIGP01001844:41.980..55.354(-)	unspecified product	protein coding gene	N/A	4.83679	1.70424	251.332	4.66367e-09	1.6224e-06	0.0159838	0.0122414	0.482911
AAEL020314	AAEL020314-RA-E4	NIGP01001844:41.980..55.354(-)	unspecified product	protein coding gene	N/A	1.58252	3.86423	182.179	2.89459e-10	1.83459e-07	0.543705	0.643986	1.69233
AAEL020430	AAEL020430-RA-E5	AaegL5_2:110.941.322..110.959.449(+)	unspecified product	protein coding gene	N/A	2.4866	-1.4178	34.467	2.1997e-05	0.000823516	0.00555509	0.00536309	0.0323923
AAEL020430	AAEL020430-RA-E7	AaegL5_2:110.941.322..110.959.449(+)	unspecified product	protein coding gene	N/A	4.16914	2.22216	145.456	1.34435e-06	0.000102168	0.02677	0.0502453	0.501219
AAEL020434	AAEL020434-RA-E1	AaegL5_2:99.434.463..99.452.323(+)	unspecified product	protein coding gene	N/A	4.08412	-0.377128	78.8189	1.35192e-06	0.000102664	0.00453453	0.0135875	0.0808838
AAEL020553	AAEL020553-RA-E1	AaegL5_3:111.517.628..111.536.894(-)	unspecified product	protein coding gene	N/A	3.01444	-2.53198	15.1846	0.00170104	0.0200605	0.00146639	0.0021666	0.0135148
AAEL020574	AAEL020574-RA-E1	AaegL5_2:289.910.996..289.933.920(-)	unspecified product	protein coding gene	N/A	1.53632	-1.92731	16.0064	0.000997673	0.0136274	0.00508269	0.00391362	0.0156811
AAEL020574	AAEL020574-RA-E6	AaegL5_2:289.910.996..289.933.920(-)	unspecified product	protein coding gene	N/A	1.6534	-1.63445	13.3037	0.00224945	0.0246766	0.00600728	0.00812508	0.0199079
AAEL020720	AAEL020720-RA-E9	AaegL5_2:334.340.417..334.353.618(-)	unspecified product	ncRNA gene	N/A	2.36753	-0.758958	23.2336	0.000632007	0.00965072	0.0135134	0.00600955	0.0736997
AAEL020721	AAEL020721-RA-E2	NIGP01000675:2.759..3.621(-)	unspecified product	protein coding gene	N/A	4.15062	-3.48813	19.3663	0.000429005	0.00731706	0.0045489	0	0.128385
AAEL020742	AAEL020742-RA-E1	AaegL5_2:260.162.670..260.163.959(-)	unspecified product	protein coding gene	N/A	2.21537	-1.11148	37.8717	1.2801e-05	0.000546963	0.116558	0.26381	0.571845
AAEL020804	AAEL020804-RA-E5	AaegL5_2:118.726.499..118.774.418(-)	unspecified product	protein coding gene	N/A	2.49314	2.07782	280.435	1.07947e-11	1.4423e-08	0.0263047	0.0399703	0.15426
AAEL020898	AAEL020898-RC-E2	NIGP01002045:124.891..130.968(-)	unspecified product	ncRNA gene	N/A	6.36829	-3.10928	26.6762	0.000193977	0.004085	0	0	0.0268726
AAEL020898	AAEL020898-RC-E3	NIGP01002045:124.891..130.968(-)	unspecified product	ncRNA gene	N/A	8.25725	-1.56004	88.6207	1.20016e-06	9.36569e-05	0	0	0.101718
AAEL021044	AAEL021044-RA-E2	AaegL5_2:404.034.614..404.035.472(-)	unspecified product	ncRNA gene	N/A	5.37219	-2.59333	42.676	0.006312	0.000324569	0.00506907	0	0.300482
AAEL021107	AAEL021107-RA-E2	AaegL5_3:198.286.911..198.288.275(+)	unspecified product	ncRNA gene	N/A	6.5877	0.201563	325.819	3.37467e-12	6.41661e-09	0.0153301	0.797036	1.67221
AAEL021180	AAEL021180-RA-E1	AaegL5_2:741.901..743.380(-)	unspecified product	protein coding gene	N/A	4.18457	-1.76711	67.1678	3.55864e-07	3.79153e-05	0.0171397	0.0819092	0.345851
AAEL021190	AAEL021190-RA-E4	NIGP01000077:84.013..94.288(-)	unspecified product	protein coding gene	N/A	4.5846	-0.904619	67.6603	2.50506e-06	0.000161042	0.0037197	0.0145665	0.0954925
AAEL021235	AAEL021235-RA-E3	AaegL5_1:111.903.700..111.907.687(+)	unspecified product	protein coding gene	N/A	2.30943	-0.0902002	117.729	7.22894e-09	2.19247e-06	0.0757956	0.194396	0.391813
AAEL021282	AAEL021282-RA-E2	AaegL5_2:245.709.518..245.710.239(+)	unspecified product	ncRNA gene	N/A	4.36295	-2.06852	35.7403	3.13518e-05	0.00107228	0.0229049	0.00492699	0.539307
AAEL021310	AAEL021310-RA-E2	AaegL5_1:34.643.477..34.652.262(-)	unspecified product	protein coding gene	N/A	3.50112	-2.74724	27.3623	7.77315e-05	0.00209644	0.0019236	0.00268023	0.0244737
AAEL021334	AAEL021334-RA-E2	AaegL5_2:134.977.945..134.980.581(-)	unspecified product	protein coding gene	N/A	1.73403	-1.03461	12.1647	0.00526968	0.045914	0.0791675	0.0959178	0.277708
AAEL021340	AAEL021340-RA-E1	AaegL5_3:280.402.074..280.403.012(-)	unspecified product	ncRNA gene	N/A	5.65401	-3.59561	22.6288	0.000352715	0.00634419	0	0	0.104815
AAEL021341	AAEL021341-RA-E2	AaegL5_2:451.637.383..451.641.854(+)	unspecified product	protein coding gene	N/A	3.61507	-2.68435	29.2134	5.48627e-05	0.00160945	0.0036839	0.0085126	0.0531253
AAEL021487	AAEL021487-RA-E1	AaegL5_3:391.042.861..391.043.473(-)	unspecified product	ncRNA gene	N/A	4.27379	-0.432841	100.05	1.01562e-07	1.4943e-05	0.109651	0.0419079	2.24149
AAEL021487	AAEL021487-RA-E2	AaegL5_3:391.042.861..391.043.473(-)	unspecified product	ncRNA gene	N/A	3.19665	-2.21729	39.9487	0.009358	0.000432159	0.0549348	0.0318386	0.541289
AAEL021514	AAEL021514-RA-E2	AaegL5_1:38.175.656..38.177.131(-)	unspecified product	protein coding gene	N/A	9.3709	-0.538712	323.966	1.01443e-10	7.77516e-08	0	0.0223782	0.917036
AAEL021586	AAEL021586-RA-E1	AaegL5_2:50.214.492..50.216.887(-)	unspecified product	protein coding gene	N/A	2.5556	4.49087	275.73	1.23007e-11	1.62161e-08	2.72361	3.53534	16.6453
AAEL021621	AAEL021621-RA-E1	AaegL5_2:110.995.157..111.054.128(+)	unspecified product	protein coding gene	N/A	7.82093	-1.95453	59.5404	1.48705e-05	0.000613388	0	0	0.00779525
AAEL021621	AAEL021621-RA-E2	AaegL5_2:110.995.157..111.054.128(+)	unspecified product	protein coding gene	N/A	7.28044	-2.41853	56.7937	3.73754e-06	0.000219183	0	0.000197173	0.00537476
AAEL021621	AAEL021621-RA-E3	AaegL5_2:110.995.157..111.054.128(+)	unspecified product	protein coding gene	N/A	5.35705	-1.98777	44.2137	1.11558e-05	0.000493073	0.000137527	0.000400999	0.00735279
AAEL021746	AAEL021746-RA-E14	AaegL5_3:124.918.308..125.554.053(-)	unspecified product	protein coding gene	N/A	4.43028	-1.21698	63.1954	1.69333e-06	0.000121198	5.02264e-05	0.000243102	0.00124298
AAEL021747	AAEL021747-RA-E2	AaegL5_1:34.646.523..34.646.923(+)	unspecified product	ncRNA gene	N/A	3.78681	-3.69542	14.1965	0.00163706	0.0195221	0.0101376	0	0.208523
AAEL021756	AAEL021756-RA-E1	AaegL5_2:12.729.877..13.136.777(-)	unspecified product	protein coding gene	N/A	1.82817	3.10502	139.496	2.10364e-09	8.49e-07	0.00924925	0.00975644	0.0341411
AAEL021764	AAEL021764-RA-E1	AaegL5_1:226.550.261..226.550.991(-)	unspecified product	ncRNA gene	N/A	4.33731	-2.82396	25.3031	0.00011669	0.00282022	0.0107429	0.00544215	0.295132
AAEL021764	AAEL021764-RA-E2	AaegL5_1:226.550.261..226.550.991(-)	unspecified product	ncRNA gene	N/A	3.05077	-3.06589	16.0593	0.000983803	0.0134875	0.0233687	0.00486625	0.216377
AAEL021809	AAEL021809-RA-E2	NIGP01000376:8.341..10.227(-)	unspecified product	protein coding gene	N/A	1.37123	0.478686	16.9873	0.00180128	0.0209422	0.400621	0.185309	1.08277
AAEL021839	AAEL021839-RA-E2	AaegL5_1:176.346.888..176.474.582(-)	unspecified product	protein coding gene	N/A	1.22709	2.64108	48.3436	3.91541e-06	0.000226126	0.0290754	0.0318697	0.0707245
AAEL021861	AAEL021861-RA-E2	AaegL5_3:171.317.141..171.325.292(-)	unspecified product	protein coding gene	N/A	2.46973	3.45003	99.1586	2.38753e-06	0.000155407	0.40845	0.978446	2.35381
AAEL022034	AAEL022034-RA-E1	AaegL5_3:187.319.137..187.320.776(+)	unspecified product	protein coding gene	N/A	3.46646	-2.80588	21.3245	0.000272632	0.00525742	0.0102838	0	0.133608
AAEL022061	AAEL022061-RA-E2	AaegL5_3:143.529.362..143.536.804(-)	unspecified product	protein coding gene	N/A	3.33025	-0.972384	64.0806	5.88168e-07	5.49659e-05	0.0114609	0.0254476	0.121435
AAEL022063	AAEL022063-RA-E1	AaegL5_2:176.408.049..176.408.666(-)	unspecified product	ncRNA gene	N/A	4.46404	-3.26946	25.9691	0.00010209	0.00255542	0.00704905	0.0312061	0.222036
AAEL022093	AAEL022093-RA-E2	AaegL5_1:223.967.946..223.968.553(-)	unspecified product	ncRNA gene	N/A	2.47547	-1.95554	33.2679	2.68581e-05	0.000957915	0.109215	0.174432	0.65326
AAEL022119	AAEL022119-RA-E1	AaegL5_1:43.965.396..43.971.881(-)	unspecified product	ncRNA gene	N/A	5.18517	-2.74954	34.3571	2.23986e-05	0.000835074	0.000625297	0	0.0350849
AAEL022119	AAEL022119-RA-E2	AaegL5_1:43.965.396..43.971.881(-)	unspecified product	ncRNA gene	N/A	6.13652	-1.95891	51.6351	3.9062e-06	0.000225726	0.000684576	0.00306305	0.0679113
AAEL022120	AAEL022120-RA-E2	AaegL5_2:128.495.702..128.496.538(-)	unspecified product	ncRNA gene	N/A	5.53569	-0.788635	88.8924	4.98346e-07	4.86887e-05	0.025824	0.196532	1.32511
AAEL022124	AAEL022124-RA-E3	AaegL5_2:204.244.223..204.256.753(-)	unspecified product	ncRNA gene	N/A	3.62802	-1.61595	42.8165	9.81762e-06	0.000448566	0.00331951	0.0124516	0.0447966
AAEL022130	AAEL022130-RA-E3	AaegL5_3:191.234.353..191.235.511(-)	unspecified product	ncRNA gene	N/A	3.24842	-1.49459	32.9008	7.22057e-05	0.00198531	0.0505367	0.0747309	0.506565
AAEL022132	AAEL022132-RA-E1	AaegL5_3:87.729.916..87.731.358(+)	unspecified product	protein coding gene	N/A	3.37197	-0.55851	53.5015	1.12208e-05	0.000494842	0.0768807	0.162816	0.859407
AAEL022142	AAEL022142-RA-E1	AaegL5_3:344.720.366..344.721.062(-)	unspecified product	ncRNA gene	N/A	3.68257	-3.78138	12.7797	0.002469	0.0263597	0.00563383	0	0.118348
AAEL022150	AAEL022150-RA-E2	AaegL5_3:208.615.508..208.620.390(-)	unspecified product	protein coding gene	N/A	2.58795	-3.17264	10.6579	0.00477523	0.0427457	0.0044126	0.00164831	0.0298572
AAEL022372	AAEL022372-RA-E4	NIGP01001648:17.450..19.581(+)	unspecified product	pseudogene	N/A	1.48333	-0.444367	31.9084	3.38884e-05	0.00113697	0.172357	0.196248	0.501455
AAEL022398	AAEL022398-RA-E1	AaegL5_3:240.822.643..240.832.852(-)	unspecified product	protein coding gene	N/A	2.98836	-1.07773	44.7714	8.90818e-06	0.000417629	0.00941328	0.00953086	0.0788334
AAEL022456	AAEL022456-RA-E2	AaegL5_3:264.224.652..264.225.510(-)	unspecified product	ncRNA gene	N/A	1.46004	2.58275	77.9072	1.31186e-07	1.80903e-05	3.70007	1.41689	10.5806
AAEL022508	AAEL022508-RA-E4	NIGP01001599:5.742..32.786(-)	unspecified product	protein coding gene	N/A	3.22439	-0.200951	101.492	2.08737e-08	4.70125e-06	0.00591002	0.0108825	0.0578547
AAEL022565	AAEL022565-RA-E1	NIGP01001902:7..12.215(+)	unspecified product	protein coding gene	N/A	2.51173	-2.74985	12.4158	0.00280746	0.028954	0.00262657	0.00278387	0.0170981
AAEL022589	AAEL022589-RA-E8	AaegL5_1:21.363.526..21.929.152(+)	unspecified product	protein coding gene	N/A	2.06613	-1.84909	26.7517	8.74957e-05	0.00228312	0.000161903	0.000199417	0.000708204
AAEL022661	AAEL022661-RA-E3	AaegL5_2:41.914.588..41.986.613(+)	unspecified product	protein coding gene	N/A	2.22007	0.630256	76.788	2.01115e-07	2.48872e-05	0.0073699	0.00113511	0.035741
AAEL022922	AAEL022922-RA-E2	NIGP01002098:3.597..4.540(-)	unspecified product	ncRNA gene	N/A	3.66984	-1.35566	50.5198	4.22293e-06	0.000239137	0.0524239	0.212207	0.728876
AAEL022981	AAEL022981-RA-E1	NIGP01000179:5.045..27.005(-)	unspecified product	pseudogene	N/A	1.49	1.58505	39.9196	3.26448e-05	0.00110575	0.070796	0.0953168	0.206436
AAEL023042	AAEL023042-RA-E2	AaegL5_2:347.276.668..347.277.382(-)	unspecified product	ncRNA gene	N/A	5.49385	-2.52956	43.7334	5.44543e-06	0.000289777	0.00621775	0.0779506	0.408903
AAEL023109	AAEL023109-RA-E2	NIGP01000702:17.733..18.544(-)	unspecified product	pseudogene	N/A	1.23922	1.1296	52.1026	1.84461e-06	0.000128605	1.57971	2.00475	3.87101
AAEL023132	AAEL023132-RA-E2	AaegL5_3:298.819.417..298.820.622(+)	unspecified product	protein coding gene	N/A	3.44616	5.46768	271.267	9.29188e-10	4.30769e-07	6.16532	26.146	69.8292
AAEL023133	AAEL023133-RA-E1	AaegL5_2:104.583.132..104.584.822(+)	unspecified product	ncRNA gene	N/A	6.19345	-3.2531	32.7499	6.44355e-05	0.00181429	0	0.00420398	0.0873922
AAEL023133	AAEL023133-RA-E2	AaegL5_2:104.583.132..104.584.822(+)	unspecified product	ncRNA gene	N/A	5.48024	-3.71712	21.5995	0.000430976	0.00734333	0	0.00241083	0.0528352
AAEL023167	AAEL023167-RA-E1	NIGP01001695:5.939..7.675(+)	unspecified product	protein coding gene	N/A	6.1679	-1.29417	48.0715	4.15369e-05	0.00131252	0.00489316	0.0216634	0.450604
AAEL023167	AAEL023167-RA-E2	NIGP01001695:5.939..7.675(+)	unspecified product	protein coding gene	N/A	4.88637	-1.16119	63.4333	2.98242e-06	0.000184762	0.0145252	0.0754015	0.481659
AAEL023247	AAEL023247-RA-E1	AaegL5_1:279.387.201..279.389.658(+)	unspecified product	protein coding gene	N/A	7.35191	-2.35451	73.2706	9.01773e-07	7.56884e-05	0	0.0109704	0.134991
AAEL023247	AAEL023247-RA-E2	AaegL5_1:279.387.201..279.389.658(+)	unspecified product	protein coding gene	N/A	8.68817	-1.17352	211.842	1.50172e-09	6.3453e-07	0	0.126133	0.341475
AAEL023247	AAEL023247-RA-E3	AaegL5_1:279.387.201..279.389.658(+)	unspecified product	protein coding gene	N/A	7.97508	1.78221	321.222	7.77727e-09	2.30919e-06	0.00968445	0.75392	2.86765
AAEL023297	AAEL023297-RA-E1	AaegL5_2:404.086.501..404.087.441(-)	unspecified product	ncRNA gene	N/A	7.91384	-1.86469	99.9048	1.49e-07	1.98491e-05	0	0	0.517567
AAEL023329	AAEL023329-RA-E2	AaegL5_2:104.673.661..104.755.792(+)	unspecified product	protein coding gene	N/A	2.33898	-0.180817	63.3175	5.25547e-07	5.05041e-05	0.003398	0.00391419	0.017896
AAEL023339	AAEL023339-RA-E2	AaegL5_3:212.399.229..212.412.223(-)	unspecified product	ncRNA gene	N/A	3.00763	-0.644148	27.1595	0.000583768	0.00910454	0.0102613	0.0037535	0.0847779
AAEL023348	AAEL023348-RA-E4	AaegL5_2:56.000.555..56.067.862(-)	unspecified product	protein coding gene	N/A	1.15605	5.25616	16.4302	0.00369765	0.0353405	0.351393	0.413817	0.813959
AAEL023364	AAEL023364-RA-E3	AaegL5_3:34.307.278..34.326.629(+)	unspecified product	protein coding gene	N/A	4.63271	-3.16268	31.763	3.47559e-05	0.00115471	0.000202633	0.00094466	0.007987
AAEL023412	AAEL023412-RA-E1	NIGP01001816:55.514..56.871(+)	unspecified product	protein coding gene	N/A	3.98756	-3.0872	21.6754	0.000252029	0.00496403	0.00577914	0.0106622	0.125622
AAEL023412	AAEL023412-RA-E2	NIGP01001816:55.514..56.871(+)	unspecified product	protein coding gene	N/A	4.44475	-2.02545	61.6339	6.27e-07	5.70336e-05	0.0117556	0.0581617	0.309119
AAEL023412	AAEL023412-RA-E3	NIGP01001816:55.514..56.871(+)	unspecified product	protein coding gene	N/A	1.61249	0.811863	74.3749	1.79742e-07	2.2806e-05	0.624083	0.935018	1.98372
AAEL023421	AAEL023421-RA-E2	AaegL5_1:92.294.779..92.295.263(+)	unspecified product	ncRNA gene	N/A	1.65896	-2.59203	10.1061	0.00572483	0.0487874	0.127798	0.0541927	0.428292
AAEL023463	AAEL023463-RA-E2	AaegL5_2:17.516.813..17.517.314(+)	unspecified product	ncRNA gene	N/A	1.48057	-2.09613	10.8449	0.00449499	0.0407999	0.207197	0.0901415	0.603593
AAEL023481	AAEL023481-RA-E1	AaegL5_2:56.382.511..56.383.480(-)	unspecified product	protein coding gene	N/A	2.44902	1.88475	206.219	1.13568e-10	8.50668e-08	1.16567	2.41471	6.62703
AAEL023506	AAEL023506-RA-E2	AaegL5_2:110.465.323..110.466.624(+)	unspecified product	protein coding gene	N/A	2.53195	0.0053556	129.858	3.55137e-09	1.29094e-06	0.217595	0.632368	1.31757
AAEL023509	AAEL023509-RA-E3	AaegL5_3:167.521.981..167.641.782(+)	unspecified product	protein coding gene	N/A	2.18602	0.311129	113.607	9.34179e-09	2.60183e-06	0.00361738	0.00749893	0.0171299
AAEL023509	AAEL023509-RA-E4	AaegL5_3:167.521.981..167.641.782(+)	unspecified product	protein coding gene	N/A	8.87075	1.29996	690.807	9.01198e-15	1.04405e-10	7.01523e-05	0.0157728	0.0419088
AAEL023509	AAEL023509-RA-E5	AaegL5_3:167.521.981..167.641.782(+)	unspecified product	protein coding gene	N/A	7.39889	1.60872	775.46	3.58341e-15	7.08606e-11	0.000283842	0.01824	0.0519166
AAEL023509	AAEL023509-RA-E6	AaegL5_3:167.521.981..167.641.782(+)	unspecified product	protein coding gene	N/A	1.96529	1.30284	179.23	3.27182e-10	2.00929e-07	0.00825987	0.0117611	0.0335705
AAEL023509	AAEL023509-RA-E7	AaegL5_3:167.521.981..167.641.782(+)	unspecified product	protein coding gene	N/A	1.88473	1.46521	81.2975	1.40743e-07	1.90888e-05	0.00965817	0.011337	0.0372273
AAEL023509	AAEL023509-RA-E8	AaegL5_3:167.521.981..167.641.782(+)	unspecified product	protein coding gene	N/A	2.60951	2.2776	229.663	5.00539e-11	4.8e-08	0.0113129	0.0233674	0.0717463
AAEL023509	AAEL023509-RF-E1	AaegL5_3:167.521.981..167.641.782(+)	unspecified product	protein coding gene	N/A	1.58251	0.0120091	54.0113	1.46873e-06	0.000109104	0.00404762	0.00617839	0.0126717
AAEL023549	AAEL023549-RA-E2	AaegL5_2:295.175.364..295.176.311(-)	unspecified product	ncRNA gene	N/A	3.31452	2.6065	330.769	3.00105e-12	6.1271e-09	1.16726	3.10427	12.0572
AAEL023562	AAEL023562-RB-E1	AaegL5_1:3.689.287..3.700.416(+)	unspecified product	ncRNA gene	N/A	1.17105	-1.36333	10.9945	0.00428418	0.0394037	0.019652	0.00969555	0.0466636
AAEL023577	AAEL023577-RA-E3	NIGP01002045:169.419..183.441(-)	unspecified product	protein coding gene	N/A	7.61268	-2.12252	66.1783	1.84579e-06	0.000128605	0	0	0.0280412
AAEL023577	AAEL023577-RA-E4	NIGP01002045:169.419..183.441(-)	unspecified product	protein coding gene	N/A	3.27418	1.94083	58.3512	0.000115867	0.0028058	0.0505231	0.0341396	0.50949
AAEL023816	AAEL023816-RA-E1	NIGP01000849:8.019..11.371(+)	unspecified product	protein coding gene	N/A	1.25507	2.026	62.3165	5.8344e-07	5.4731e-05	0.711312	0.715975	1.76556
AAEL023843	AAEL023843-RA-E1	AaegL5_3:190.687.199..190.687.903(-)	unspecified product	ncRNA gene	N/A	5.63807	-2.40428	61.2378	6.54e-07	5.88245e-05	0.00630607	0.0267525	0.454377
AAEL023843	AAEL023843-RA-E2	AaegL5_3:190.687.199..190.687.903(-)	unspecified product	ncRNA gene	N/A	9.49475	-0.422553	300.43	1.64283e-10	1.13589e-07	0	0.0534005	2.09703
AAEL023939	AAEL023939-RA-E1	AaegL5_2:290.756.200..290.757.260(-)	unspecified product	pseudogene	N/A	3.67024	-2.63265	19.0638	0.000622094	0.00953174	0.0162638	0.00722142	0.233227
AAEL023941	AAEL023941-RA-E1	NIGP01002056:11.713..12.737(+)	unspecified product	protein coding gene	N/A	5.88179	0.561112	395.895	7.36861e-13	2.35018e-09	0.0446498	0.0489193	2.86006
AAEL023941	AAEL023941-RA-E2	NIGP01002056:11.713..12.737(+)	unspecified product	protein coding gene	N/A	3.17717	-2.7765	21.493	0.000262506	0.00511828	0.0198258	0.0074753	0.209264
AAEL023941	AAEL023941-RA-E3	NIGP01002056:11.713..12.737(+)	unspecified product	protein coding gene	N/A	4.88631	-1.63628	81.6175	9.54376e-08	1.42111e-05	0.0165909	0.010917	0.558236
AAEL023941	AAEL023941-RA-E4	NIGP01002056:11.713..12.737(+)	unspecified product	protein coding gene	N/A	6.62196	2.41111	534.85	8.16248e-12	1.16964e-08	0.10083	0.639584	10.6024
AAEL023943	AAEL023943-RA-E1	AaegL5_1:279.401.577..279.404.428(-)	unspecified product	protein coding gene	N/A	7.68827	0.626062	568.516	4.24167e-14	3.49489e-10	0.00450501	0.380153	1.09135
AAEL023976	AAEL023976-RA-E3	AaegL5_1:46.893.559..46.907.452(-)	unspecified product	ncRNA gene	N/A	3.70916	-2.59591	27.7197	7.25878e-05	0.00199471	0.00118869	0.00110724	0.0178655
AAEL024018	AAEL024018-RA-E2	AaegL5_3:269.110.180..269.110.834(-)	unspecified product	ncRNA gene	N/A	5.60799	-3.64354	24.7711	0.000236821	0.00474954	0	0	0.150935
AAEL024051	AAEL024051-RA-E1	NIGP01001186:5..487(+)	unspecified product	protein coding gene	N/A	9.81	3.0767	2284.05	6.00423e-19	5.93656e-14	0.034782	12.2784	36.1735
AAEL024231	AAEL024231-RA-E2	AaegL5_1:34.537.574..34.548.384(-)	unspecified product	protein coding gene	N/A	3.16012	1.68085	219.26	1.16759e-10	8.67996e-08	0.0588106	0.240564	0.547479
AAEL024263	AAEL024263-RA-E2	AaegL5_2:122.624.568..122.625.773(+)	unspecified product	pseudogene	N/A	2.5188	-3.21667	13.3591	0.00208155	0.0232789	0.0169227	0.0032969	0.112075
AAEL024377	AAEL024377-RA-E2	AaegL5_1:298.397.685..298.399.551(+)	unspecified product	protein coding gene	N/A	1.93677	-1.95868	12.0321	0.00378588	0.0359579	0.0485518	0.0514287	0.199613
AAEL024403	AAEL024403-RA-E2	AaegL5_1:34.648.297..34.648.924(+)	unspecified product	ncRNA gene	N/A	7.43887	-2.27088	66.8424	1.51539e-06	0.00011164	0	0.0405367	0.55556
AAEL024403	AAEL024403-RA-E3	AaegL5_1:34.648.297..34.648.924(+)	unspecified product	ncRNA gene	N/A	5.5218	-1.86285	60.0892	8.82821e-07	7.44771e-05	0.0129348	0.116586	0.789136
AAEL024429	AAEL024429-RA-E4	AaegL5_1:18.041.636..18.108.037(-)	unspecified product	protein coding gene	N/A	2.22026	-1.30045	39.8235	9.53315e-06	0.000439018	0.00195083	0.00311034	0.00955962
AAEL024431	AAEL024431-RA-E3	AaegL5_1:35.393.676..35.394.608(-)	unspecified product	ncRNA gene	N/A	5.04551	-3.95817	17.3686	0.00105493	0.0141775	0	0	0.0700529
AAEL024441	AAEL024441-RA-E1	AaegL5_1:55.063.914..55.097.429(-)	unspecified product	protein coding gene	N/A	1.76411	0.533435	36.0998	4.90966e-05	0.00148974	0.0190746	0.0201142	0.0674032
AAEL024491	AAEL024491-RA-E2	AaegL5_2:111.870.287..111.872.321(-)	unspecified product	pseudogene	N/A	6.84166	-2.77599	37.5621	3.63389e-05	0.00119145	0	0.00756288	0.115158
AAEL024616	AAEL024616-RA-E1	AaegL5_1:18.129.637..18.131.373(+)	unspecified product	protein coding gene	N/A	1.81377	-0.637146	36.5275	1.57833e-05	0.000641671	0.154309	0.0867975	0.565169
AAEL024749	AAEL024749-RA-E3	AaegL5_1:34.724.893..34.762.552(-)	unspecified product	protein coding gene	N/A	9.22463	0.912487	122.311	6.47026e-06	0.000331125	0.000104122	0.00135178	0.100968
AAEL024749	AAEL024749-RA-E4	AaegL5_1:34.724.893..34.762.552(-)	unspecified product	protein coding gene	N/A	6.50581	-1.64167	68.5323	6.88613e-07	6.10083e-05	0.000115491	9.43297e-05	0.0151991
AAEL024777	AAEL024777-RA-E2	AaegL5_1:33.913.829..33.920.902(-)	unspecified product	protein coding gene	N/A	1.49226	3.96223	44.7107	5.15918e-05	0.0015425	1.15311	1.07013	3.37353
AAEL024913	AAEL024913-RC-E1	AaegL5_1:61.121.094..61.192.818(+)	unspecified product	protein coding gene	N/A	4.59236	-1.42961	62.0659	1.23159e-06	9.57321e-05	0.000335488	0.00336707	0.00944671
AAEL024930	AAEL024930-RA-E17	AaegL5_1:298.788.474..298.995.045(+)	unspecified product	protein coding gene	N/A	1.06134	-0.527418	18.4712	0.000532526	0.00854192	0.00206399	0.00211564	0.00446825
AAEL024940	AAEL024940-RA-E2	AaegL5_2:226.766.649..226.772.539(-)	unspecified product	protein coding gene	N/A	2.94617	-1.30371	42.1239	0.008786	0.000413665	0.014251	0.015032	0.117507
AAEL025003	AAEL025003-RA-E6	AaegL5_1:54.047.971..54.054.796(+)	unspecified product	protein coding gene	N/A	4.06094	-2.32483	50.8056	2.16159e-06	0.000144434	0.00243678	0.00171443	0.0467732
AAEL025020	AAEL025020-RA-E2	AaegL5_1:255.394.887..255.395.654(+)	unspecified product	ncRNA gene	N/A	3.77899	-2.54484	29.3162	5.38345e-05	0.00158899	0.0215656	0.00994349	0.340853
AAEL025118	AAEL025118-RA-E1	AaegL5_2:178.759.578..178.760.110(+)	unspecified product	ncRNA gene	N/A	2.96366	-3.14035	16.2598	0.000933118	0.0129633	0.0314309	0.0229754	0.284122
AAEL025150	AAEL025150-RC-E10	AaegL5_3:280.141.344..280.196.496(-)	unspecified product	protein coding gene	N/A	3.96685	-1.77229	61.2054	6.56246e-07	5.88793e-05	0.00051679	0.00156337	0.00914349
AAEL025150	AAEL025150-RD-E10	AaegL5_3:280.141.344..280.196.496(-)	unspecified product	protein coding gene	N/A	2.34518	-2.04384	28.5875	6.1618e-05	0.00175359	0.00119663	0.00172402	0.00645735
AAEL025176	AAEL025176-RA-E2	AaegL5_3:396.642.617..396.643.035(-)	unspecified product	ncRNA gene	N/A	1.39705	-1.11782	26.5533	9.09606e-05	0.00234146	0.560056	0.298064	1.54865
AAEL025235	AAEL025235-RA-E4	AaegL5_2:128.474.970..128.476.177(+)	unspecified product	protein coding gene	N/A	3.07724	-3.3102	14.3113	0.00158491	0.0190551	0.0109596	0.0129857	0.1035
AAEL025417	AAEL025417-RA-E1	NIGP01000219:4.683..33.998(-)	unspecified product	ncRNA gene	N/A	1.97017	-0.134695	39.2145	1.7079e-05	0.000680633	0.0120645	0.0171604	0.0493066
AAEL025518	AAEL025518-RA-E10	AaegL5_2:99.558.201..99.914.672(-)	unspecified product	protein coding gene	N/A	1.33714	5.3219	18.3737	0.00312784	0.0313073	0.0635724	0.0858416	0.166961
AAEL025548	AAEL025548-RA-E2	AaegL5_1:525.791..527.327(+)	unspecified product	ncRNA gene	N/A	3.25205	-2.04565	55.2228	1.27507e-06	9.81088e-05	0.0249984	0.0127907	0.256439
AAEL025613	AAEL025613-RA-E2	AaegL5_2:170.683.081..170.684.051(+)	unspecified product	protein coding gene	N/A	2.12338	1.82582	50.2206	5.38767e-05	0.00158899	1.34658	0.369123	6.10039
AAEL025669	AAEL025669-RA-E1	AaegL5_1:152.605.557..152.606.746(-)	unspecified product	protein coding gene	N/A	1.84594	-1.55236	16.6568	0.000940504	0.0130421	0.11015	0.138865	0.422978
AAEL025705	AAEL025705-RA-E1	AaegL5_3:73.720.391..73.722.463(+)	unspecified product	protein coding gene	N/A	2.81661	-1.93314	49.9634	2.40011e-06	0.000155813	0.0265582	0.00888674	0.197066
AAEL025705	AAEL025705-RA-E2	AaegL5_3:73.720.391..73.722.463(+)	unspecified product	protein coding gene	N/A	2.41768	-0.16325	111.593	1.06199e-08	2.83789e-06	0.129787	0.0783694	0.721871
AAEL025752	AAEL025752-RA-E4	AaegL5_2:327.071.246..327.075.549(+)	unspecified product	protein coding gene	N/A	4.95662	-2.9363	35.029	2.00658e-05	0.000765714	0.00103172	0.0045047	0.0461541
AAEL025752	AAEL025752-RA-E7	AaegL5_2:327.071.246..327.075.549(+)	unspecified product	protein coding gene	N/A	4.26965	-2.17453	48.4776	2.89653e-06	0.000181029	0.00387514	0.00973725	0.0876838
AAEL025752	AAEL025752-RA-E9	AaegL5_2:327.071.246..327.075.549(+)	unspecified product	protein coding gene	N/A	3.13632	-2.0175	31.6992	3.51439e-05	0.00116581	0.00960392	0.0142419	0.0924919
AAEL026031	AAEL026031-RA-E2	AaegL5_3:224.812.692..224.819.974(+)	unspecified product	pseudogene	N/A	1.30099	-0.175994	28.7202	6.0111e-05	0.00172413	0.0674051	0.0780091	0.173258
AAEL026202	AAEL026202-RA-E2	AaegL5_2:88.929.783..88.930.485(+)	unspecified product	ncRNA gene	N/A	2.71801	-2.34594	21.9312	0.000238109	0.00476955	0.0590256	0.11483	0.429718
AAEL026295	AAEL026295-RA-E1	AaegL5_3:174.534.674..174.535.609(-)	unspecified product	ncRNA gene	N/A	5.30878	-2.65558	45.0116	4.57135e-06	0.000254352	0.00465162	0.0392782	0.267864
AAEL026295	AAEL026295-RA-E2	AaegL5_3:174.534.674..174.535.609(-)	unspecified product	ncRNA gene	N/A	2.90744	-2.1914	36.7092	1.5338e-05	0.000629258	0.0449244	0.0966348	0.365034
AAEL026296	AAEL026296-RA-E2	AaegL5_1:241.882.582..241.884.323(+)	unspecified product	protein coding gene	N/A	3.36213	-1.7319	53.8426	1.49822e-06	0.000110729	0.025549	0.0915868	0.29337
AAEL026521	AAEL026521-RA-E3	AaegL5_1:301.566.658..301.573.430(+)	unspecified product	ncRNA gene	N/A	1.15901	-1.44521	11.0104	0.00426239	0.0392544	0.0303823	0.00842457	0.0705617
AAEL026537	AAEL026537-RA-E1	AaegL5_3:236.665.832..236.667.359(+)	unspecified product	ncRNA gene	N/A	3.39956	-0.0874201	66.9845	4.48918e-06	0.000251051	0.101039	0.163393	1.11945
AAEL026537	AAEL026537-RA-E2	AaegL5_3:236.665.832..236.667.359(+)	unspecified product	ncRNA gene	N/A	3.37366	-1.4069	43.4929	1.01217e-05	0.000459275	0.0374816	0.0601617	0.421188
AAEL026605	AAEL026605-RA-E4	AaegL5_2:293.058.207..293.062.494(-)	unspecified product	protein coding gene	N/A	3.98372	-3.07393	28.7625	5.96396e-05	0.00171467	0.00198146	0.00620246	0.0394077
AAEL026605	AAEL026605-RA-E9	AaegL5_2:293.058.207..293.062.494(-)	unspecified product	protein coding gene	N/A	3.93477	-1.49416	64.446	4.6788e-07	4.63332e-05	0.00871491	0.0346635	0.14742
AAEL026617	AAEL026617-RA-E1	AaegL5_1:110.087.707..110.088.330(+)	unspecified product	ncRNA gene	N/A	6.77122	-1.42305	139.251	2.131e-09	8.56496e-07	0.00629398	0.0236909	1.11866
AAEL026617	AAEL026617-RA-E2	AaegL5_1:110.087.707..110.088.330(+)	unspecified product	ncRNA gene	N/A	7.79631	-1.97916	111.418	7.78434e-08	1.21206e-05	0	0.0293929	0.727896
AAEL026646	AAEL026646-RA-E1	AaegL5_2:273.093.138..273.094.920(+)	unspecified product	ncRNA gene	N/A	4.54745	-1.44392	37.5424	8.97672e-05	0.00232054	0.0136437	0.0178428	0.359843
AAEL026646	AAEL026646-RA-E2	AaegL5_2:273.093.138..273.094.920(+)	unspecified product	ncRNA gene	N/A	4.0917	-2.97515	26.8266	8.62279e-05	0.00226084	0.00476685	0.00892527	0.0992269
AAEL026793	AAEL026793-RA-E3	AaegL5_2:207.653.498..207.654.317(+)	unspecified product	ncRNA gene	N/A	4.73738	-2.51845	18.9206	0.00115121	0.0151	0.00957545	0.00485076	0.349473
AAEL026830	AAEL026830-RA-E2	AaegL5_3:382.514.016..382.514.624(+)	unspecified product	ncRNA gene	N/A	1.68722	-2.22377	11.2913	0.00389818	0.0367701	0.13958	0.0737593	0.46785
AAEL026885	AAEL026885-RA-E2	AaegL5_1:240.719.129..240.720.080(-)	unspecified product	protein coding gene	N/A	2.48072	-0.28674	32.4482	0.000174645	0.00377187	0.24732	0.430305	1.45502
AAEL027189	AAEL027189-RC-E1	AaegL5_3:407.161.799..407.209.582(+)	unspecified product	protein coding gene	N/A	1.14993	0.424666	20.1861	0.000401493	0.00697904	0.0169574	0.0202723	0.0390832
AAEL027196	AAEL027196-RA-E1	AaegL5_2:209.138.863..209.155.925(+)	unspecified product	protein coding gene	N/A	7.50361	-2.24576	67.8119	1.39757e-06	0.000105171	0	0	0.0220038
AAEL027221	AAEL027221-RA-E5	AaegL5_2:98.458.473..98.468.925(-)	unspecified product	protein coding gene	N/A	6.49451	-1.66687	111.015	1.1e-08	2.93752e-06	0.000387969	0.0095506	0.0549045
AAEL027257	AAEL027257-RA-E2	AaegL5_1:21.508.471..21.530.418(-)	unspecified product	protein coding gene	N/A	1.01417	0.292541	24.6358	0.000133714	0.00311368	0.0359217	0.0338027	0.0754928
AAEL027257	AAEL027257-RA-E3	AaegL5_1:21.508.471..21.530.418(-)	unspecified product	protein coding gene	N/A	3.02592	-1.23838	63.2421	5.29674e-07	5.07466e-05	0.00376276	0.0144847	0.0328475
AAEL027313	AAEL027313-RA-E2	AaegL5_3:193.472.343..193.476.915(+)	unspecified product	ncRNA gene	N/A	1.43427	-2.3324	11.1833	0.00403384	0.0376796	0.0194443	0.0121581	0.0549867
AAEL027327	AAEL027327-RA-E4	AaegL5_2:139.168.822..139.184.193(-)	unspecified product	protein coding gene	N/A	5.73129	-3.57082	20.6075	0.000525925	0.00846075	0	0	0.00705449
AAEL027327	AAEL027327-RA-E5	AaegL5_2:139.168.822..139.184.193(-)	unspecified product	protein coding gene	N/A	6.1613	-3.26657	23.2278	0.000338633	0.00616265	0	0	0.00929985
AAEL027338	AAEL027338-RA-E1	AaegL5_1:34.174.457..34.184.041(-)	unspecified product	protein coding gene	N/A	3.48013	-1.06429	71.8163	2.27577e-07	2.71099e-05	0.00746693	0.0015506	0.0889595
AAEL027403	AAEL027403-RA-E3	AaegL5_1:228.501.745..228.516.298(+)	unspecified product	ncRNA gene	N/A	4.72335	-3.10538	34.0891	2.34133e-05	0.000863463	0.000269439	0.00156713	0.0114296
AAEL027433	AAEL027433-RA-E1	AaegL5_1:245.525.922..245.531.123(+)	unspecified product	protein coding gene	N/A	6.67974	-2.88467	40.7382	2.17142e-05	0.000815599	0	0.00813146	0.0394978
AAEL027449	AAEL027449-RA-E2	AaegL5_3:173.931.186..173.932.338(+)	unspecified product	ncRNA gene	N/A	2.04759	-1.05901	49.1172	2.66993e-06	0.000169655	0.149615	0.21773	0.646776
AAEL027450	AAEL027450-RA-E2	AaegL5_3:80.786.204..80.786.835(+)	unspecified product	ncRNA gene	N/A	2.57629	-2.43107	19.0241	0.000465635	0.00774233	0.0656672	0.0806478	0.421778
AAEL027453	AAEL027453-RA-E1	AaegL5_2:196.785.521..196.786.218(+)	unspecified product	protein coding gene	N/A	1.39901	6.21251	61.5302	2.03755e-06	0.000137891	58.4714	31.3756	160.24
AAEL027470	AAEL027470-RA-E8	AaegL5_3:201.992.069..202.042.910(-)	unspecified product	protein coding gene	N/A	2.41712	-2.55255	20.2547	0.000348131	0.00628804	0.000829219	0.000887726	0.0048112
AAEL027505	AAEL027505-RA-E3	AaegL5_2:97.388.103..97.390.105(+)	unspecified product	protein coding gene	N/A	1.90912	2.18082	169.337	5.00515e-10	2.63231e-07	0.94438	1.44893	3.68748
AAEL027505	AAEL027505-RA-E4	AaegL5_2:97.388.103..97.390.105(+)	unspecified product	protein coding gene	N/A	5.10287	-0.0510431	152.381	6.16466e-09	1.95656e-06	0.0257988	0.463042	0.933086
AAEL027505	AAEL027505-RA-E5	AaegL5_2:97.388.103..97.390.105(+)	unspecified product	protein coding gene	N/A	4.19893	1.38863	386.053	8.9757e-13	2.61016e-09	0.13265	1.27824	2.53822
AAEL027609	AAEL027609-RA-E2	AaegL5_3:137.324.415..137.324.670(-)	unspecified product	ncRNA gene	N/A	6.14004	-3.31084	19.9503	0.000851967	0.0120891	0	0.0159776	0.573015
AAEL027654	AAEL027654-RA-E2	AaegL5_1:75.387.960..75.491.755(+)	unspecified product	protein coding gene	N/A	1.3725	-0.840728	18.4473	0.000535661	0.00857485	0.00279216	0.00133688	0.00756122
AAEL027705	AAEL027705-RA-E2	AaegL5_1:307.203.595..307.205.024(-)	unspecified product	protein coding gene	N/A	1.30805	1.05308	16.6855	0.00241254	0.0259475	0.820767	0.530059	2.11147
AAEL027718	AAEL027718-RA-E2	AaegL5_1:117.192.350..117.193.895(-)	unspecified product	protein coding gene	N/A	2.46335	-2.11584	21.9536	0.000236936	0.00474991	0.0382265	0.039931	0.223337
AAEL027863	AAEL027863-RA-E2	AaegL5_1:64.677.466..64.679.758(+)	unspecified product	ncRNA gene	N/A	2.90129	-3.16301	15.3205	0.00119922	0.0155695	0.00735391	0.00315633	0.0613667
AAEL027950	AAEL027950-RA-E2	AaegL5_2:48.512.829..48.514.022(+)	unspecified product	ncRNA gene	N/A	2.81359	-3.01529	14.3638	0.00156172	0.018856	0.0172418	0.0132467	0.137242
AAEL027984	AAEL027984-RA-E8	NIGP01001086:146.535..168.658(-)	unspecified product	protein coding gene	N/A	2.33413	-2.85817	11.9598	0.00316452	0.0315593	0.00152681	0.00123992	0.00849243
AAEL028016	AAEL028016-RA-E2	AaegL5_2:446.432.352..446.433.058(-)	unspecified product	ncRNA gene	N/A	2.13026	-2.35122	13.9676	0.00174689	0.0204773	0.0825654	0.0920633	0.380276
AAEL028089	AAEL028089-RA-E5	NIGP01001080:116.607..150.616(+)	unspecified product	protein coding gene	N/A	3.29777	-0.545225	35.3396	0.000198929	0.00416534	0.00347921	0.00345962	0.0356243
AAEL028104	AAEL028104-RA-E2	AaegL5_2:320.371.591..320.372.528(-)	unspecified product	protein coding gene	N/A	1.41551	2.5719	23.6991	0.0010765	0.0143814	3.43808	4.63913	9.54268
AAEL028110	AAEL028110-RA-E7	AaegL5_3:31.759.896..32.333.621(-)	unspecified product	protein coding gene	N/A	1.18515	-0.982284	21.8012	0.000245075	0.004874	0.000500062	0.000432041	0.00118671
AAEL028110	AAEL028110-RE-E1	AaegL5_3:31.759.896..32.333.621(-)	unspecified product	protein coding gene	N/A	2.49332	-2.61666	17.5913	0.000662534	0.00999951	6.34701e-05	3.18621e-05	0.000393376
AAEL028125	AAEL028125-RA-E2	AaegL5_3:187.320.755..187.322.393(+)	unspecified product	protein coding gene	N/A	3.9234	-3.11553	21.6594	0.000252926	0.0049707	0.00542061	0	0.0997335
AAEL028635	AAEL028635-RA-E1	AaegL5_3:368.517.401..368.519.262(+)	unspecified product	protein coding gene	N/A	3.66589	2.90816	399.232	6.89916e-13	2.32583e-09	0.585563	2.78675	7.73602
AAEL028635	AAEL028635-RA-E2	AaegL5_3:368.517.401..368.519.262(+)	unspecified product	protein coding gene	N/A	3.00778	4.75882	388.933	8.46798e-13	2.53714e-09	3.21189	13.6711	26.8595
AAEL028983	AAEL028983-RA-E1	AaegL5_1:184.215.547..184.215.637(-)	unspecified product	ncRNA gene	N/A	3.02422	-0.654328	84.8406	7.31022e-08	1.16195e-05	1.43416	4.03443	12.3055
AAEL029018	AAEL029018-RA-E1	AaegL5_2:378.591.803..378.592.189(+)	unspecified product	protein coding gene	N/A	1.50688	-0.313645	23.0928	0.000225197	0.00457111	1.03344	1.54297	3.0722
AAEL029018	AAEL029018-RA-E2	AaegL5_2:378.591.803..378.592.189(+)	unspecified product	protein coding gene	N/A	2.28566	-1.48708	43.3408	5.75056e-06	0.00030324	0.279085	0.532455	1.44905
AAEL029057	AAEL029057-RA-E1	AaegL5_3:286.859.364..286.870.099(+)	unspecified product	protein coding gene	N/A	5.03674	-1.82154	52.0714	3.14816e-06	0.000192613	0.00120484	0.000330914	0.0454659
AAEL029073	AAEL029073-RA-E2	AaegL5_1:8.348.256..8.349.445(-)	unspecified product	protein coding gene	N/A	3.30977	-0.689668	65.9228	9.17829e-07	7.67105e-05	0.0885669	0.311286	0.918594

## Sheet: Over_Expressed_Genes
Gene_ID	Genomic_Location	Product_Description	Gene_Type	Gene_Name/Symbol	LS_RPKM	FS_RPKM	FR_RPKM
AAEL000316	AaegL5_2:367.999.645..368.002.530(+)	unspecified product	protein coding gene	N/A	0.0770207	0.0916213	0.263614
AAEL000360	AaegL5_2:124.225.761..124.233.521(+)	DNAJ homolog subfamily B member. putative	protein coding gene	N/A	0.023779	0.0192054	0.068717
AAEL000460	AaegL5_3:185.857.879..185.864.067(+)	unspecified product	protein coding gene	N/A	0.0508648	0.0104267	0.160261
AAEL000533	AaegL5_3:386.223.289..386.223.887(-)	C-Type Lectin (CTL16)	protein coding gene	CTL16	0.0615364	0.217151	1.18663
AAEL001068	AaegL5_1:299.659.286..299.678.129(-)	myosin light chain 2V. putative	protein coding gene	N/A	0.0164487	0.0520989	0.226763
AAEL001156	AaegL5_2:307.262.361..307.273.699(-)	unspecified product	protein coding gene	N/A	0.0334544	0.0353957	0.0919428
AAEL001532	AaegL5_3:261.239.076..261.543.919(+)	FAD NAD binding oxidoreductases	protein coding gene	N/A	0.00115154	0.000817273	0.00258511
AAEL001682	AaegL5_2:85.402.036..85.404.143(+)	nuclear movement protein nudc	protein coding gene	N/A	0.0134845	0.041762	0.244723
AAEL001929	AaegL5_2:193.709.443..193.762.823(+)	spaetzle-like cytokine	protein coding gene	SPZ5	0.00023259	0.00107855	0.00612457
AAEL002005	AaegL5_2:423.983.426..423.985.551(+)	cytochrome P450	protein coding gene	CYP12F6	0.00618259	0.0179501	0.539779
AAEL002301	AaegL5_3:375.997.195..376.016.979(-)	serine protease	protein coding gene	N/A	0.0338999	0.0115642	0.100319
AAEL002658	AaegL5_2:433.299.374..433.310.974(+)	AMP dependent ligase	protein coding gene	N/A	0.357545	0.466662	1.17776
AAEL002674	AaegL5_2:432.957.958..432.959.904(-)	unspecified product	protein coding gene	N/A	0.14297	0.16284	0.472121
AAEL002688	AaegL5_2:464.868.089..464.912.877(+)	glucosyl/glucuronosyl transferases	protein coding gene	N/A	0.0275056	0.0706082	0.148035
AAEL002713	AaegL5_3:124.554.064..124.556.319(+)	fibrinogen and fibronectin	protein coding gene	N/A	0.333301	0.457725	1.29364
AAEL002718	AaegL5_3:125.588.140..125.711.451(+)	chitin synthase	protein coding gene	N/A	0.068561	0.0705709	0.15085
AAEL002792	AaegL5_1:304.693.495..304.694.384(-)	dynein light chain	protein coding gene	N/A	0.207087	0.0769308	0.470245
AAEL002816	AaegL5_1:305.327.075..305.347.908(+)	unspecified product	protein coding gene	N/A	0.0946564	0.11996	0.312046
AAEL002846	AaegL5_3:235.187.178..235.212.781(-)	inositol triphosphate 3-kinase c	protein coding gene	N/A	0.0212785	0.0254677	0.0533228
AAEL002908	NIGP01001928:26.778..27.486(+)	unspecified product	protein coding gene	N/A	0.0774975	0.0629702	0.327001
AAEL003016	AaegL5_1:208.965.640..208.976.347(-)	unspecified product	protein coding gene	N/A	0.00818429	0.0697544	0.16279
AAEL003076	AaegL5_2:213.526.386..213.528.479(-)	glucosyl/glucuronosyl transferases	protein coding gene	N/A	0.204963	0.25139	0.618503
AAEL003182	AaegL5_1:192.403.543..192.405.244(+)	Serine Protease Inhibitor (serpin) homologue - unlikely to be inhibitory.	protein coding gene	SRPN26	0.00260992	0.00425297	0.167135
AAEL003187	AaegL5_1:190.109.359..190.111.959(+)	Carboxy/choline esterase Alpha Esterase	protein coding gene	CCEAE4C	0.0407329	0.0454741	0.155319
AAEL003257	AaegL5_1:290.955.089..290.955.583(-)	unspecified product	protein coding gene	N/A	0.209194	0.223842	0.722425
AAEL003279	AaegL5_1:290.940.635..290.942.853(+)	clip-domain serine protease. putative	protein coding gene	N/A	0.0749712	0.104585	0.353339
AAEL003308	AaegL5_3:340.348.751..340.350.605(+)	trypsin. putative	protein coding gene	N/A	1.59522	1.77491	4.33456
AAEL003387	AaegL5_3:80.482.077..80.700.691(+)	cationic amino acid transporter	protein coding gene	N/A	0	0	0.00114276
AAEL003501	AaegL5_1:229.228.849..229.229.849(-)	unspecified product	protein coding gene	N/A	0.84715	0.910142	2.6272
AAEL003574	AaegL5_3:181.936.299..181.955.562(+)	unspecified product	protein coding gene	N/A	0.000230467	0	0.00428912
AAEL003589	AaegL5_2:125.677.610..125.678.707(+)	transcription factor. putative	protein coding gene	N/A	0.214625	0.29372	0.911068
AAEL003605	AaegL5_1:69.245.529..69.309.006(+)	U2 small nuclear ribonucleoprotein. putative	protein coding gene	N/A	6.17727e-05	0.000545663	0.00281863
AAEL003754	AaegL5_1:248.384.203..248.408.391(-)	actin binding	protein coding gene	N/A	0.00327177	0.00311036	0.0127768
AAEL003951	AaegL5_3:267.722.243..267.727.870(-)	unspecified product	protein coding gene	N/A	0.10599	0.167055	0.392145
AAEL003964	AaegL5_3:267.217.407..267.251.235(+)	unspecified product	protein coding gene	N/A	0.00325076	0.00285396	0.0231888
AAEL004103	AaegL5_3:401.525.211..401.526.702(-)	deoxyribonuclease I. putative	protein coding gene	N/A	8.47606	8.5613	18.0306
AAEL004339	AaegL5_3:366.696.176..366.696.981(+)	odorant binding protein OBP17	protein coding gene	OBP17	0.476874	0.276608	2.4207
AAEL004823	AaegL5_3:274.452.211..274.454.144(+)	manganese-iron (Mn-Fe) superoxide dismutase.	protein coding gene	MNSOD1	1.3887	1.22301	3.05378
AAEL005413	AaegL5_1:246.236.381..246.238.063(-)	mitochondrial ribosomal protein. S11. putative	protein coding gene	mRpS11	0.0395988	0.0745273	0.195665
AAEL005655	AaegL5_2:382.036.031..382.054.572(-)	sorting nexin	protein coding gene	N/A	0.0117621	0.0110663	0.0355798
AAEL005825	AaegL5_1:22.551.009..22.553.129(-)	translation initiation factor eif-2b beta subunit	protein coding gene	N/A	0.480664	0.919098	2.18496
AAEL005925	AaegL5_3:138.267.315..138.268.458(+)	geranylgeranyl pyrophosphate synthase	protein coding gene	N/A	0.00709546	0.0201554	0.22744
AAEL005944	AaegL5_1:257.447.485..257.448.846(-)	mitochondrial ribosomal protein. S23. putative	protein coding gene	mRpS23	0.354969	0.246525	0.847047
AAEL006017	AaegL5_3:315.381.682..315.384.874(+)	unspecified product	protein coding gene	N/A	0.124327	0.178886	0.41723
AAEL006146	AaegL5_3:68.499.063..68.501.154(-)	unspecified product	protein coding gene	N/A	0.0502932	0.035993	0.125164
AAEL006360	AaegL5_3:396.626.080..396.663.291(+)	unspecified product	protein coding gene	N/A	0.00208686	0.00080731	0.00701084
AAEL006719	AaegL5_2:84.902.239..84.904.652(+)	Alpha-amylase I Precursor (EC 3.2.1.1)(1.4-alpha-D-glucan glucanohydrolase)	protein coding gene	AMY1	0	0	0.0596878
AAEL006753	AaegL5_2:83.677.937..83.700.413(+)	unspecified product	protein coding gene	N/A	0.00460719	0.00653267	0.0204325
AAEL006818	AaegL5_1:53.127.847..53.152.580(+)	glutathione S-transferase. putative	protein coding gene	N/A	0.0294243	0.0277656	0.0674139
AAEL006975	AaegL5_2:398.592.014..398.594.153(+)	leucine aminopeptidase	protein coding gene	N/A	1.0111	1.36438	3.06927
AAEL007102	AaegL5_2:162.927.679..162.929.706(+)	trypsin. putative	protein coding gene	N/A	0.0186873	0.457388	0.960204
AAEL007225	AaegL5_2:422.342.314..422.356.097(-)	dynein heavy chain	protein coding gene	N/A	0.00491418	0.013898	0.0399913
AAEL007315	AaegL5_2:342.936.542..343.112.587(+)	symbol. putative	protein coding gene	N/A	0.00205682	0.00271698	0.00759593
AAEL007371	AaegL5_2:234.467.033..234.467.754(+)	unspecified product	protein coding gene	N/A	1.8481	1.44142	6.6389
AAEL007576	AaegL5_2:343.930.844..343.931.533(-)	unspecified product	protein coding gene	N/A	0.0242013	0.31467	1.16951
AAEL007669	AaegL5_3:347.316.912..347.345.060(-)	oxidoreductase	protein coding gene	N/A	0.0168682	0.0983708	0.218745
AAEL007677	AaegL5_3:407.295.781..407.296.736(-)	phospholysine phosphohistidine inorganic pyrophosphate phosphatase	protein coding gene	N/A	0.191076	0.317919	0.721318
AAEL007708	AaegL5_2:470.282.600..470.283.909(-)	WD-repeat protein	protein coding gene	N/A	0.247039	0.249836	0.542537
AAEL008117	AaegL5_3:14.211.977..14.216.346(-)	ion channel nompc	protein coding gene	N/A	0.630696	0.0302931	1.45572
AAEL008212	AaegL5_2:6.422.677..6.423.703(-)	serine collagenase 1 precursor. putative	protein coding gene	N/A	1.48158	11.7624	39.6185
AAEL008323	AaegL5_2:274.170.658..274.178.770(-)	unspecified product	protein coding gene	N/A	0.0125645	0.00952137	0.103468
AAEL008382	AaegL5_3:224.886.123..224.901.954(+)	unspecified product	protein coding gene	N/A	0.0405173	0.0428632	0.0927109
AAEL008556	AaegL5_2:157.102.456..157.136.915(+)	prp4	protein coding gene	N/A	0	0	0.00339314
AAEL008687	AaegL5_2:321.417.956..321.443.209(-)	loquacious	protein coding gene	loqs	0.0181225	0.0259149	0.0593667
AAEL008878	AaegL5_2:127.193.822..127.230.680(+)	diacylglycerol o-acyltransferase	protein coding gene	N/A	0.00490015	0.00471678	0.0187596
AAEL008975	AaegL5_2:178.040.915..178.041.433(+)	unspecified product	protein coding gene	N/A	0.0162245	0.0373661	0.458703
AAEL009070	AaegL5_1:292.343.808..292.407.949(+)	unspecified product	protein coding gene	N/A	0.012348	0.01931	0.0431158
AAEL009192	AaegL5_2:97.390.048..97.434.173(-)	Class A Scavenger Receptor (SRCR domain) with Serine Protease domain.	protein coding gene	SCRASP1	0.000963151	0.000974883	0.0173232
AAEL009438	AaegL5_3:23.328.249..23.359.134(-)	regulator of telomere elongation helicase 1 rtel1	protein coding gene	N/A	0	0.00554686	0.0143516
AAEL009632	AaegL5_3:36.669.552..36.702.741(-)	short-chain dehydrogenase	protein coding gene	N/A	0.000741949	0.00448654	0.0166419
AAEL009661	AaegL5_2:183.440.022..183.440.868(+)	unspecified product	protein coding gene	N/A	0.616115	1.08976	2.38152
AAEL009993	AaegL5_3:286.838.370..286.848.966(-)	Tox-SGS domain-containing protein [Source:UniProtKB/TrEMBL;Acc:A0A1S4FPC9]	protein coding gene	N/A	0.000392323	0.00402595	0.0653038
AAEL010201	AaegL5_3:223.164.762..223.199.498(-)	axonemal dynein intermediate chain	protein coding gene	N/A	0.00229695	0.000543004	0.00878727
AAEL010247	AaegL5_3:279.027.268..279.033.193(-)	unspecified product	protein coding gene	N/A	0.0137667	0.0182502	0.257091
AAEL010334	AaegL5_2:404.427.897..404.468.399(+)	unspecified product	protein coding gene	N/A	0.0526748	0.0952318	0.188243
AAEL010365	AaegL5_3:372.235.657..372.239.325(+)	lamin. putative	protein coding gene	N/A	0.0520623	0.0555915	0.131908
AAEL010398	AaegL5_3:13.905.521..13.918.540(-)	unspecified product	protein coding gene	N/A	0.000341	0.00340642	0.0200318
AAEL010773	AaegL5_2:305.495.966..305.520.024(-)	Clip-Domain Serine Protease family E. Protease homologue.	protein coding gene	CLIPE10	0.000521639	0.000990204	0.00880556
AAEL010775	AaegL5_2:305.001.787..305.006.198(+)	unspecified product	protein coding gene	N/A	0.00574692	0.0042467	0.0340628
AAEL010858	AaegL5_1:45.835.344..45.837.587(-)	AMP dependent ligase	protein coding gene	N/A	0.0977981	0.53939	1.54426
AAEL010882	AaegL5_2:320.163.129..320.164.451(+)	unspecified product	protein coding gene	N/A	8.66048	11.5204	24.9418
AAEL010932	AaegL5_1:139.514.348..139.631.326(+)	RNAse h	protein coding gene	N/A	0.213566	0.28184	0.610424
AAEL010942	AaegL5_3:167.650.185..167.713.770(-)	kinesin-like protein KIF3A	protein coding gene	N/A	0.0277561	0.0352285	0.0867655
AAEL010951	AaegL5_3:167.758.086..167.776.777(+)	glutamate decarboxylase	protein coding gene	N/A	0.14306	0.205751	0.421278
AAEL010964	AaegL5_2:151.318.112..151.319.390(+)	unspecified product	protein coding gene	N/A	1.60524	2.94107	7.56455
AAEL011124	AaegL5_3:37.780.868..37.836.198(-)	PHD finger protein	protein coding gene	N/A	0.00802264	0.0150059	0.0326362
AAEL011163	AaegL5_3:194.139.811..194.203.534(+)	unspecified product	protein coding gene	N/A	0.00136382	0.0302702	0.0690791
AAEL011255	AaegL5_1:223.859.233..223.861.324(-)	GTP-binding protein-invertebrate	protein coding gene	N/A	0.614777	0.424146	2.09031
AAEL011335	AaegL5_3:354.059.908..354.061.069(+)	unspecified product	protein coding gene	N/A	0.0501354	0.0717162	0.270014
AAEL011359	AaegL5_1:16.014.384..16.443.984(+)	nfat	protein coding gene	N/A	2.83789e-05	8.54215e-05	0.000733237
AAEL011412	AaegL5_3:328.915.902..329.012.293(+)	PH domain-containing protein [Source:UniProtKB/TrEMBL;Acc:A0A1S4FTH6]	protein coding gene	N/A	0.00494272	0.00654908	0.0290768
AAEL011429	AaegL5_3:329.064.733..329.067.038(+)	clathrin coat adaptor ap3 medium chain	protein coding gene	N/A	0.186866	0.196771	0.734726
AAEL011612	AaegL5_2:172.438.782..172.626.928(-)	C-Type Lectin (CTL) - mannose binding. Transcript A	protein coding gene	CTLMA6	0.0242924	0.0348784	0.0734176
AAEL011732	AaegL5_3:290.974.472..291.017.146(-)	prip interacting protein. pimt	protein coding gene	N/A	0.000401869	0.00540068	0.0176632
AAEL011739	AaegL5_3:291.020.874..291.030.583(+)	MAFF protein. putative	protein coding gene	N/A	0.00342318	0.0446538	0.0937754
AAEL011801	AaegL5_3:36.343.185..36.345.671(+)	unspecified product	protein coding gene	N/A	0.0402972	0.0440137	0.185184
AAEL012096	AaegL5_1:287.836..289.376(-)	unspecified product	protein coding gene	N/A	0.36268	0.481912	0.981277
AAEL012361	AaegL5_2:111.699.051..111.705.568(+)	unspecified product	protein coding gene	N/A	0.0682859	0.108536	0.301516
AAEL012368	AaegL5_2:111.705.561..111.712.008(-)	unspecified product	protein coding gene	N/A	0.0213556	0.112004	0.217106
AAEL012375	AaegL5_2:127.469.958..127.501.564(+)	unspecified product	protein coding gene	N/A	0.0001283	0.00022889	0.00614805
AAEL012380	AaegL5_2:157.600.897..157.614.760(-)	Peptidoglycan Recognition Protein (Long)	protein coding gene	PGRPLA	0.00208876	0.0430183	0.200169
AAEL012430	AaegL5_1:45.878.142..45.880.124(-)	AMP dependent ligase	protein coding gene	N/A	0.378105	0.679085	3.27898
AAEL012538	AaegL5_2:82.662.437..82.663.940(-)	leucine-rich immune protein (Short)	protein coding gene	LRIM6	8.80428	10.3846	23.3263
AAEL012621	AaegL5_1:279.336.860..279.373.837(-)	arginine/serine-rich splicing factor	protein coding gene	N/A	0.0197831	0.0379508	0.175991
AAEL012650	AaegL5_3:284.031.489..284.033.122(+)	unspecified product	protein coding gene	N/A	0.0125855	0.052543	0.247353
AAEL012679	AaegL5_3:23.965.803..23.967.240(-)	juvenile hormone-inducible protein. putative	protein coding gene	N/A	1.13968	1.76927	4.25377
AAEL012684	AaegL5_3:23.915.082..23.923.367(-)	unspecified product	protein coding gene	N/A	0.00800693	0.0272043	0.109014
AAEL012704	AaegL5_1:202.988.396..203.008.920(+)	unspecified product	protein coding gene	SCP-2L3	0.1298	0.168311	0.433825
AAEL012746	AaegL5_3:322.129.691..322.132.340(-)	chaperonin	protein coding gene	N/A	0.764309	1.68794	5.68748
AAEL012777	AaegL5_1:290.774.708..290.776.554(-)	serine protease snake. putative	protein coding gene	N/A	0.00452905	0.016541	0.172651
AAEL012830	AaegL5_2:105.581.493..105.605.376(+)	anti-silencing protein	protein coding gene	N/A	0.0500032	0.0860276	0.279358
AAEL013194	AaegL5_3:84.107.218..84.109.238(+)	unspecified product	protein coding gene	N/A	0.313347	0.347182	0.709735
AAEL013296	AaegL5_1:307.368.093..307.370.876(+)	unspecified product	protein coding gene	N/A	0.0918984	0.0973483	0.210715
AAEL013562	AaegL5_2:29.252.535..29.254.909(-)	zinc finger protein. putative	protein coding gene	N/A	0.0817644	0.0927352	0.246053
AAEL013737	AaegL5_1:237.641.672..237.643.334(-)	axonemal inner arm dynein light chain	protein coding gene	N/A	0.183759	0.184747	0.453729
AAEL013839	AaegL5_1:17.927.984..17.947.913(+)	unspecified product	protein coding gene	N/A	0.00420397	0.00545963	0.0245594
AAEL013840	AaegL5_1:17.928.464..18.003.673(-)	unspecified product	protein coding gene	N/A	0.0075134	0.00756262	0.0174095
AAEL013841	AaegL5_1:18.145.462..18.175.406(-)	paraplegin	protein coding gene	N/A	0.091694	0.125343	0.260433
AAEL013876	AaegL5_2:122.839.553..122.863.818(-)	mitochondrial NADH:ubiquinone oxidoreductase B14.7 subunit. putative	protein coding gene	N/A	0.0466184	0.0491209	0.109162
AAEL014009	AaegL5_1:57.568.787..57.583.873(-)	pickpocket 101	protein coding gene	ppk101	0.000548218	0.0018097	0.0118939
AAEL014242	AaegL5_2:406.496.291..406.511.552(+)	unspecified product	protein coding gene	N/A	0.0544683	0.0613471	0.139973
AAEL014372	AaegL5_3:86.733.087..86.734.639(+)	juvenile hormone-inducible protein. putative	protein coding gene	N/A	0	0	0.0718375
AAEL014452	AaegL5_2:118.936.689..118.946.871(+)	acyl-coa dehydrogenase	protein coding gene	N/A	0.157279	0.474676	1.06621
AAEL014489	AaegL5_3:64.393.392..64.400.043(-)	D-tyrosyl-tRNA(Tyr) deacylase	protein coding gene	N/A	0.0025141	0.00279697	0.273559
AAEL014493	AaegL5_2:464.769.809..464.793.838(-)	aldehyde oxidase	protein coding gene	N/A	0.106315	0.0423922	0.300236
AAEL014579	AaegL5_2:344.264.654..344.273.823(+)	trypsin. putative	protein coding gene	N/A	0.00131217	0.00539841	0.0355142
AAEL014767	NIGP01002152:21.428..46.640(+)	unspecified product	protein coding gene	N/A	0.000321676	0.000788418	0.00920858
AAEL014889	AaegL5_2:104.559.005..104.568.884(-)	NADH:ubiquinone dehydrogenase. putative	protein coding gene	N/A	0.000396917	0.00113159	0.0113694
AAEL014936	NIGP01000991:10.563..28.668(-)	sarcosine dehydrogenase	protein coding gene	N/A	0.0179748	0.022802	0.315714
AAEL014945	AaegL5_1:213.611.425..213.616.543(+)	unspecified product	protein coding gene	N/A	0.0542249	0.042622	0.148215
AAEL015216	AaegL5_1:42.966.697..42.969.889(+)	serine/threonine-protein kinase vrk	protein coding gene	N/A	0.0858152	0.154025	0.369357
AAEL017005	AaegL5_1:79.327.738..80.021.602(+)	GPCR Neuropeptide Y Family	protein coding gene	GPRNPY6	6.03728e-05	9.85204e-05	0.000377439
AAEL017539	AaegL5_3:399.253.843..399.255.488(-)	cytochrome P450	protein coding gene	CYP6BY1	13.9836	17.4639	36.898
AAEL017547	AaegL5_2:186.903.969..186.905.498(-)	unspecified product	protein coding gene	N/A	0.00288385	0.00587935	0.285365
AAEL018103	AaegL5_2:282.082.399..282.115.442(+)	unspecified product	protein coding gene	N/A	0.012475	0.0326756	0.0880685
AAEL018270	AaegL5_2:121.141.398..121.170.654(+)	unspecified product	protein coding gene	N/A	0.0477377	0.0451988	0.117649
AAEL019530	AaegL5_3:361.436.236..361.928.348(-)	unspecified product	protein coding gene	N/A	0.000296626	0.000251461	0.000789039
AAEL019543	AaegL5_3:317.920.401..318.296.327(+)	unspecified product	protein coding gene	N/A	5.54994e-05	0.000180884	0.00112822
AAEL019564	AaegL5_3:62.870.921..62.900.008(-)	unspecified product	protein coding gene	N/A	0.0162909	0.00783083	0.0428651
AAEL019585	AaegL5_3:398.187.519..398.189.285(-)	unspecified product	protein coding gene	N/A	0.634277	0.874104	1.83591
AAEL019661	AaegL5_3:403.981.324..404.036.722(-)	unspecified product	protein coding gene	N/A	0.0115916	0.0136428	0.0348092
AAEL019800	AaegL5_2:406.165.280..406.235.619(+)	unspecified product	protein coding gene	N/A	0.0209261	0.0261241	0.091709
AAEL019826	AaegL5_2:367.525.111..367.750.889(+)	unspecified product	protein coding gene	N/A	0.00025978	0.0001475	0.00229959
AAEL019888	AaegL5_2:102.548.011..102.623.651(+)	unspecified product	protein coding gene	N/A	0.000445979	0.000391226	0.00396252
AAEL019894	AaegL5_2:326.336.557..326.338.237(-)	Tubulin beta chain [Source:UniProtKB/TrEMBL;Acc:Q0PHP3]	protein coding gene	N/A	5.29218	7.34315	15.2329
AAEL019936	AaegL5_2:57.623.195..57.708.752(-)	unspecified product	protein coding gene	N/A	0.00436972	0.00319452	0.0171408
AAEL020020	AaegL5_3:284.938.947..284.964.357(-)	unspecified product	protein coding gene	N/A	0.00228097	0.00320674	0.0122727
AAEL020040	AaegL5_1:222.573.698..222.574.962(+)	unspecified product	protein coding gene	N/A	0.0746485	0.0625937	0.417403
AAEL020086	AaegL5_1:34.647.102..34.647.715(+)	unspecified product	ncRNA gene	N/A	0.0117141	0.00616457	0.336964
AAEL020109	AaegL5_3:170.263.785..170.264.905(+)	unspecified product	ncRNA gene	N/A	0.0763149	0.0550423	0.47045
AAEL020264	AaegL5_1:111.918.049..112.236.771(-)	unspecified product	protein coding gene	N/A	0.000214075	0.000418553	0.00122927
AAEL020300	AaegL5_3:382.251.580..382.272.698(+)	unspecified product	protein coding gene	N/A	0.0131043	0.0118732	0.0357873
AAEL020314	NIGP01001844:41.980..55.354(-)	unspecified product	protein coding gene	N/A	0.279844	0.328114	1.08762
AAEL020430	AaegL5_2:110.941.322..110.959.449(+)	unspecified product	protein coding gene	N/A	0.0161626	0.0278042	0.266806
AAEL020434	AaegL5_2:99.434.463..99.452.323(+)	unspecified product	protein coding gene	N/A	0.00453453	0.0135875	0.0808838
AAEL020553	AaegL5_3:111.517.628..111.536.894(-)	unspecified product	protein coding gene	N/A	0.00146639	0.0021666	0.0135148
AAEL020574	AaegL5_2:289.910.996..289.933.920(-)	unspecified product	protein coding gene	N/A	0.00554499	0.00601935	0.0177945
AAEL020720	AaegL5_2:334.340.417..334.353.618(-)	unspecified product	ncRNA gene	N/A	0.0135134	0.00600955	0.0736997
AAEL020721	NIGP01000675:2.759..3.621(-)	unspecified product	protein coding gene	N/A	0.0045489	0	0.128385
AAEL020742	AaegL5_2:260.162.670..260.163.959(-)	unspecified product	protein coding gene	N/A	0.116558	0.26381	0.571845
AAEL020804	AaegL5_2:118.726.499..118.774.418(-)	unspecified product	protein coding gene	N/A	0.0263047	0.0399703	0.15426
AAEL020898	NIGP01002045:124.891..130.968(-)	unspecified product	ncRNA gene	N/A	0	0	0.0642952
AAEL021044	AaegL5_2:404.034.614..404.035.472(-)	unspecified product	ncRNA gene	N/A	0.00506907	0	0.300482
AAEL021107	AaegL5_3:198.286.911..198.288.275(+)	unspecified product	ncRNA gene	N/A	0.0153301	0.797036	1.67221
AAEL021180	AaegL5_2:741.901..743.380(-)	unspecified product	protein coding gene	N/A	0.0171397	0.0819092	0.345851
AAEL021190	NIGP01000077:84.013..94.288(-)	unspecified product	protein coding gene	N/A	0.0037197	0.0145665	0.0954925
AAEL021235	AaegL5_1:111.903.700..111.907.687(+)	unspecified product	protein coding gene	N/A	0.0757956	0.194396	0.391813
AAEL021282	AaegL5_2:245.709.518..245.710.239(+)	unspecified product	ncRNA gene	N/A	0.0229049	0.00492699	0.539307
AAEL021310	AaegL5_1:34.643.477..34.652.262(-)	unspecified product	protein coding gene	N/A	0.0019236	0.00268023	0.0244737
AAEL021334	AaegL5_2:134.977.945..134.980.581(-)	unspecified product	protein coding gene	N/A	0.0791675	0.0959178	0.277708
AAEL021340	AaegL5_3:280.402.074..280.403.012(-)	unspecified product	ncRNA gene	N/A	0	0	0.104815
AAEL021341	AaegL5_2:451.637.383..451.641.854(+)	unspecified product	protein coding gene	N/A	0.0036839	0.0085126	0.0531253
AAEL021487	AaegL5_3:391.042.861..391.043.473(-)	unspecified product	ncRNA gene	N/A	0.0822928	0.0368733	1.39139
AAEL021514	AaegL5_1:38.175.656..38.177.131(-)	unspecified product	protein coding gene	N/A	0	0.0223782	0.917036
AAEL021586	AaegL5_2:50.214.492..50.216.887(-)	unspecified product	protein coding gene	N/A	2.72361	3.53534	16.6453
AAEL021621	AaegL5_2:110.995.157..111.054.128(+)	unspecified product	protein coding gene	N/A	4.58423e-05	0.000199391	0.00684093
AAEL021746	AaegL5_3:124.918.308..125.554.053(-)	unspecified product	protein coding gene	N/A	5.02264e-05	0.000243102	0.00124298
AAEL021747	AaegL5_1:34.646.523..34.646.923(+)	unspecified product	ncRNA gene	N/A	0.0101376	0	0.208523
AAEL021756	AaegL5_2:12.729.877..13.136.777(-)	unspecified product	protein coding gene	N/A	0.00924925	0.00975644	0.0341411
AAEL021764	AaegL5_1:226.550.261..226.550.991(-)	unspecified product	ncRNA gene	N/A	0.0170558	0.0051542	0.255755
AAEL021809	NIGP01000376:8.341..10.227(-)	unspecified product	protein coding gene	N/A	0.400621	0.185309	1.08277
AAEL021839	AaegL5_1:176.346.888..176.474.582(-)	unspecified product	protein coding gene	N/A	0.0290754	0.0318697	0.0707245
AAEL021861	AaegL5_3:171.317.141..171.325.292(-)	unspecified product	protein coding gene	N/A	0.40845	0.978446	2.35381
AAEL022034	AaegL5_3:187.319.137..187.320.776(+)	unspecified product	protein coding gene	N/A	0.0102838	0	0.133608
AAEL022061	AaegL5_3:143.529.362..143.536.804(-)	unspecified product	protein coding gene	N/A	0.0114609	0.0254476	0.121435
AAEL022063	AaegL5_2:176.408.049..176.408.666(-)	unspecified product	ncRNA gene	N/A	0.00704905	0.0312061	0.222036
AAEL022093	AaegL5_1:223.967.946..223.968.553(-)	unspecified product	ncRNA gene	N/A	0.109215	0.174432	0.65326
AAEL022119	AaegL5_1:43.965.396..43.971.881(-)	unspecified product	ncRNA gene	N/A	0.000654937	0.00153152	0.0514981
AAEL022120	AaegL5_2:128.495.702..128.496.538(-)	unspecified product	ncRNA gene	N/A	0.025824	0.196532	1.32511
AAEL022124	AaegL5_2:204.244.223..204.256.753(-)	unspecified product	ncRNA gene	N/A	0.00331951	0.0124516	0.0447966
AAEL022130	AaegL5_3:191.234.353..191.235.511(-)	unspecified product	ncRNA gene	N/A	0.0505367	0.0747309	0.506565
AAEL022132	AaegL5_3:87.729.916..87.731.358(+)	unspecified product	protein coding gene	N/A	0.0768807	0.162816	0.859407
AAEL022142	AaegL5_3:344.720.366..344.721.062(-)	unspecified product	ncRNA gene	N/A	0.00563383	0	0.118348
AAEL022150	AaegL5_3:208.615.508..208.620.390(-)	unspecified product	protein coding gene	N/A	0.0044126	0.00164831	0.0298572
AAEL022372	NIGP01001648:17.450..19.581(+)	unspecified product	pseudogene	N/A	0.172357	0.196248	0.501455
AAEL022398	AaegL5_3:240.822.643..240.832.852(-)	unspecified product	protein coding gene	N/A	0.00941328	0.00953086	0.0788334
AAEL022456	AaegL5_3:264.224.652..264.225.510(-)	unspecified product	ncRNA gene	N/A	3.70007	1.41689	10.5806
AAEL022508	NIGP01001599:5.742..32.786(-)	unspecified product	protein coding gene	N/A	0.00591002	0.0108825	0.0578547
AAEL022565	NIGP01001902:7..12.215(+)	unspecified product	protein coding gene	N/A	0.00262657	0.00278387	0.0170981
AAEL022589	AaegL5_1:21.363.526..21.929.152(+)	unspecified product	protein coding gene	N/A	0.000161903	0.000199417	0.000708204
AAEL022661	AaegL5_2:41.914.588..41.986.613(+)	unspecified product	protein coding gene	N/A	0.0073699	0.00113511	0.035741
AAEL022922	NIGP01002098:3.597..4.540(-)	unspecified product	ncRNA gene	N/A	0.0524239	0.212207	0.728876
AAEL022981	NIGP01000179:5.045..27.005(-)	unspecified product	pseudogene	N/A	0.070796	0.0953168	0.206436
AAEL023042	AaegL5_2:347.276.668..347.277.382(-)	unspecified product	ncRNA gene	N/A	0.00621775	0.0779506	0.408903
AAEL023109	NIGP01000702:17.733..18.544(-)	unspecified product	pseudogene	N/A	1.57971	2.00475	3.87101
AAEL023132	AaegL5_3:298.819.417..298.820.622(+)	unspecified product	protein coding gene	N/A	6.16532	26.146	69.8292
AAEL023133	AaegL5_2:104.583.132..104.584.822(+)	unspecified product	ncRNA gene	N/A	0	0.0033074	0.0701137
AAEL023167	NIGP01001695:5.939..7.675(+)	unspecified product	protein coding gene	N/A	0.00970919	0.0485325	0.466132
AAEL023247	AaegL5_1:279.387.201..279.389.658(+)	unspecified product	protein coding gene	N/A	0.00322815	0.297008	1.11471
AAEL023297	AaegL5_2:404.086.501..404.087.441(-)	unspecified product	ncRNA gene	N/A	0	0	0.517567
AAEL023329	AaegL5_2:104.673.661..104.755.792(+)	unspecified product	protein coding gene	N/A	0.003398	0.00391419	0.017896
AAEL023339	AaegL5_3:212.399.229..212.412.223(-)	unspecified product	ncRNA gene	N/A	0.0102613	0.0037535	0.0847779
AAEL023348	AaegL5_2:56.000.555..56.067.862(-)	unspecified product	protein coding gene	N/A	0.351393	0.413817	0.813959
AAEL023364	AaegL5_3:34.307.278..34.326.629(+)	unspecified product	protein coding gene	N/A	0.000202633	0.00094466	0.007987
AAEL023412	NIGP01001816:55.514..56.871(+)	unspecified product	protein coding gene	N/A	0.213873	0.334614	0.806153
AAEL023421	AaegL5_1:92.294.779..92.295.263(+)	unspecified product	ncRNA gene	N/A	0.127798	0.0541927	0.428292
AAEL023463	AaegL5_2:17.516.813..17.517.314(+)	unspecified product	ncRNA gene	N/A	0.207197	0.0901415	0.603593
AAEL023481	AaegL5_2:56.382.511..56.383.480(-)	unspecified product	protein coding gene	N/A	1.16567	2.41471	6.62703
AAEL023506	AaegL5_2:110.465.323..110.466.624(+)	unspecified product	protein coding gene	N/A	0.217595	0.632368	1.31757
AAEL023509	AaegL5_3:167.521.981..167.641.782(+)	unspecified product	protein coding gene	N/A	0.00532141	0.0134508	0.0380245
AAEL023549	AaegL5_2:295.175.364..295.176.311(-)	unspecified product	ncRNA gene	N/A	1.16726	3.10427	12.0572
AAEL023562	AaegL5_1:3.689.287..3.700.416(+)	unspecified product	ncRNA gene	N/A	0.019652	0.00969555	0.0466636
AAEL023577	NIGP01002045:169.419..183.441(-)	unspecified product	protein coding gene	N/A	0.0252616	0.0170698	0.268765
AAEL023816	NIGP01000849:8.019..11.371(+)	unspecified product	protein coding gene	N/A	0.711312	0.715975	1.76556
AAEL023843	AaegL5_3:190.687.199..190.687.903(-)	unspecified product	ncRNA gene	N/A	0.00315304	0.0400765	1.27571
AAEL023939	AaegL5_2:290.756.200..290.757.260(-)	unspecified product	pseudogene	N/A	0.0162638	0.00722142	0.233227
AAEL023941	NIGP01002056:11.713..12.737(+)	unspecified product	protein coding gene	N/A	0.0454742	0.176724	3.55749
AAEL023943	AaegL5_1:279.401.577..279.404.428(-)	unspecified product	protein coding gene	N/A	0.00450501	0.380153	1.09135
AAEL023976	AaegL5_1:46.893.559..46.907.452(-)	unspecified product	ncRNA gene	N/A	0.00118869	0.00110724	0.0178655
AAEL024018	AaegL5_3:269.110.180..269.110.834(-)	unspecified product	ncRNA gene	N/A	0	0	0.150935
AAEL024051	NIGP01001186:5..487(+)	unspecified product	protein coding gene	N/A	0.034782	12.2784	36.1735
AAEL024231	AaegL5_1:34.537.574..34.548.384(-)	unspecified product	protein coding gene	N/A	0.0588106	0.240564	0.547479
AAEL024263	AaegL5_2:122.624.568..122.625.773(+)	unspecified product	pseudogene	N/A	0.0169227	0.0032969	0.112075
AAEL024377	AaegL5_1:298.397.685..298.399.551(+)	unspecified product	protein coding gene	N/A	0.0485518	0.0514287	0.199613
AAEL024403	AaegL5_1:34.648.297..34.648.924(+)	unspecified product	ncRNA gene	N/A	0.00646739	0.0785613	0.672348
AAEL024429	AaegL5_1:18.041.636..18.108.037(-)	unspecified product	protein coding gene	N/A	0.00195083	0.00311034	0.00955962
AAEL024431	AaegL5_1:35.393.676..35.394.608(-)	unspecified product	ncRNA gene	N/A	0	0	0.0700529
AAEL024441	AaegL5_1:55.063.914..55.097.429(-)	unspecified product	protein coding gene	N/A	0.0190746	0.0201142	0.0674032
AAEL024491	AaegL5_2:111.870.287..111.872.321(-)	unspecified product	pseudogene	N/A	0	0.00756288	0.115158
AAEL024616	AaegL5_1:18.129.637..18.131.373(+)	unspecified product	protein coding gene	N/A	0.154309	0.0867975	0.565169
AAEL024749	AaegL5_1:34.724.893..34.762.552(-)	unspecified product	protein coding gene	N/A	0.000109807	0.000723053	0.0580838
AAEL024777	AaegL5_1:33.913.829..33.920.902(-)	unspecified product	protein coding gene	N/A	1.15311	1.07013	3.37353
AAEL024913	AaegL5_1:61.121.094..61.192.818(+)	unspecified product	protein coding gene	N/A	0.000335488	0.00336707	0.00944671
AAEL024930	AaegL5_1:298.788.474..298.995.045(+)	unspecified product	protein coding gene	N/A	0.00206399	0.00211564	0.00446825
AAEL024940	AaegL5_2:226.766.649..226.772.539(-)	unspecified product	protein coding gene	N/A	0.014251	0.015032	0.117507
AAEL025003	AaegL5_1:54.047.971..54.054.796(+)	unspecified product	protein coding gene	N/A	0.00243678	0.00171443	0.0467732
AAEL025020	AaegL5_1:255.394.887..255.395.654(+)	unspecified product	ncRNA gene	N/A	0.0215656	0.00994349	0.340853
AAEL025118	AaegL5_2:178.759.578..178.760.110(+)	unspecified product	ncRNA gene	N/A	0.0314309	0.0229754	0.284122
AAEL025150	AaegL5_3:280.141.344..280.196.496(-)	unspecified product	protein coding gene	N/A	0.000856711	0.00164369	0.00780042
AAEL025176	AaegL5_3:396.642.617..396.643.035(-)	unspecified product	ncRNA gene	N/A	0.560056	0.298064	1.54865
AAEL025235	AaegL5_2:128.474.970..128.476.177(+)	unspecified product	protein coding gene	N/A	0.0109596	0.0129857	0.1035
AAEL025417	NIGP01000219:4.683..33.998(-)	unspecified product	ncRNA gene	N/A	0.0120645	0.0171604	0.0493066
AAEL025518	AaegL5_2:99.558.201..99.914.672(-)	unspecified product	protein coding gene	N/A	0.0635724	0.0858416	0.166961
AAEL025548	AaegL5_1:525.791..527.327(+)	unspecified product	ncRNA gene	N/A	0.0249984	0.0127907	0.256439
AAEL025613	AaegL5_2:170.683.081..170.684.051(+)	unspecified product	protein coding gene	N/A	1.34658	0.369123	6.10039
AAEL025669	AaegL5_1:152.605.557..152.606.746(-)	unspecified product	protein coding gene	N/A	0.11015	0.138865	0.422978
AAEL025705	AaegL5_3:73.720.391..73.722.463(+)	unspecified product	protein coding gene	N/A	0.0781723	0.0436281	0.459468
AAEL025752	AaegL5_2:327.071.246..327.075.549(+)	unspecified product	protein coding gene	N/A	0.00483692	0.00949463	0.0754433
AAEL026031	AaegL5_3:224.812.692..224.819.974(+)	unspecified product	pseudogene	N/A	0.0674051	0.0780091	0.173258
AAEL026202	AaegL5_2:88.929.783..88.930.485(+)	unspecified product	ncRNA gene	N/A	0.0590256	0.11483	0.429718
AAEL026295	AaegL5_3:174.534.674..174.535.609(-)	unspecified product	ncRNA gene	N/A	0.024788	0.0679565	0.316449
AAEL026296	AaegL5_1:241.882.582..241.884.323(+)	unspecified product	protein coding gene	N/A	0.025549	0.0915868	0.29337
AAEL026521	AaegL5_1:301.566.658..301.573.430(+)	unspecified product	ncRNA gene	N/A	0.0303823	0.00842457	0.0705617
AAEL026537	AaegL5_3:236.665.832..236.667.359(+)	unspecified product	ncRNA gene	N/A	0.0692605	0.111777	0.770318
AAEL026605	AaegL5_2:293.058.207..293.062.494(-)	unspecified product	protein coding gene	N/A	0.00534819	0.020433	0.0934141
AAEL026617	AaegL5_1:110.087.707..110.088.330(+)	unspecified product	ncRNA gene	N/A	0.00314699	0.0265419	0.923277
AAEL026646	AaegL5_2:273.093.138..273.094.920(+)	unspecified product	ncRNA gene	N/A	0.00920526	0.013384	0.229535
AAEL026793	AaegL5_2:207.653.498..207.654.317(+)	unspecified product	ncRNA gene	N/A	0.00957545	0.00485076	0.349473
AAEL026830	AaegL5_3:382.514.016..382.514.624(+)	unspecified product	ncRNA gene	N/A	0.13958	0.0737593	0.46785
AAEL026885	AaegL5_1:240.719.129..240.720.080(-)	unspecified product	protein coding gene	N/A	0.24732	0.430305	1.45502
AAEL027189	AaegL5_3:407.161.799..407.209.582(+)	unspecified product	protein coding gene	N/A	0.0169574	0.0202723	0.0390832
AAEL027196	AaegL5_2:209.138.863..209.155.925(+)	unspecified product	protein coding gene	N/A	0	0	0.0220038
AAEL027221	AaegL5_2:98.458.473..98.468.925(-)	unspecified product	protein coding gene	N/A	0.000387969	0.0095506	0.0549045
AAEL027257	AaegL5_1:21.508.471..21.530.418(-)	unspecified product	protein coding gene	N/A	0.0198422	0.0241437	0.0541701
AAEL027313	AaegL5_3:193.472.343..193.476.915(+)	unspecified product	ncRNA gene	N/A	0.0194443	0.0121581	0.0549867
AAEL027327	AaegL5_2:139.168.822..139.184.193(-)	unspecified product	protein coding gene	N/A	0	0	0.00817717
AAEL027338	AaegL5_1:34.174.457..34.184.041(-)	unspecified product	protein coding gene	N/A	0.00746693	0.0015506	0.0889595
AAEL027403	AaegL5_1:228.501.745..228.516.298(+)	unspecified product	ncRNA gene	N/A	0.000269439	0.00156713	0.0114296
AAEL027433	AaegL5_1:245.525.922..245.531.123(+)	unspecified product	protein coding gene	N/A	0	0.00813146	0.0394978
AAEL027449	AaegL5_3:173.931.186..173.932.338(+)	unspecified product	ncRNA gene	N/A	0.149615	0.21773	0.646776
AAEL027450	AaegL5_3:80.786.204..80.786.835(+)	unspecified product	ncRNA gene	N/A	0.0656672	0.0806478	0.421778
AAEL027453	AaegL5_2:196.785.521..196.786.218(+)	unspecified product	protein coding gene	N/A	58.4714	31.3756	160.24
AAEL027470	AaegL5_3:201.992.069..202.042.910(-)	unspecified product	protein coding gene	N/A	0.000829219	0.000887726	0.0048112
AAEL027505	AaegL5_2:97.388.103..97.390.105(+)	unspecified product	protein coding gene	N/A	0.36761	1.06341	2.38626
AAEL027609	AaegL5_3:137.324.415..137.324.670(-)	unspecified product	ncRNA gene	N/A	0	0.0159776	0.573015
AAEL027654	AaegL5_1:75.387.960..75.491.755(+)	unspecified product	protein coding gene	N/A	0.00279216	0.00133688	0.00756122
AAEL027705	AaegL5_1:307.203.595..307.205.024(-)	unspecified product	protein coding gene	N/A	0.820767	0.530059	2.11147
AAEL027718	AaegL5_1:117.192.350..117.193.895(-)	unspecified product	protein coding gene	N/A	0.0382265	0.039931	0.223337
AAEL027863	AaegL5_1:64.677.466..64.679.758(+)	unspecified product	ncRNA gene	N/A	0.00735391	0.00315633	0.0613667
AAEL027950	AaegL5_2:48.512.829..48.514.022(+)	unspecified product	ncRNA gene	N/A	0.0172418	0.0132467	0.137242
AAEL027984	NIGP01001086:146.535..168.658(-)	unspecified product	protein coding gene	N/A	0.00152681	0.00123992	0.00849243
AAEL028016	AaegL5_2:446.432.352..446.433.058(-)	unspecified product	ncRNA gene	N/A	0.0825654	0.0920633	0.380276
AAEL028089	NIGP01001080:116.607..150.616(+)	unspecified product	protein coding gene	N/A	0.00347921	0.00345962	0.0356243
AAEL028104	AaegL5_2:320.371.591..320.372.528(-)	unspecified product	protein coding gene	N/A	3.43808	4.63913	9.54268
AAEL028110	AaegL5_3:31.759.896..32.333.621(-)	unspecified product	protein coding gene	N/A	0.000281766	0.000231952	0.000790043
AAEL028125	AaegL5_3:187.320.755..187.322.393(+)	unspecified product	protein coding gene	N/A	0.00542061	0	0.0997335
AAEL028635	AaegL5_3:368.517.401..368.519.262(+)	unspecified product	protein coding gene	N/A	1.89873	8.22894	17.2977
AAEL028983	AaegL5_1:184.215.547..184.215.637(-)	unspecified product	ncRNA gene	N/A	1.43416	4.03443	12.3055
AAEL029018	AaegL5_2:378.591.803..378.592.189(+)	unspecified product	protein coding gene	N/A	0.656264	1.03771	2.26062
AAEL029057	AaegL5_3:286.859.364..286.870.099(+)	unspecified product	protein coding gene	N/A	0.00120484	0.000330914	0.0454659
AAEL029073	AaegL5_1:8.348.256..8.349.445(-)	unspecified product	protein coding gene	N/A	0.0885669	0.311286	0.918594

## Sheet: Under_Expressed_Transcripts
Gene_ID	Transcript_ID	Genomic_Location	Product_Description	Gene_Type	Gene_Name/Symbol	logFC	logCPM	F	PValue	FDR	LS_RPKM	FS_RPKM	FR_RPKM
AAEL000164	AAEL000164-RB-E2	AaegL5_3:109.120.216..109.125.848(-)	d-amino acid oxidase	protein coding gene	N/A	-1.92114	0.898985	53.257	3.04471e-06	0.00114901	0.584957	0.513628	0.13119
AAEL000164	AAEL000164-RB-E3	AaegL5_3:109.120.216..109.125.848(-)	d-amino acid oxidase	protein coding gene	N/A	-1.89926	2.81406	46.7213	4.13904e-05	0.00652694	1.24643	1.95861	0.507171
AAEL000164	AAEL000164-RB-E4	AaegL5_3:109.120.216..109.125.848(-)	d-amino acid oxidase	protein coding gene	N/A	-1.41701	1.68998	37.8057	2.31871e-05	0.00447131	1.00069	0.824023	0.2988
AAEL000298	AAEL000298-RA-E5	AaegL5_3:265.255.228..265.284.337(-)	sodium/chloride dependent amino acid transporter	protein coding gene	N/A	-1.76274	-2.3203	17.4458	0.000778551	0.0419268	0.0127591	0.00896951	0.00245774
AAEL000508	AAEL000508-RA-E1	AaegL5_3:161.179.435..161.182.495(-)	fibrinogen and fibronectin	protein coding gene	N/A	-1.61805	-0.695797	21.0109	0.000341316	0.0247593	0.2991	0.287088	0.0922358
AAEL001067	AAEL001067-RA-E1	AaegL5_1:300.886.652..300.888.673(+)	unspecified product	protein coding gene	N/A	-3.93808	-2.2468	41.0331	1.07659e-05	0.00269483	0.218182	0.166557	0.00962636
AAEL001195	AAEL001195-RA-E1	AaegL5_2:413.340.269..413.342.046(+)	juvenile hormone-inducible protein. putative	protein coding gene	N/A	-1.05903	4.11469	31.4313	5.27648e-05	0.00759834	19.5794	13.1486	6.08287
AAEL001195	AAEL001195-RA-E2	AaegL5_2:413.340.269..413.342.046(+)	juvenile hormone-inducible protein. putative	protein coding gene	N/A	-1.28073	3.50974	46.8643	5.02454e-06	0.00160124	11.3578	9.05493	3.59215
AAEL001198	AAEL001198-RB-E4	AaegL5_2:413.209.977..413.247.507(-)	sodium/solute symporter	protein coding gene	N/A	-1.85156	-0.821797	32.745	3.74149e-05	0.00617786	0.01807	0.0221901	0.00591827
AAEL001328	AAEL001328-RA-E2	AaegL5_2:57.204.848..57.231.280(-)	unspecified product	protein coding gene	N/A	-1.49582	0.104804	24.2976	0.000195618	0.0171537	0.0451507	0.0581946	0.0197668
AAEL001396	AAEL001396-RA-E4	AaegL5_2:47.801.236..47.847.673(+)	mandelate racemase	protein coding gene	N/A	-1.04405	1.46851	27.903	8.62635e-05	0.0104781	0.0876479	0.0792811	0.0370307
AAEL001516	AAEL001516-RA-E5	AaegL5_3:263.409.232..263.463.355(-)	vesicle associated protein. putative	protein coding gene	N/A	-1.30582	0.800216	26.2793	0.000124028	0.0131155	0.0424864	0.0450355	0.0173733
AAEL001545	AAEL001545-RB-E12	AaegL5_2:22.895.691..22.902.199(-)	unspecified product	protein coding gene	N/A	-1.88437	-1.62298	32.1915	4.09775e-05	0.00651511	0.0540186	0.0706263	0.0181042
AAEL001581	AAEL001581-RA-E6	AaegL5_2:22.925.441..22.956.868(+)	unspecified product	protein coding gene	N/A	-2.03399	-0.47389	56.0218	1.71483e-06	0.000755054	0.0210546	0.035129	0.00829395
AAEL002107	AAEL002107-RA-E5	AaegL5_3:177.829.387..177.843.782(+)	sulfide quinone reductase	protein coding gene	N/A	-3.95659	1.4157	115.025	7.64734e-07	0.000424784	0.486953	0.342774	0.0217528
AAEL002271	AAEL002271-RA-E6	AaegL5_2:30.859.424..30.882.808(+)	26S proteasome regulatory subunit S3 [Source:UniProtKB/TrEMBL;Acc:Q17IR8]	protein coding gene	N/A	-2.0258	-0.113896	25.0866	0.000373307	0.0262518	0.0652999	0.0613223	0.0142068
AAEL002284	AAEL002284-RA-E3	AaegL5_3:375.571.837..375.586.885(-)	mediator of RNA polymerase II transcription subunit 18 (Med18)	protein coding gene	Med18	-1.07844	0.492816	31.1961	4.8395e-05	0.00722803	0.131571	0.12394	0.0564779
AAEL002499	AAEL002499-RA-E2	AaegL5_1:91.121.216..91.246.247(+)	unspecified product	protein coding gene	N/A	-2.9849	-1.84706	33.0891	3.53777e-05	0.00595726	0.00353749	0.00347483	0.000430415
AAEL002534	AAEL002534-RA-E5	AaegL5_1:89.339.923..89.343.198(-)	60S ribosomal protein L10 [Source:UniProtKB/TrEMBL;Acc:Q1HRT6]	protein coding gene	RpL10	-1.00522	8.34804	53.2241	2.34022e-06	0.000929255	243.081	132.806	63.7628
AAEL002804	AAEL002804-RA-E1	AaegL5_1:304.919.491..304.951.106(+)	oligosaccharyl transferase	protein coding gene	N/A	-1.46896	4.12377	99.3505	4.35252e-08	6.5822e-05	0.64186	0.808599	0.281518
AAEL002838	AAEL002838-RA-E1	AaegL5_3:234.845.017..234.847.367(+)	F-box domain-containing protein [Source:UniProtKB/TrEMBL;Acc:A0A1S4F2W0]	protein coding gene	N/A	-2.82915	-2.2884	25.524	0.000134871	0.0137617	0.37043	0.128569	0.0177041
AAEL002892	AAEL002892-RB-E5	AaegL5_1:108.419.066..108.469.787(-)	protein kinase c. mu	protein coding gene	N/A	-1.15245	0.892136	29.1917	6.84377e-05	0.00896244	0.0414463	0.0496398	0.0214509
AAEL002999	AAEL002999-RB-E1	AaegL5_1:208.004.656..208.220.942(-)	GTPase_rho	protein coding gene	N/A	-1.9771	-0.392039	35.3309	2.48047e-05	0.0046983	0.00360074	0.00537968	0.00131083
AAEL003098	AAEL003098-RA-E2	AaegL5_2:43.831.701..43.833.544(+)	glucosyl/glucuronosyl transferases	protein coding gene	N/A	-1.17681	1.40818	31.0892	4.92778e-05	0.00732668	2.37375	1.9713	0.840419
AAEL003203	AAEL003203-RC-E3	AaegL5_1:189.772.709..189.813.316(+)	fatty acid desaturase. putative	protein coding gene	N/A	-1.44129	4.71197	31.9732	0.000176169	0.0161255	0.777014	0.942122	0.334279
AAEL003299	AAEL003299-RA-E1	AaegL5_3:330.245.556..330.246.486(-)	unspecified product	protein coding gene	N/A	-1.1634	0.545548	26.6535	0.000108726	0.0120652	1.8079	2.11968	0.91596
AAEL003606	AAEL003606-RA-E1	AaegL5_1:69.189.558..69.196.286(-)	purine biosynthesis protein 6. pur6	protein coding gene	N/A	-1.04783	2.28946	21.4861	0.000449962	0.0297477	1.57857	0.972386	0.454249
AAEL003631	AAEL003631-RA-E3	AaegL5_1:188.994.098..188.999.677(-)	Clip-Domain Serine Protease family B.	protein coding gene	CLIPB41	-1.21442	-0.795823	17.3335	0.000800265	0.0426778	0.171486	0.136361	0.0559679
AAEL004007	AAEL004007-RA-E3	AaegL5_3:165.328.209..165.335.338(-)	GTP binding protein (mitochondrial). putative	protein coding gene	N/A	-1.15138	-1.27583	17.5912	0.0007514	0.0410311	0.0951659	0.0736557	0.0317621
AAEL004086	AAEL004086-RB-E1	AaegL5_3:401.735.271..401.736.742(-)	aldo-keto reductase	protein coding gene	N/A	-2.7249	-1.18623	47.1078	0.004844	0.00156516	0.283746	0.481137	0.069954
AAEL004236	AAEL004236-RD-E12	AaegL5_1:104.655.842..104.953.369(-)	arf6 guanine nucleotide exchange factor	protein coding gene	N/A	-3.47307	-0.465815	63.2024	2.49871e-06	0.000980376	0.00116804	0.00424699	0.000364481
AAEL004505	AAEL004505-RA-E2	AaegL5_2:451.315.430..451.316.542(-)	serine collagenase 1 precursor. putative	protein coding gene	N/A	-1.08733	5.37717	36.4454	2.09163e-05	0.00420505	75.4784	50.7863	23.0398
AAEL004623	AAEL004623-RB-E3	AaegL5_1:306.268.983..306.482.376(-)	band 4.1-like protein 5. putative	protein coding gene	N/A	-1.50942	-0.641672	20.9099	0.000348959	0.0251477	0.00747071	0.00422939	0.0014195
AAEL004653	AAEL004653-RA-E1	AaegL5_3:246.608.400..246.624.945(-)	elongation factor SIII p15 subunit. putative	protein coding gene	N/A	-2.66406	0.156103	108.506	2.40632e-08	4.3168e-05	0.110283	0.112979	0.0169131
AAEL005080	AAEL005080-RA-E1	AaegL5_1:298.274.425..298.305.500(-)	protein phosphatase-5	protein coding gene	N/A	-1.09719	1.66396	48.0534	4.30866e-06	0.00142478	0.16498	0.137478	0.0620311
AAEL005080	AAEL005080-RA-E2	AaegL5_1:298.274.425..298.305.500(-)	protein phosphatase-5	protein coding gene	N/A	-1.34303	2.33513	72.7579	3.34526e-07	0.000237954	0.2072	0.231324	0.0879089
AAEL005080	AAEL005080-RA-E3	AaegL5_1:298.274.425..298.305.500(-)	protein phosphatase-5	protein coding gene	N/A	-1.63361	-0.603448	34.9505	2.63146e-05	0.00489159	0.0328499	0.0304821	0.00945912
AAEL005080	AAEL005080-RA-E4	AaegL5_1:298.274.425..298.305.500(-)	protein phosphatase-5	protein coding gene	N/A	-1.58047	1.88601	111.938	1.94894e-08	3.85595e-05	0.165221	0.176597	0.0569378
AAEL005080	AAEL005080-RA-E5	AaegL5_1:298.274.425..298.305.500(-)	protein phosphatase-5	protein coding gene	N/A	-1.77242	1.91616	102.149	3.61354e-08	5.65883e-05	0.172112	0.18618	0.0524777
AAEL005080	AAEL005080-RA-E6	AaegL5_1:298.274.425..298.305.500(-)	protein phosphatase-5	protein coding gene	N/A	-2.14455	-0.277691	68.9305	4.71915e-07	0.000295314	0.0334749	0.0415152	0.00902111
AAEL005080	AAEL005080-RA-E7	AaegL5_1:298.274.425..298.305.500(-)	protein phosphatase-5	protein coding gene	N/A	-1.37586	2.7896	106.647	2.7e-08	4.65256e-05	0.267851	0.31966	0.118676
AAEL005174	AAEL005174-RB-E15	AaegL5_2:756.852..969.416(-)	unspecified product	protein coding gene	N/A	-1.21089	4.80293	61.4383	9.71543e-07	0.000500309	0.312979	0.183178	0.0762747
AAEL005303	AAEL005303-RA-E2	AaegL5_3:308.627.360..308.650.193(+)	beta-tubulin cofactor d	protein coding gene	N/A	-1.0709	1.20341	34.2717	2.92743e-05	0.0052722	0.172143	0.134647	0.0618468
AAEL005413	AAEL005413-RB-E4	AaegL5_1:246.236.381..246.238.063(-)	mitochondrial ribosomal protein. S11. putative	protein coding gene	mRpS11	-2.72891	-0.259414	67.9242	5.18e-07	0.000316128	1.00862	0.827943	0.120987
AAEL005481	AAEL005481-RB-E7	AaegL5_3:60.195.775..60.264.751(+)	alpha-glucosidase	protein coding gene	N/A	-1.08598	0.143888	20.2323	0.000405561	0.0278272	0.022494	0.0211509	0.00960375
AAEL005556	AAEL005556-RB-E16	AaegL5_3:403.920.003..403.966.729(-)	unspecified product	protein coding gene	N/A	-3.23507	-0.599462	39.9185	6.21567e-05	0.00839566	0.021569	0.0243015	0.00230615
AAEL005556	AAEL005556-RB-E22	AaegL5_3:403.920.003..403.966.729(-)	unspecified product	protein coding gene	N/A	-2.29828	-0.665535	44.1459	7.07577e-06	0.00198188	0.0168679	0.021247	0.00401024
AAEL005991	AAEL005991-RA-E3	AaegL5_3:154.667.662..154.707.869(-)	tricarboxylate transport protein	protein coding gene	N/A	-2.48338	0.313534	78.4343	2.06305e-07	0.00017893	0.0550658	0.0509784	0.0087521
AAEL006740	AAEL006740-RB-E3	AaegL5_2:83.745.887..83.769.500(-)	unspecified product	protein coding gene	N/A	-1.20219	0.543538	25.1941	0.000143802	0.0143328	0.114555	0.0841579	0.0349436
AAEL006772	AAEL006772-RB-E1	NIGP01000440:9.790..25.601(+)	unspecified product	protein coding gene	N/A	-1.50349	1.61054	47.3121	4.72224e-06	0.00153586	0.299922	0.282136	0.0964619
AAEL006772	AAEL006772-RB-E2	NIGP01000440:9.790..25.601(+)	unspecified product	protein coding gene	N/A	-1.3639	-0.111291	18.4411	0.000673438	0.0383742	0.0876979	0.0811961	0.0308457
AAEL007315	AAEL007315-RB-E2	AaegL5_2:342.936.542..343.112.587(+)	symbol. putative	protein coding gene	N/A	-2.03669	0.0252941	62.169	9.02689e-07	0.000485063	0.00891039	0.00900039	0.00210157
AAEL007315	AAEL007315-RB-E3	AaegL5_2:342.936.542..343.112.587(+)	symbol. putative	protein coding gene	N/A	-1.40038	-0.216685	25.2362	0.000142626	0.0142731	0.00557444	0.00682807	0.00249476
AAEL007545	AAEL007545-RA-E2	NIGP01002178:21.740..39.352(-)	unspecified product	protein coding gene	N/A	-1.55898	-0.771027	17.2771	0.000885901	0.0452215	0.0540935	0.0466634	0.0155492
AAEL007793	AAEL007793-RA-E1	AaegL5_1:268.875.600..268.878.106(-)	alkyldihydroxyacetonephosphate synthase	protein coding gene	N/A	-1.27747	2.78152	45.4679	5.96081e-06	0.00177905	6.35553	3.86633	1.53608
AAEL007793	AAEL007793-RA-E2	AaegL5_1:268.875.600..268.878.106(-)	alkyldihydroxyacetonephosphate synthase	protein coding gene	N/A	-1.08431	1.31311	26.802	0.000105737	0.0118666	2.1139	1.32929	0.604273
AAEL007796	AAEL007796-RB-E3	AaegL5_3:152.613.789..152.631.616(-)	Clip-Domain Serine Protease family D	protein coding gene	CLIPD1	-1.0435	0.137358	22.8149	0.000232247	0.0190983	0.119022	0.0805432	0.0377044
AAEL007926	AAEL007926-RA-E3	AaegL5_3:311.960.130..311.974.181(-)	retinoid-inducible serine carboxypeptidase (serine carboxypeptidase	protein coding gene	N/A	-1.1137	5.68238	36.1767	2.17864e-05	0.00430838	8.25474	4.99583	2.22482
AAEL008163	AAEL008163-RA-E4	AaegL5_3:9.048.178..9.051.342(+)	protease m1 zinc metalloprotease	protein coding gene	N/A	-1.35981	2.17407	42.1716	1.08285e-05	0.00269685	1.94043	2.03669	0.764576
AAEL008253	AAEL008253-RB-E4	AaegL5_3:6.417.448..6.430.230(+)	unspecified product	protein coding gene	N/A	-1.29286	-0.527414	25.7603	0.000128862	0.0133974	0.0898012	0.0735231	0.0287356
AAEL008416	AAEL008416-RA-E1	NIGP01001576:11.438..13.206(+)	pre-mRNA processing factor	protein coding gene	N/A	-4.11775	-3.54407	19.0458	0.000531669	0.0329785	0.0354434	0.0580599	0.00280332
AAEL008458	AAEL008458-RA-E1	AaegL5_1:53.418.810..53.419.409(+)	unspecified product	protein coding gene	N/A	-1.25233	0.274111	28.9395	7.15696e-05	0.00925059	3.17133	2.76697	1.1203
AAEL008559	AAEL008559-RC-E1	AaegL5_2:157.403.110..157.448.615(+)	glutaminase	protein coding gene	N/A	-1.11451	1.03874	20.6012	0.00040298	0.0277078	0.0549209	0.0607687	0.0271121
AAEL008701	AAEL008701-RB-E1	AaegL5_3:95.803.278..95.810.775(-)	myoinositol oxygenase	protein coding gene	N/A	-2.0778	3.31032	41.9301	0.000135719	0.0138055	1.72942	2.13122	0.487664
AAEL008837	AAEL008837-RA-E3	AaegL5_2:241.502.391..241.563.580(+)	ubiquitin-conjugating enzyme E2r	protein coding gene	N/A	-3.29771	-1.58975	61.5149	9.64e-07	0.000499481	0.00508019	0.00885233	0.000893629
AAEL008857	AAEL008857-RB-E1	AaegL5_3:236.610.049..236.631.394(-)	deoxyribonuclease I. putative	protein coding gene	N/A	-1.48505	-0.997157	18.5287	0.000600134	0.0356165	0.0617895	0.0324463	0.0111475
AAEL008884	AAEL008884-RA-E1	AaegL5_2:126.701.572..126.717.787(-)	unspecified product	protein coding gene	N/A	-1.18918	-0.320572	19.431	0.000486402	0.0314172	0.0894164	0.0658271	0.0281211
AAEL009144	AAEL009144-RA-E2	AaegL5_2:342.462.848..342.463.883(+)	p15-2a protein. putative	protein coding gene	N/A	-2.2029	-0.770319	27.2372	0.000157693	0.0150789	0.706428	0.876978	0.184597
AAEL009153	AAEL009153-RA-E2	AaegL5_1:112.265.128..112.279.158(-)	M-type 9 protein. putative	protein coding gene	N/A	-1.33027	0.591309	19.3581	0.000742578	0.0407912	0.131873	0.150585	0.0571607
AAEL009183	AAEL009183-RD-E4	AaegL5_2:97.366.284..97.368.282(+)	cytochrome oxidase biogenesis protein (oxa1 mitochondrial)	protein coding gene	N/A	-1.58185	0.508687	22.8586	0.000459392	0.0301249	1.39582	1.03987	0.33957
AAEL009183	AAEL009183-RD-E5	AaegL5_2:97.366.284..97.368.282(+)	cytochrome oxidase biogenesis protein (oxa1 mitochondrial)	protein coding gene	N/A	-5.313	-0.138078	95.2591	8.8528e-07	0.000478307	0.964055	0.849969	0.0214843
AAEL009183	AAEL009183-RE-E2	AaegL5_2:97.366.284..97.368.282(+)	cytochrome oxidase biogenesis protein (oxa1 mitochondrial)	protein coding gene	N/A	-4.15376	0.0627914	74.6032	4.11936e-06	0.00139308	1.42894	0.954511	0.0517493
AAEL009463	AAEL009463-RB-E1	AaegL5_1:56.604.342..56.648.046(-)	unspecified product	protein coding gene	N/A	-5.26187	-3.872	19.9682	0.00072311	0.0400538	0.00145248	0.00168031	0
AAEL009486	AAEL009486-RA-E2	AaegL5_1:98.094.572..98.121.478(-)	ectonucleotide pyrophosphatase/phosphodiesterase	protein coding gene	N/A	-2.99784	1.30163	42.945	0.000184003	0.016524	0.0965317	0.160162	0.0197249
AAEL009886	AAEL009886-RA-E2	AaegL5_3:122.360.861..122.376.801(-)	sodium-coupled cation-chloride cotransporter	protein coding gene	CCC3	-2.4642	0.405383	82.694	1.4631e-07	0.000141824	0.112547	0.136919	0.0237341
AAEL010059	AAEL010059-RA-E1	AaegL5_3:11.225.514..11.239.622(+)	bacterial-type ABC transport ATP-binding subunit? or RNAse l inhibitor	protein coding gene	N/A	-2.56686	-2.4713	18.7473	0.000570047	0.0345781	0.021479	0.0178132	0.00297872
AAEL010098	AAEL010098-RA-E3	AaegL5_2:35.809.004..35.810.259(-)	4-nitrophenylphosphatase [Source:UniProtKB/TrEMBL;Acc:Q16TW1]	protein coding gene	N/A	-1.46277	-0.364577	22.5577	0.000245056	0.0198612	1.46291	0.866315	0.30608
AAEL010348	AAEL010348-RB-E5	AaegL5_2:403.800.075..403.885.197(+)	sugar transporter	protein coding gene	N/A	-1.70164	0.803706	35.9493	3.93439e-05	0.00633559	0.0230909	0.0307744	0.00907265
AAEL010576	AAEL010576-RQ-E5	AaegL5_1:301.364.360..301.784.078(+)	modifier of mdg4	protein coding gene	N/A	-1.11868	-0.984424	16.912	0.00088816	0.0452215	0.00157135	0.00153982	0.000688469
AAEL010576	AAEL010576-RY-E6	AaegL5_1:301.364.360..301.784.078(+)	modifier of mdg4	protein coding gene	N/A	-4.21962	-2.96416	28.0446	8.40677e-05	0.0103185	0.000446553	0.000436027	1.71967e-05
AAEL010584	AAEL010584-RB-E1	AaegL5_1:301.331.796..301.353.029(-)	vesicular mannose-binding lectin	protein coding gene	N/A	-1.86699	-0.627411	48.8493	3.90956e-06	0.00137084	0.0243958	0.0455098	0.0119112
AAEL010946	AAEL010946-RB-E2	NIGP01000958:17.966..38.802(-)	cytochrome P450	protein coding gene	CYP314A1	-1.84679	1.79801	55.0121	0.005203	0.00163314	0.418687	0.258295	0.069457
AAEL010946	AAEL010946-RB-E6	NIGP01000958:17.966..38.802(-)	cytochrome P450	protein coding gene	CYP314A1	-4.43451	0.265038	43.6421	0.000206711	0.0177004	0.136427	0.10647	0.00512114
AAEL010946	AAEL010946-RB-E7	NIGP01000958:17.966..38.802(-)	cytochrome P450	protein coding gene	CYP314A1	-1.28194	0.373146	20.8271	0.000383817	0.0267247	0.0894909	0.0856318	0.0341433
AAEL010946	AAEL010946-RB-E8	NIGP01000958:17.966..38.802(-)	cytochrome P450	protein coding gene	CYP314A1	-2.07157	1.15744	61.2704	1.92235e-06	0.000827348	0.292	0.170002	0.0391692
AAEL011346	AAEL011346-RA-E1	AaegL5_2:93.001.534..93.004.739(-)	salivary apyrase. putative	protein coding gene	N/A	-2.22176	-2.08235	17.1863	0.000829793	0.0435016	0.0845521	0.104323	0.0224337
AAEL011346	AAEL011346-RA-E3	AaegL5_2:93.001.534..93.004.739(-)	salivary apyrase. putative	protein coding gene	N/A	-1.36408	-1.11686	17.114	0.000844746	0.0438907	0.174041	0.191942	0.072913
AAEL011444	AAEL011444-RA-E1	AaegL5_2:37.431.013..37.432.379(-)	pupal cuticle protein. putative	protein coding gene	N/A	-1.02415	8.09896	22.9888	0.00036093	0.0256224	390.145	269.075	127.477
AAEL011483	AAEL011483-RA-E2	AaegL5_2:4.516.123..4.517.097(-)	odorant-binding protein 50c. putative	protein coding gene	N/A	-1.96679	-0.567339	55.5746	1.80069e-06	0.000784315	0.92085	1.04822	0.257303
AAEL011483	AAEL011483-RA-E3	AaegL5_2:4.516.123..4.517.097(-)	odorant-binding protein 50c. putative	protein coding gene	N/A	-2.48587	-0.0921291	76.0943	2.50867e-07	0.000201658	0.887089	1.57414	0.271819
AAEL011483	AAEL011483-RA-E4	AaegL5_2:4.516.123..4.517.097(-)	odorant-binding protein 50c. putative	protein coding gene	N/A	-1.88275	-0.837675	32.14	4.1328e-05	0.00652694	1.08691	0.850058	0.220565
AAEL011510	AAEL011510-RB-E3	AaegL5_2:95.973.554..95.975.536(+)	multiple inositol polyphosphate phosphatase	protein coding gene	N/A	-1.40343	-0.766215	21.2403	0.000324646	0.0239364	0.465833	0.407278	0.14651
AAEL011547	AAEL011547-RA-E2	AaegL5_3:313.359.401..313.361.006(+)	metalloproteinase. putative	protein coding gene	N/A	-1.24946	7.39007	45.0451	6.29423e-06	0.001851	117.551	147.104	59.6476
AAEL011687	AAEL011687-RA-E1	AaegL5_3:291.762.168..291.796.480(+)	alternative splicing type 3 and. putative	protein coding gene	N/A	-1.05919	1.12563	34.7739	2.70505e-05	0.00498987	0.0890305	0.0847069	0.0390366
AAEL011688	AAEL011688-RA-E2	AaegL5_3:291.755.159..291.757.286(-)	cpg binding protein	protein coding gene	N/A	-1.21131	-0.0333077	25.9478	0.000124305	0.0131308	0.870173	0.620317	0.25947
AAEL011696	AAEL011696-RA-E4	AaegL5_3:291.704.095..291.706.582(-)	unspecified product	protein coding gene	N/A	-1.66755	1.16318	39.6709	2.35194e-05	0.00451541	1.09953	1.34981	0.408956
AAEL011803	AAEL011803-RG-E1	AaegL5_3:36.086.745..36.304.416(-)	prohibitin. putative	protein coding gene	N/A	-5.70214	-2.40932	41.5911	9.96848e-06	0.00253371	0.0103409	0.00142415	1.65795e-05
AAEL011960	AAEL011960-RA-E4	AaegL5_3:45.281.266..45.295.274(-)	unspecified product	protein coding gene	N/A	-1.28277	0.542396	30.5003	5.44838e-05	0.0076847	0.186739	0.14394	0.0568632
AAEL011979	AAEL011979-RA-E2	AaegL5_1:285.608.567..285.609.942(+)	calmodulin	protein coding gene	N/A	-1.46948	-1.26595	16.7789	0.000918153	0.0460581	0.336938	0.40876	0.144699
AAEL012152	AAEL012152-RA-E5	AaegL5_2:27.505.790..27.565.279(-)	activin receptor type I. putative	protein coding gene	N/A	-2.61375	0.902019	185.461	5.82686e-10	4.11514e-06	0.0553884	0.053037	0.00828197
AAEL012157	AAEL012157-RA-E2	AaegL5_2:27.238.812..27.252.831(+)	unspecified product	protein coding gene	N/A	-1.33531	0.500211	33.3277	3.40385e-05	0.00585797	0.130271	0.141088	0.0542141
AAEL012628	AAEL012628-RA-E1	AaegL5_1:279.427.542..279.430.130(+)	unspecified product	protein coding gene	N/A	-3.5095	-2.82276	26.0109	0.000122814	0.013043	0.0997646	0.0776247	0.00562662
AAEL012628	AAEL012628-RA-E2	AaegL5_1:279.427.542..279.430.130(+)	unspecified product	protein coding gene	N/A	-2.00575	-1.6998	17.3435	0.000828038	0.043441	0.187632	0.170826	0.0385433
AAEL012628	AAEL012628-RA-E3	AaegL5_1:279.427.542..279.430.130(+)	unspecified product	protein coding gene	N/A	-1.50701	2.18644	31.7527	0.000151537	0.0147729	2.36745	2.58404	0.87205
AAEL012644	AAEL012644-RA-E1	AaegL5_3:284.020.239..284.021.259(+)	unspecified product	protein coding gene	N/A	-6.64364	-2.94662	34.5438	6.80107e-05	0.00891905	0.0972513	0.188982	0
AAEL012685	AAEL012685-RB-E3	AaegL5_3:24.004.445..24.022.214(-)	unspecified product	protein coding gene	N/A	-1.24643	4.52445	36.9716	3.30233e-05	0.0057491	1.53157	1.81942	0.739257
AAEL012725	AAEL012725-RB-E3	AaegL5_3:42.401.724..42.428.880(+)	unspecified product	protein coding gene	N/A	-1.68335	-1.8602	18.3329	0.000628633	0.0367998	0.0148599	0.0136372	0.00395864
AAEL012726	AAEL012726-RB-E1	AaegL5_3:42.365.808..42.369.019(+)	unspecified product	protein coding gene	N/A	-2.87531	-3.03216	16.7639	0.0009216	0.0461394	0.15748	0.0495054	0.00593967
AAEL013088	AAEL013088-RA-E2	AaegL5_2:337.821.430..337.829.723(-)	unspecified product	protein coding gene	N/A	-1.14248	1.04375	26.9116	0.000103589	0.0117515	0.467158	0.336724	0.146932
AAEL013132	AAEL013132-RD-E8	AaegL5_3:370.941.853..371.068.079(-)	6-phosphofructo-2-kinase/fructose-2.6-bisphosphatase short form	protein coding gene	N/A	-1.03254	0.609205	25.9641	0.000123918	0.0131155	0.0161531	0.0158816	0.00749064
AAEL013213	AAEL013213-RB-E4	AaegL5_3:297.337.724..297.367.102(-)	enhancer of zeste. ezh	protein coding gene	N/A	-3.00091	-1.11631	27.1411	0.000298619	0.0225212	0.0220846	0.025836	0.00309094
AAEL013600	AAEL013600-RE-E7	AaegL5_1:26.751.408..27.040.860(+)	integrin alpha-ps	protein coding gene	N/A	-3.90363	-3.67673	17.1256	0.000842315	0.043886	0.000703269	0.000306949	1.71229e-05
AAEL013679	AAEL013679-RA-E2	AaegL5_1:23.587.752..23.589.713(+)	coilin-interacting nulcear ATPase protein. putative	protein coding gene	N/A	-1.87987	0.426332	37.1329	3.32728e-05	0.0057817	0.841005	1.05047	0.273997
AAEL013844	AAEL013844-RB-E1	AaegL5_1:17.886.116..17.888.980(+)	diazepam binding inhibitor. putative	protein coding gene	N/A	-2.5389	-0.381773	38.5337	3.80841e-05	0.00622395	0.640102	0.437506	0.0724235
AAEL013972	AAEL013972-RB-E1	AaegL5_2:134.150.787..134.152.274(-)	sulfotransferase (sult)	protein coding gene	N/A	-4.80025	-2.07599	51.9388	2.71142e-06	0.00105546	0.156193	0.264943	0.00941749
AAEL013972	AAEL013972-RB-E2	AaegL5_2:134.150.787..134.152.274(-)	sulfotransferase (sult)	protein coding gene	N/A	-4.6332	-3.22782	26.3226	0.000115737	0.0126306	0.0394749	0.0972037	0.00214497
AAEL014196	AAEL014196-RA-E3	AaegL5_1:40.448.866..40.450.023(+)	unspecified product	protein coding gene	N/A	-1.86685	-1.45279	20.6244	0.000371639	0.0261903	0.420853	0.455065	0.116683
AAEL014252	AAEL014252-RB-E1	AaegL5_3:295.345.594..295.353.741(+)	sulfite reductase	protein coding gene	N/A	-1.57955	-1.70835	20.8891	0.000350556	0.0252292	0.272392	0.0503022	0.0160013
AAEL014257	AAEL014257-RA-E3	AaegL5_3:295.127.220..295.142.430(+)	unspecified product	protein coding gene	N/A	-3.96041	-2.7825	32.1802	4.10543e-05	0.00651511	0.0078413	0.0140233	0.000684243
AAEL014515	AAEL014515-RB-E3	AaegL5_3:313.404.101..313.416.674(+)	metalloproteinase. putative	protein coding gene	N/A	-5.19668	-1.17933	58.8988	6.03446e-06	0.00179173	0.0142637	0.0635935	0.00141186
AAEL014844	AAEL014844-RA-E4	AaegL5_2:104.768.468..104.776.317(+)	unspecified product	protein coding gene	N/A	-1.6458	0.304615	54.0063	2.14262e-06	0.000886131	0.152644	0.232242	0.0711784
AAEL015458	AAEL015458-RA-E1	AaegL5_1:22.490.543..22.492.673(-)	transferrin	protein coding gene	Tf1	-1.24593	6.65643	54.9309	0.001933	0.000827348	151.749	66.6035	27.0602
AAEL016969	AAEL016969-RA-E1	AaegL5_1:17.752.864..17.758.513(+)	unspecified product	protein coding gene	N/A	-1.0351	0.401385	24.1052	0.000178404	0.0162575	0.380993	0.306123	0.14444
AAEL016972	AAEL016972-RB-E4	AaegL5_3:296.804.063..296.950.784(+)	unspecified product	protein coding gene	N/A	-2.37165	1.21915	93.0351	7.48871e-08	8.92085e-05	0.0154352	0.0261699	0.004917
AAEL017081	AAEL017081-RA-E1	AaegL5_1:29.365.989..29.366.810(+)	unspecified product	protein coding gene	N/A	-1.15114	-0.584703	16.4907	0.000987126	0.0480315	1.43914	1.06289	0.46536
AAEL017179	AAEL017179-RA-E1	AaegL5_3:350.829.735..350.830.791(-)	unspecified product	protein coding gene	N/A	-2.80953	2.72397	35.5397	0.000582893	0.0350397	14.5322	10.8839	1.50985
AAEL018040	AAEL018040-RB-E7	AaegL5_3:322.613.800..322.714.818(-)	unspecified product	protein coding gene	N/A	-1.08431	0.24338	19.7209	0.000455216	0.0299858	0.0185848	0.0154629	0.00704239
AAEL018040	AAEL018040-RB-E8	AaegL5_3:322.613.800..322.714.818(-)	unspecified product	protein coding gene	N/A	-1.28241	1.76064	51.5477	2.83724e-06	0.00109154	0.0390839	0.0470667	0.0186542
AAEL018678	AAEL018678-RA-E1	AaegL5_MT:6.213..7.955(-)	NADH dehydrogenase subunit 5	protein coding gene	ND5	-4.288	3.49245	113.124	6.45442e-06	0.00186599	1.42624	12.2523	0.606554
AAEL019272	AAEL019272-RA-E1	AaegL5_2:91.172.669..91.172.813(+)	unspecified product	ncRNA gene	N/A	-6.83766	-2.79922	54.0551	7.66643e-06	0.00210556	0.465693	1.53788	0
AAEL019529	AAEL019529-RA-E12	AaegL5_2:13.871.316..13.889.243(+)	unspecified product	protein coding gene	N/A	-2.0395	-1.09286	28.8181	7.31341e-05	0.00935445	0.0358285	0.0390886	0.00928846
AAEL019852	AAEL019852-RA-E9	AaegL5_2:352.691.726..353.045.996(-)	unspecified product	protein coding gene	N/A	-1.16147	1.0197	26.9987	0.000101919	0.0116497	0.00836016	0.00777777	0.00335365
AAEL019885	AAEL019885-RA-E5	AaegL5_2:57.863.306..57.947.756(-)	unspecified product	protein coding gene	N/A	-1.03423	3.68833	44.8011	6.49615e-06	0.00186713	0.247492	0.20461	0.096223
AAEL019897	AAEL019897-RA-E2	AaegL5_2:14.882.836..14.885.030(-)	unspecified product	protein coding gene	N/A	-2.45069	-2.00033	28.6001	7.60431e-05	0.00961459	0.138375	0.167607	0.0301347
AAEL019954	AAEL019954-RA-E8	AaegL5_3:375.801.273..375.845.538(-)	unspecified product	protein coding gene	N/A	-4.2739	0.0497129	103.978	1.82722e-07	0.000165383	0.0664276	0.0429643	0.00210737
AAEL020097	AAEL020097-RA-E2	AaegL5_2:396.158.488..396.159.125(+)	unspecified product	ncRNA gene	N/A	-2.35385	4.40896	56.758	4.10084e-05	0.00651511	24.6585	55.699	10.5035
AAEL020376	AAEL020376-RA-E6	AaegL5_1:257.494.218..257.518.657(+)	unspecified product	protein coding gene	N/A	-1.71417	-1.56756	20.0574	0.000421821	0.0285858	0.0131111	0.0192187	0.00545582
AAEL020399	AAEL020399-RA-E1	AaegL5_3:271.273.357..271.276.705(-)	unspecified product	ncRNA gene	N/A	-1.77781	-1.54714	31.5285	4.57611e-05	0.00696677	0.15197	0.143328	0.0394081
AAEL020617	AAEL020617-RA-E10	AaegL5_1:139.860.430..139.997.090(-)	unspecified product	protein coding gene	N/A	-1.44762	1.66888	46.4931	5.23229e-06	0.00163713	0.0235562	0.0337013	0.0118894
AAEL020641	AAEL020641-RA-E3	AaegL5_1:37.420.448..37.421.223(-)	unspecified product	protein coding gene	N/A	-3.8273	-2.86527	27.5799	9.15217e-05	0.0109024	0.279234	0.252024	0.0145923
AAEL020642	AAEL020642-RA-E3	AaegL5_1:22.768.979..22.787.704(+)	unspecified product	protein coding gene	N/A	-1.67751	-2.17008	16.3183	0.00103118	0.0493733	0.0195852	0.0154705	0.0046867
AAEL020756	AAEL020756-RA-E2	AaegL5_3:374.002.432..374.003.056(-)	unspecified product	ncRNA gene	N/A	-4.15011	1.87999	55.734	0.000147801	0.014581	7.07244	11.0569	0.600377
AAEL020884	AAEL020884-RA-E3	AaegL5_2:86.196.890..86.207.812(+)	unspecified product	protein coding gene	N/A	-3.93572	-2.45992	25.0332	0.000175361	0.016084	0.0289303	0.0253964	0.00165676
AAEL020893	AAEL020893-RA-E4	AaegL5_3:83.814.601..84.077.953(-)	unspecified product	protein coding gene	N/A	-4.20487	-2.97075	26.0983	0.000120781	0.0129227	0.00063849	0.000684291	2.74073e-05
AAEL021029	AAEL021029-RB-E2	AaegL5_2:414.729.142..414.732.960(+)	unspecified product	protein coding gene	N/A	-1.79202	1.87285	75.1067	2.72866e-07	0.000207532	1.05519	1.47561	0.409191
AAEL021115	AAEL021115-RA-E2	AaegL5_3:342.989.992..342.990.733(-)	unspecified product	ncRNA gene	N/A	-3.35619	-1.12587	59.9779	1.12772e-06	0.000543907	1.26948	1.04421	0.0905986
AAEL021345	AAEL021345-RA-E1	AaegL5_3:218.840.388..218.841.056(-)	unspecified product	ncRNA gene	N/A	-3.95712	-2.45682	33.2668	3.43745e-05	0.00585797	0.245696	0.419138	0.0257386
AAEL021417	AAEL021417-RA-E8	AaegL5_2:151.406.296..151.461.409(+)	unspecified product	protein coding gene	N/A	-1.67342	-0.902687	23.2424	0.000212594	0.0178892	0.0135475	0.0138694	0.00415689
AAEL021458	AAEL021458-RA-E3	AaegL5_2:293.646.161..293.647.955(+)	unspecified product	protein coding gene	N/A	-2.48888	-2.79389	17.8898	0.000698969	0.0392668	0.161165	0.106399	0.0178993
AAEL021495	AAEL021495-RA-E1	AaegL5_1:101.562.859..101.568.609(+)	unspecified product	protein coding gene	N/A	-1.11275	0.0583488	25.5268	0.000134798	0.0137617	0.225474	0.239625	0.107282
AAEL021779	AAEL021779-RA-E2	AaegL5_1:270.272.710..270.273.457(-)	unspecified product	ncRNA gene	N/A	-4.53754	-3.2884	18.3936	0.000619634	0.0364456	0.223101	0.179518	0.00426985
AAEL021807	AAEL021807-RA-E2	NIGP01000218:970..45.686(-)	unspecified product	pseudogene	N/A	-1.60303	-0.848607	27.118	9.96803e-05	0.0114955	0.0180263	0.017624	0.00545931
AAEL021895	AAEL021895-RA-E1	AaegL5_2:473.289.106..473.309.087(+)	unspecified product	ncRNA gene	N/A	-2.08066	0.507541	51.0727	4.33934e-06	0.00143015	0.0825047	0.112239	0.0254686
AAEL021895	AAEL021895-RA-E2	AaegL5_2:473.289.106..473.309.087(+)	unspecified product	ncRNA gene	N/A	-2.50441	-0.796128	46.3886	5.30169e-06	0.00164181	0.0330634	0.0460291	0.00795141
AAEL022083	AAEL022083-RA-E2	AaegL5_1:69.018.823..69.019.913(-)	unspecified product	protein coding gene	N/A	-5.24713	-3.87621	21.0607	0.000584482	0.0350993	0.0953333	0.0660676	0
AAEL022143	AAEL022143-RA-E1	AaegL5_1:146.693.889..146.699.219(+)	unspecified product	protein coding gene	N/A	-4.10097	-3.57068	17.4624	0.000775387	0.0418294	0.0183242	0.0190959	0.000767594
AAEL022263	AAEL022263-RA-E1	AaegL5_1:265.493.298..265.521.819(-)	unspecified product	protein coding gene	N/A	-1.38945	1.32957	36.4565	2.15373e-05	0.00428462	0.130895	0.125715	0.0465193
AAEL022263	AAEL022263-RA-E3	AaegL5_1:265.493.298..265.521.819(-)	unspecified product	protein coding gene	N/A	-1.04794	1.35741	24.5619	0.000162855	0.0153031	0.137545	0.119521	0.0557647
AAEL022291	AAEL022291-RA-E2	AaegL5_2:171.557.647..171.558.238(-)	unspecified product	ncRNA gene	N/A	-2.37667	-0.118441	72.0566	3.55886e-07	0.000243244	2.55094	2.50944	0.473099
AAEL022350	AAEL022350-RA-E2	AaegL5_2:86.391.782..86.392.127(-)	unspecified product	ncRNA gene	N/A	-4.82932	-1.25059	91.6251	7.45782e-08	8.92085e-05	1.88555	2.15924	0.0722616
AAEL022586	AAEL022586-RA-E1	AaegL5_1:14.264.057..14.265.430(+)	unspecified product	ncRNA gene	N/A	-3.3337	-2.16487	36.1274	2.19504e-05	0.00430946	0.371764	0.251403	0.0243423
AAEL022604	AAEL022604-RA-E5	AaegL5_3:372.363.528..372.379.558(+)	unspecified product	protein coding gene	N/A	-3.50431	-1.50107	36.049	4.58131e-05	0.00696677	0.111177	0.0368309	0.00271747
AAEL022666	AAEL022666-RA-E1	AaegL5_2:334.376.834..334.379.801(+)	unspecified product	protein coding gene	N/A	-1.53553	-0.5923	20.815	0.000356318	0.0254995	0.244673	0.316009	0.105324
AAEL022928	AAEL022928-RA-E3	NIGP01001504:2.133..14.218(-)	unspecified product	pseudogene	N/A	-2.25072	-2.15865	28.1678	8.2209e-05	0.0101986	0.0393038	0.0262004	0.0053533
AAEL022941	AAEL022941-RA-E2	AaegL5_2:78.738.879..78.757.036(-)	unspecified product	protein coding gene	N/A	-1.05657	2.19004	25.2181	0.0001647	0.0153917	0.516747	0.336731	0.156515
AAEL023006	AAEL023006-RA-E1	AaegL5_2:446.055.653..446.056.685(+)	unspecified product	ncRNA gene	N/A	-5.25012	-3.87536	21.4679	0.000540924	0.0333642	0.0404167	0.0700625	0
AAEL023181	AAEL023181-RA-E1	NIGP01001730:22.686..23.389(+)	Microsomal glutathione s-transferase [Source:UniProtKB/TrEMBL;Acc:A0A1S4FPF3]	protein coding gene	N/A	-2.08387	-0.724893	31.1855	5.23091e-05	0.00759263	1.4136	1.31636	0.302084
AAEL023246	AAEL023246-RA-E3	AaegL5_3:255.425.475..255.426.464(-)	unspecified product	ncRNA gene	N/A	-1.60519	-0.825529	25.1064	0.000146289	0.014493	0.51781	0.808803	0.257951
AAEL023418	AAEL023418-RA-E2	AaegL5_3:89.551.689..89.566.822(+)	unspecified product	ncRNA gene	N/A	-4.93181	-1.67456	38.5808	5.49466e-05	0.00772793	0.0149767	0.0357804	0.000926202
AAEL023465	AAEL023465-RA-E2	AaegL5_2:386.612.814..386.613.438(-)	unspecified product	ncRNA gene	N/A	-2.02771	-0.740617	60.3556	1.08477e-06	0.000530961	3.27517	1.45506	0.341931
AAEL023798	AAEL023798-RA-E2	AaegL5_2:422.097.761..422.099.238(+)	unspecified product	protein coding gene	N/A	-2.66092	-2.11849	35.2978	2.49321e-05	0.00471341	0.522337	0.230653	0.0343271
AAEL023938	AAEL023938-RA-E3	AaegL5_2:389.155.975..389.159.858(-)	unspecified product	protein coding gene	N/A	-4.60702	-3.24957	26.3868	0.000114339	0.0125472	0.0274373	0.0367066	0.00082142
AAEL023971	AAEL023971-RA-E2	AaegL5_3:133.376.180..133.379.045(-)	unspecified product	protein coding gene	N/A	-3.54743	-1.23112	64.6464	7.07184e-07	0.000401847	0.218688	0.252248	0.0200697
AAEL024149	AAEL024149-RA-E1	AaegL5_3:407.262.277..407.263.023(+)	unspecified product	ncRNA gene	N/A	-1.72608	-1.04932	24.8635	0.000153431	0.0148582	1.50715	0.925189	0.272396
AAEL024190	AAEL024190-RA-E1	NIGP01000214:28.363..33.687(-)	unspecified product	protein coding gene	N/A	-3.06077	-3.11768	17.1133	0.000844881	0.0438907	0.0285229	0.0281778	0.0031388
AAEL024190	AAEL024190-RA-E5	NIGP01000214:28.363..33.687(-)	unspecified product	protein coding gene	N/A	-3.39587	-3.16909	19.9648	0.000430719	0.0289704	0.0338948	0.0274638	0.00221477
AAEL024451	AAEL024451-RA-E1	NIGP01000087:24.882..35.555(-)	unspecified product	protein coding gene	N/A	-1.64718	3.15405	25.2345	0.000870104	0.0445981	1.96754	1.25907	0.388026
AAEL024504	AAEL024504-RA-E3	AaegL5_1:307.039.986..307.104.083(-)	unspecified product	protein coding gene	N/A	-2.52351	-1.83599	36.7894	1.98592e-05	0.00402365	0.00467328	0.00657124	0.00106639
AAEL024572	AAEL024572-RA-E6	AaegL5_2:86.208.927..86.212.059(+)	unspecified product	protein coding gene	N/A	-3.24764	-3.0052	20.8324	0.000354957	0.0254995	0.0841313	0.0538782	0.00476306
AAEL024654	AAEL024654-RA-E2	AaegL5_3:224.594.146..224.596.344(-)	unspecified product	protein coding gene	N/A	-4.72037	-0.716295	114.907	1.63153e-08	3.50684e-05	0.593701	0.500986	0.0175403
AAEL024835	AAEL024835-RA-E2	AaegL5_2:37.589.851..37.590.814(-)	unspecified product	protein coding gene	N/A	-1.04867	3.73254	40.2392	1.2028e-05	0.00284508	26.1161	18.5604	8.65091
AAEL024849	AAEL024849-RE-E1	AaegL5_1:68.219.644..68.617.384(-)	unspecified product	protein coding gene	N/A	-4.67146	-3.19651	30.2573	5.68105e-05	0.00793239	0.00066013	0.000377203	9.07346e-06
AAEL024927	AAEL024927-RA-E4	NIGP01001640:12.250..14.185(+)	unspecified product	protein coding gene	N/A	-1.0777	-0.305447	19.0681	0.000528917	0.0328884	0.535337	0.544852	0.248678
AAEL024968	AAEL024968-RA-E1	AaegL5_2:156.109.471..156.110.907(-)	unspecified product	protein coding gene	N/A	-1.28588	-1.0204	16.9014	0.000890498	0.0452215	0.507909	0.456696	0.177275
AAEL024981	AAEL024981-RA-E1	AaegL5_3:120.106.834..120.108.208(+)	unspecified product	protein coding gene	N/A	-2.4337	0.944653	27.1853	0.000813554	0.0430383	3.35541	2.32446	0.409943
AAEL025032	AAEL025032-RA-E1	AaegL5_1:256.057.797..256.068.896(+)	unspecified product	ncRNA gene	N/A	-6.62124	-2.96537	34.6941	6.66525e-05	0.00882213	0.00489683	0.0171263	0
AAEL025179	AAEL025179-RA-E3	AaegL5_2:227.742.701..227.745.063(+)	unspecified product	pseudogene	N/A	-3.20999	-1.12081	25.611	0.000487048	0.0314172	0.112735	0.326822	0.0341184
AAEL025334	AAEL025334-RA-E1	AaegL5_3:105.132.758..105.153.798(+)	unspecified product	protein coding gene	N/A	-3.09155	0.651252	34.6249	0.000387055	0.0268934	0.166516	0.130516	0.0148664
AAEL025334	AAEL025334-RA-E2	AaegL5_3:105.132.758..105.153.798(+)	unspecified product	protein coding gene	N/A	-1.70592	-0.562018	39.9085	1.26025e-05	0.00293879	0.0633885	0.0469368	0.0136405
AAEL025334	AAEL025334-RA-E3	AaegL5_3:105.132.758..105.153.798(+)	unspecified product	protein coding gene	N/A	-3.44724	0.118925	87.9578	3.00523e-07	0.000220101	0.110505	0.0915453	0.00808803
AAEL025334	AAEL025334-RA-E4	AaegL5_3:105.132.758..105.153.798(+)	unspecified product	protein coding gene	N/A	-2.72438	1.28018	120.332	1.3707e-08	3.26768e-05	0.311249	0.197603	0.0288648
AAEL025334	AAEL025334-RA-E5	AaegL5_3:105.132.758..105.153.798(+)	unspecified product	protein coding gene	N/A	-2.7801	3.67646	187.126	8.79206e-10	5.43311e-06	1.32313	1.05784	0.148498
AAEL025334	AAEL025334-RA-E6	AaegL5_3:105.132.758..105.153.798(+)	unspecified product	protein coding gene	N/A	-1.71108	-0.603574	31.2544	4.7921e-05	0.0071863	0.0662633	0.0454973	0.0134232
AAEL025334	AAEL025334-RA-E7	AaegL5_3:105.132.758..105.153.798(+)	unspecified product	protein coding gene	N/A	-2.53977	1.61027	204.595	2.89499e-10	2.60215e-06	0.280151	0.244851	0.0404256
AAEL025388	AAEL025388-RA-E3	NIGP01001986:16.292..18.146(-)	Superoxide dismutase [Source:UniProtKB/TrEMBL;Acc:Q17BT9]	protein coding gene	N/A	-1.10777	2.63903	44.0292	7.18505e-06	0.00200356	4.22822	4.56424	2.04391
AAEL025449	AAEL025449-RA-E1	AaegL5_1:24.073.613..24.076.790(+)	unspecified product	ncRNA gene	N/A	-1.67264	1.05776	53.9717	0.002151	0.000886131	1.06365	0.981049	0.297778
AAEL025449	AAEL025449-RA-E2	AaegL5_1:24.073.613..24.076.790(+)	unspecified product	ncRNA gene	N/A	-1.53421	-4.27813e-05	31.0333	4.97468e-05	0.0073632	0.59044	0.453111	0.149597
AAEL025607	AAEL025607-RA-E3	AaegL5_1:138.065.305..138.283.539(-)	unspecified product	protein coding gene	N/A	-1.10986	0.254024	19.9307	0.000434054	0.0290328	0.00802749	0.00725983	0.00324198
AAEL025610	AAEL025610-RA-E2	AaegL5_1:98.220.116..98.222.709(-)	unspecified product	protein coding gene	N/A	-1.30939	3.60335	43.4544	1.09431e-05	0.00270089	8.63824	6.6593	2.59196
AAEL025618	AAEL025618-RA-E3	AaegL5_1:108.734.761..108.736.487(-)	unspecified product	ncRNA gene	N/A	-2.73016	0.91639	83.2375	4.88338e-07	0.000303669	0.524202	1.86701	0.271339
AAEL025761	AAEL025761-RA-E5	AaegL5_2:342.650.473..342.657.126(-)	unspecified product	protein coding gene	N/A	-3.50231	-2.40463	29.8258	6.1226e-05	0.00830398	0.441921	0.0431626	0.00312861
AAEL025813	AAEL025813-RA-E2	AaegL5_3:36.073.728..36.074.875(-)	unspecified product	ncRNA gene	N/A	-3.98186	-2.73623	25.6534	0.000131542	0.0135903	1.46134	0.19382	0.0114549
AAEL025995	AAEL025995-RA-E2	AaegL5_2:125.654.138..125.655.486(-)	unspecified product	ncRNA gene	N/A	-3.40813	0.867961	30.452	0.000881908	0.0451096	1.50163	2.42863	0.218951
AAEL026011	AAEL026011-RA-E1	AaegL5_3:407.257.019..407.258.903(+)	unspecified product	protein coding gene	N/A	-1.10386	5.0773	32.7185	4.41962e-05	0.00683884	25.2424	24.4342	10.9593
AAEL026070	AAEL026070-RA-E2	AaegL5_3:34.135.465..34.136.532(-)	unspecified product	ncRNA gene	N/A	-1.48451	-1.38148	25.5017	0.000135455	0.0137928	0.627589	0.485237	0.166053
AAEL026163	AAEL026163-RA-E5	AaegL5_2:7.288.960..7.359.033(-)	unspecified product	protein coding gene	N/A	-1.56179	-1.6694	16.6658	0.000944553	0.0468343	0.00725691	0.00600198	0.00195319
AAEL026217	AAEL026217-RA-E8	AaegL5_2:293.814.081..293.834.545(-)	unspecified product	protein coding gene	N/A	-1.03714	3.12858	19.6701	0.000843797	0.0438868	0.899566	0.572466	0.2688
AAEL026260	AAEL026260-RA-E13	AaegL5_1:279.453.762..280.134.434(-)	unspecified product	protein coding gene	N/A	-1.53607	2.89935	58.6893	1.61946e-06	0.000718031	0.0154714	0.0162332	0.00538005
AAEL026276	AAEL026276-RA-E3	AaegL5_3:132.781.827..132.937.032(-)	unspecified product	protein coding gene	N/A	-1.37741	-1.75854	16.6838	0.000940296	0.0467847	0.00253691	0.00245335	0.000887441
AAEL026301	AAEL026301-RA-E2	AaegL5_1:257.449.626..257.450.227(-)	unspecified product	ncRNA gene	N/A	-2.92209	-2.00616	32.2386	4.06601e-05	0.00650516	0.35161	0.632039	0.0792203
AAEL026329	AAEL026329-RA-E1	AaegL5_1:68.619.265..68.631.723(-)	unspecified product	ncRNA gene	N/A	-4.64165	-0.21756	97.5796	2.8352e-07	0.000212508	0.141711	0.12684	0.00515331
AAEL026380	AAEL026380-RA-E3	NIGP01001216:21.220..23.753(+)	unspecified product	protein coding gene	N/A	-1.1269	5.07268	58.7594	1.28e-06	0.00060553	46.8044	18.2079	8.03537
AAEL026497	AAEL026497-RA-E2	AaegL5_2:155.129.782..155.154.574(+)	Potein tyrosine phosphatase SHP1 [Source:UniProtKB/TrEMBL;Acc:Q1HRG9]	protein coding gene	N/A	-1.18205	0.561894	18.2002	0.000743488	0.0407912	0.105221	0.0808575	0.0341928
AAEL026612	AAEL026612-RA-E2	AaegL5_2:213.063.764..213.070.493(+)	unspecified product	ncRNA gene	N/A	-2.67423	-2.66063	25.9216	0.000124931	0.0131687	0.164943	0.0325048	0.00490062
AAEL026687	AAEL026687-RA-E5	NIGP01001285:8.832..10.018(-)	unspecified product	ncRNA gene	N/A	-3.48869	5.47544	184.339	1.91171e-08	3.85595e-05	62.4337	68.8287	5.91264
AAEL026712	AAEL026712-RA-E3	AaegL5_2:152.826.819..152.853.081(-)	unspecified product	protein coding gene	N/A	-2.60055	-2.46256	28.0719	8.36514e-05	0.0102871	0.0139172	0.00977524	0.00155127
AAEL026712	AAEL026712-RA-E4	AaegL5_2:152.826.819..152.853.081(-)	unspecified product	protein coding gene	N/A	-1.52285	0.491497	36.018	2.23196e-05	0.00436127	0.100766	0.0774974	0.0259048
AAEL026712	AAEL026712-RA-E5	AaegL5_2:152.826.819..152.853.081(-)	unspecified product	protein coding gene	N/A	-1.10425	0.234836	24.3824	0.000168776	0.0156542	0.108174	0.0595089	0.0265997
AAEL026712	AAEL026712-RB-E1	AaegL5_2:152.826.819..152.853.081(-)	unspecified product	protein coding gene	N/A	-1.53219	-0.256942	30.6331	5.32575e-05	0.00763149	0.0847135	0.0455438	0.0151496
AAEL026743	AAEL026743-RA-E2	AaegL5_1:18.765.975..18.770.734(+)	unspecified product	protein coding gene	N/A	-4.33634	-1.51049	116.737	1.46514e-08	3.27706e-05	0.0420403	0.127353	0.00579969
AAEL026769	AAEL026769-RA-E3	AaegL5_1:32.782.180..32.782.728(+)	unspecified product	ncRNA gene	N/A	-3.2538	-0.0877022	29.2158	0.000594782	0.0354478	3.24278	2.99355	0.309207
AAEL026834	AAEL026834-RA-E2	AaegL5_1:97.530.314..97.531.144(+)	unspecified product	protein coding gene	N/A	-1.10792	3.00904	21.257	0.000662581	0.0379556	21.7012	13.1896	5.90384
AAEL026895	AAEL026895-RA-E2	NIGP01002303:3.043..4.117(+)	unspecified product	protein coding gene	N/A	-3.26901	0.543994	50.6808	5.04229e-05	0.00741884	4.14663	2.39445	0.243951
AAEL026995	AAEL026995-RA-E7	AaegL5_3:334.014.365..334.048.802(-)	unspecified product	protein coding gene	N/A	-1.0589	0.204346	17.9422	0.000690199	0.0389065	0.067522	0.0438587	0.0204938
AAEL027028	AAEL027028-RA-E4	NIGP01001942:10.647..21.180(-)	unspecified product	pseudogene	N/A	-1.02912	1.02896	25.1444	0.000145207	0.014416	0.336036	0.255584	0.120822
AAEL027083	AAEL027083-RA-E1	AaegL5_1:29.314.706..29.316.692(-)	unspecified product	protein coding gene	N/A	-2.70997	-1.7779	44.9417	6.37887e-06	0.00185902	0.345067	0.226432	0.0317556
AAEL027099	AAEL027099-RA-E2	AaegL5_1:300.132.300..300.790.483(+)	unspecified product	protein coding gene	N/A	-3.20045	-1.85864	22.3899	0.000497935	0.0319483	0.00064175	0.000673722	6.07965e-05
AAEL027107	AAEL027107-RA-E1	AaegL5_2:322.748.349..322.749.635(+)	unspecified product	protein coding gene	N/A	-5.76145	0.130908	70.2678	2.18423e-05	0.00430838	1.87369	1.61745	0.0282574
AAEL027209	AAEL027209-RA-E2	AaegL5_1:21.062.425..21.094.937(-)	unspecified product	protein coding gene	N/A	-2.33973	-0.518662	71.4342	3.76143e-07	0.000251286	0.013105	0.0341636	0.00640882
AAEL027224	AAEL027224-RA-E2	AaegL5_2:111.439.169..111.440.216(+)	unspecified product	ncRNA gene	N/A	-2.7033	-2.04347	33.515	3.30271e-05	0.0057491	0.479515	0.3487	0.0468001
AAEL027357	AAEL027357-RA-E2	AaegL5_3:312.589.151..312.589.589(+)	unspecified product	ncRNA gene	N/A	-2.38694	-0.171631	44.6779	1.15964e-05	0.00278198	7.76961	3.27109	0.598196
AAEL027380	AAEL027380-RA-E4	AaegL5_1:14.247.475..14.263.847(+)	unspecified product	protein coding gene	N/A	-1.80108	-1.76964	20.9261	0.000347719	0.0250949	0.0348435	0.0248551	0.00668971
AAEL027424	AAEL027424-RA-E5	AaegL5_1:215.707.794..215.774.030(+)	unspecified product	protein coding gene	N/A	-3.15309	0.723465	144.816	3.31894e-09	1.26213e-05	0.0128016	0.0438971	0.00469437
AAEL027783	AAEL027783-RA-E2	AaegL5_3:310.445.327..310.482.836(+)	unspecified product	pseudogene	N/A	-1.25158	-1.27031	17.6131	0.000747411	0.0409185	0.0360747	0.0143131	0.00585342
AAEL027807	AAEL027807-RA-E2	AaegL5_2:273.275.672..273.276.015(+)	unspecified product	ncRNA gene	N/A	-3.80628	-1.77533	37.3248	2.72512e-05	0.00500818	1.21061	1.40968	0.0998851
AAEL027868	AAEL027868-RB-E3	AaegL5_3:237.023.844..237.224.407(-)	unspecified product	protein coding gene	N/A	-2.11783	-1.45781	28.016	8.45065e-05	0.0103202	0.00173457	0.00268279	0.000598713
AAEL027922	AAEL027922-RA-E1	AaegL5_1:138.770.271..138.771.148(-)	unspecified product	protein coding gene	N/A	-2.01574	-1.07971	31.6027	4.51953e-05	0.00691697	1.36982	0.801652	0.193941
AAEL027922	AAEL027922-RA-E2	AaegL5_1:138.770.271..138.771.148(-)	unspecified product	protein coding gene	N/A	-2.35687	-0.0196103	39.0178	3.87458e-05	0.00628504	2.70533	1.81177	0.350633
AAEL027960	AAEL027960-RA-E2	NIGP01002045:58.237..82.289(-)	unspecified product	protein coding gene	N/A	-1.98674	1.88693	53.9709	1.09453e-05	0.00270089	0.200345	0.243423	0.0588606
AAEL028097	AAEL028097-RA-E1	NIGP01000650:2.385..5.196(+)	unspecified product	pseudogene	N/A	-1.0202	2.70418	39.0723	1.41989e-05	0.00318194	4.12925	3.08944	1.46813
AAEL028163	AAEL028163-RA-E1	NIGP01000958:7.665..10.428(+)	Kinesin-like protein [Source:UniProtKB/TrEMBL;Acc:Q16RI3]	protein coding gene	N/A	-1.34422	1.80956	48.3225	4.16876e-06	0.00140197	2.24182	1.80337	0.683119
AAEL028163	AAEL028163-RA-E2	NIGP01000958:7.665..10.428(+)	Kinesin-like protein [Source:UniProtKB/TrEMBL;Acc:Q16RI3]	protein coding gene	N/A	-1.79977	0.415961	37.0697	2.6588e-05	0.00492291	1.04084	0.730807	0.202615
AAEL028163	AAEL028163-RA-E3	NIGP01000958:7.665..10.428(+)	Kinesin-like protein [Source:UniProtKB/TrEMBL;Acc:Q16RI3]	protein coding gene	N/A	-3.3338	1.50583	43.1945	0.000259004	0.0205856	2.1772	1.84368	0.179069
AAEL029008	AAEL029008-RB-E2	AaegL5_2:43.837.329..43.848.784(+)	unspecified product	protein coding gene	N/A	-3.8569	3.59065	44.5419	0.000397199	0.0273865	1.50678	1.961	0.130552

## Sheet: Under_Expressed_Genes
Gene_ID	Genomic_Location	Product_Description	Gene_Type	Gene_Name/Symbol	LS_RPKM	FS_RPKM	FR_RPKM
AAEL000164	AaegL5_3:109.120.216..109.125.848(-)	d-amino acid oxidase	protein coding gene	N/A	0.944025	1.09876	0.312387
AAEL000298	AaegL5_3:265.255.228..265.284.337(-)	sodium/chloride dependent amino acid transporter	protein coding gene	N/A	0.0127591	0.00896951	0.00245774
AAEL000508	AaegL5_3:161.179.435..161.182.495(-)	fibrinogen and fibronectin	protein coding gene	N/A	0.2991	0.287088	0.0922358
AAEL001067	AaegL5_1:300.886.652..300.888.673(+)	unspecified product	protein coding gene	N/A	0.218182	0.166557	0.00962636
AAEL001195	AaegL5_2:413.340.269..413.342.046(+)	juvenile hormone-inducible protein. putative	protein coding gene	N/A	15.4686	11.1018	4.83751
AAEL001198	AaegL5_2:413.209.977..413.247.507(-)	sodium/solute symporter	protein coding gene	N/A	0.01807	0.0221901	0.00591827
AAEL001328	AaegL5_2:57.204.848..57.231.280(-)	unspecified product	protein coding gene	N/A	0.0451507	0.0581946	0.0197668
AAEL001396	AaegL5_2:47.801.236..47.847.673(+)	mandelate racemase	protein coding gene	N/A	0.0876479	0.0792811	0.0370307
AAEL001516	AaegL5_3:263.409.232..263.463.355(-)	vesicle associated protein. putative	protein coding gene	N/A	0.0424864	0.0450355	0.0173733
AAEL001545	AaegL5_2:22.895.691..22.902.199(-)	unspecified product	protein coding gene	N/A	0.0540186	0.0706263	0.0181042
AAEL001581	AaegL5_2:22.925.441..22.956.868(+)	unspecified product	protein coding gene	N/A	0.0210546	0.035129	0.00829395
AAEL002107	AaegL5_3:177.829.387..177.843.782(+)	sulfide quinone reductase	protein coding gene	N/A	0.486953	0.342774	0.0217528
AAEL002271	AaegL5_2:30.859.424..30.882.808(+)	26S proteasome regulatory subunit S3 [Source:UniProtKB/TrEMBL;Acc:Q17IR8]	protein coding gene	N/A	0.0652999	0.0613223	0.0142068
AAEL002284	AaegL5_3:375.571.837..375.586.885(-)	mediator of RNA polymerase II transcription subunit 18 (Med18)	protein coding gene	Med18	0.131571	0.12394	0.0564779
AAEL002499	AaegL5_1:91.121.216..91.246.247(+)	unspecified product	protein coding gene	N/A	0.00353749	0.00347483	0.000430415
AAEL002534	AaegL5_1:89.339.923..89.343.198(-)	60S ribosomal protein L10 [Source:UniProtKB/TrEMBL;Acc:Q1HRT6]	protein coding gene	RpL10	243.081	132.806	63.7628
AAEL002804	AaegL5_1:304.919.491..304.951.106(+)	oligosaccharyl transferase	protein coding gene	N/A	0.64186	0.808599	0.281518
AAEL002838	AaegL5_3:234.845.017..234.847.367(+)	F-box domain-containing protein [Source:UniProtKB/TrEMBL;Acc:A0A1S4F2W0]	protein coding gene	N/A	0.37043	0.128569	0.0177041
AAEL002892	AaegL5_1:108.419.066..108.469.787(-)	protein kinase c. mu	protein coding gene	N/A	0.0414463	0.0496398	0.0214509
AAEL002999	AaegL5_1:208.004.656..208.220.942(-)	GTPase_rho	protein coding gene	N/A	0.00360074	0.00537968	0.00131083
AAEL003098	AaegL5_2:43.831.701..43.833.544(+)	glucosyl/glucuronosyl transferases	protein coding gene	N/A	2.37375	1.9713	0.840419
AAEL003203	AaegL5_1:189.772.709..189.813.316(+)	fatty acid desaturase. putative	protein coding gene	N/A	0.777014	0.942122	0.334279
AAEL003299	AaegL5_3:330.245.556..330.246.486(-)	unspecified product	protein coding gene	N/A	1.8079	2.11968	0.91596
AAEL003606	AaegL5_1:69.189.558..69.196.286(-)	purine biosynthesis protein 6. pur6	protein coding gene	N/A	1.57857	0.972386	0.454249
AAEL003631	AaegL5_1:188.994.098..188.999.677(-)	Clip-Domain Serine Protease family B.	protein coding gene	CLIPB41	0.171486	0.136361	0.0559679
AAEL004007	AaegL5_3:165.328.209..165.335.338(-)	GTP binding protein (mitochondrial). putative	protein coding gene	N/A	0.0951659	0.0736557	0.0317621
AAEL004086	AaegL5_3:401.735.271..401.736.742(-)	aldo-keto reductase	protein coding gene	N/A	0.283746	0.481137	0.069954
AAEL004236	AaegL5_1:104.655.842..104.953.369(-)	arf6 guanine nucleotide exchange factor	protein coding gene	N/A	0.00116804	0.00424699	0.000364481
AAEL004505	AaegL5_2:451.315.430..451.316.542(-)	serine collagenase 1 precursor. putative	protein coding gene	N/A	75.4784	50.7863	23.0398
AAEL004623	AaegL5_1:306.268.983..306.482.376(-)	band 4.1-like protein 5. putative	protein coding gene	N/A	0.00747071	0.00422939	0.0014195
AAEL004653	AaegL5_3:246.608.400..246.624.945(-)	elongation factor SIII p15 subunit. putative	protein coding gene	N/A	0.110283	0.112979	0.0169131
AAEL005080	AaegL5_1:298.274.425..298.305.500(-)	protein phosphatase-5	protein coding gene	N/A	0.149098	0.160462	0.0566445
AAEL005174	AaegL5_2:756.852..969.416(-)	unspecified product	protein coding gene	N/A	0.312979	0.183178	0.0762747
AAEL005303	AaegL5_3:308.627.360..308.650.193(+)	beta-tubulin cofactor d	protein coding gene	N/A	0.172143	0.134647	0.0618468
AAEL005413	AaegL5_1:246.236.381..246.238.063(-)	mitochondrial ribosomal protein. S11. putative	protein coding gene	mRpS11	1.00862	0.827943	0.120987
AAEL005481	AaegL5_3:60.195.775..60.264.751(+)	alpha-glucosidase	protein coding gene	N/A	0.022494	0.0211509	0.00960375
AAEL005556	AaegL5_3:403.920.003..403.966.729(-)	unspecified product	protein coding gene	N/A	0.0192185	0.0227742	0.0031582
AAEL005991	AaegL5_3:154.667.662..154.707.869(-)	tricarboxylate transport protein	protein coding gene	N/A	0.0550658	0.0509784	0.0087521
AAEL006740	AaegL5_2:83.745.887..83.769.500(-)	unspecified product	protein coding gene	N/A	0.114555	0.0841579	0.0349436
AAEL006772	NIGP01000440:9.790..25.601(+)	unspecified product	protein coding gene	N/A	0.19381	0.181666	0.0636538
AAEL007315	AaegL5_2:342.936.542..343.112.587(+)	symbol. putative	protein coding gene	N/A	0.00724241	0.00791423	0.00229816
AAEL007545	NIGP01002178:21.740..39.352(-)	unspecified product	protein coding gene	N/A	0.0540935	0.0466634	0.0155492
AAEL007793	AaegL5_1:268.875.600..268.878.106(-)	alkyldihydroxyacetonephosphate synthase	protein coding gene	N/A	4.23472	2.59781	1.07018
AAEL007796	AaegL5_3:152.613.789..152.631.616(-)	Clip-Domain Serine Protease family D	protein coding gene	CLIPD1	0.119022	0.0805432	0.0377044
AAEL007926	AaegL5_3:311.960.130..311.974.181(-)	retinoid-inducible serine carboxypeptidase (serine carboxypeptidase	protein coding gene	N/A	8.25474	4.99583	2.22482
AAEL008163	AaegL5_3:9.048.178..9.051.342(+)	protease m1 zinc metalloprotease	protein coding gene	N/A	1.94043	2.03669	0.764576
AAEL008253	AaegL5_3:6.417.448..6.430.230(+)	unspecified product	protein coding gene	N/A	0.0898012	0.0735231	0.0287356
AAEL008416	NIGP01001576:11.438..13.206(+)	pre-mRNA processing factor	protein coding gene	N/A	0.0354434	0.0580599	0.00280332
AAEL008458	AaegL5_1:53.418.810..53.419.409(+)	unspecified product	protein coding gene	N/A	3.17133	2.76697	1.1203
AAEL008559	AaegL5_2:157.403.110..157.448.615(+)	glutaminase	protein coding gene	N/A	0.0549209	0.0607687	0.0271121
AAEL008701	AaegL5_3:95.803.278..95.810.775(-)	myoinositol oxygenase	protein coding gene	N/A	1.72942	2.13122	0.487664
AAEL008837	AaegL5_2:241.502.391..241.563.580(+)	ubiquitin-conjugating enzyme E2r	protein coding gene	N/A	0.00508019	0.00885233	0.000893629
AAEL008857	AaegL5_3:236.610.049..236.631.394(-)	deoxyribonuclease I. putative	protein coding gene	N/A	0.0617895	0.0324463	0.0111475
AAEL008884	AaegL5_2:126.701.572..126.717.787(-)	unspecified product	protein coding gene	N/A	0.0894164	0.0658271	0.0281211
AAEL009144	AaegL5_2:342.462.848..342.463.883(+)	p15-2a protein. putative	protein coding gene	N/A	0.706428	0.876978	0.184597
AAEL009153	AaegL5_1:112.265.128..112.279.158(-)	M-type 9 protein. putative	protein coding gene	N/A	0.131873	0.150585	0.0571607
AAEL009183	AaegL5_2:97.366.284..97.368.282(+)	cytochrome oxidase biogenesis protein (oxa1 mitochondrial)	protein coding gene	N/A	1.26294	0.948116	0.137601
AAEL009463	AaegL5_1:56.604.342..56.648.046(-)	unspecified product	protein coding gene	N/A	0.00145248	0.00168031	0
AAEL009486	AaegL5_1:98.094.572..98.121.478(-)	ectonucleotide pyrophosphatase/phosphodiesterase	protein coding gene	N/A	0.0965317	0.160162	0.0197249
AAEL009886	AaegL5_3:122.360.861..122.376.801(-)	sodium-coupled cation-chloride cotransporter	protein coding gene	CCC3	0.112547	0.136919	0.0237341
AAEL010059	AaegL5_3:11.225.514..11.239.622(+)	bacterial-type ABC transport ATP-binding subunit? or RNAse l inhibitor	protein coding gene	N/A	0.021479	0.0178132	0.00297872
AAEL010098	AaegL5_2:35.809.004..35.810.259(-)	4-nitrophenylphosphatase [Source:UniProtKB/TrEMBL;Acc:Q16TW1]	protein coding gene	N/A	1.46291	0.866315	0.30608
AAEL010348	AaegL5_2:403.800.075..403.885.197(+)	sugar transporter	protein coding gene	N/A	0.0230909	0.0307744	0.00907265
AAEL010576	AaegL5_1:301.364.360..301.784.078(+)	modifier of mdg4	protein coding gene	N/A	0.00100895	0.000987925	0.000352833
AAEL010584	AaegL5_1:301.331.796..301.353.029(-)	vesicular mannose-binding lectin	protein coding gene	N/A	0.0243958	0.0455098	0.0119112
AAEL010946	NIGP01000958:17.966..38.802(-)	cytochrome P450	protein coding gene	CYP314A1	0.234151	0.1551	0.0369726
AAEL011346	AaegL5_2:93.001.534..93.004.739(-)	salivary apyrase. putative	protein coding gene	N/A	0.129297	0.148133	0.0476733
AAEL011444	AaegL5_2:37.431.013..37.432.379(-)	pupal cuticle protein. putative	protein coding gene	N/A	390.145	269.075	127.477
AAEL011483	AaegL5_2:4.516.123..4.517.097(-)	odorant-binding protein 50c. putative	protein coding gene	N/A	0.964951	1.15747	0.249896
AAEL011510	AaegL5_2:95.973.554..95.975.536(+)	multiple inositol polyphosphate phosphatase	protein coding gene	N/A	0.465833	0.407278	0.14651
AAEL011547	AaegL5_3:313.359.401..313.361.006(+)	metalloproteinase. putative	protein coding gene	N/A	117.551	147.104	59.6476
AAEL011687	AaegL5_3:291.762.168..291.796.480(+)	alternative splicing type 3 and. putative	protein coding gene	N/A	0.0890305	0.0847069	0.0390366
AAEL011688	AaegL5_3:291.755.159..291.757.286(-)	cpg binding protein	protein coding gene	N/A	0.870173	0.620317	0.25947
AAEL011696	AaegL5_3:291.704.095..291.706.582(-)	unspecified product	protein coding gene	N/A	1.09953	1.34981	0.408956
AAEL011803	AaegL5_3:36.086.745..36.304.416(-)	prohibitin. putative	protein coding gene	N/A	0.0103409	0.00142415	1.65795e-05
AAEL011960	AaegL5_3:45.281.266..45.295.274(-)	unspecified product	protein coding gene	N/A	0.186739	0.14394	0.0568632
AAEL011979	AaegL5_1:285.608.567..285.609.942(+)	calmodulin	protein coding gene	N/A	0.336938	0.40876	0.144699
AAEL012152	AaegL5_2:27.505.790..27.565.279(-)	activin receptor type I. putative	protein coding gene	N/A	0.0553884	0.053037	0.00828197
AAEL012157	AaegL5_2:27.238.812..27.252.831(+)	unspecified product	protein coding gene	N/A	0.130271	0.141088	0.0542141
AAEL012628	AaegL5_1:279.427.542..279.430.130(+)	unspecified product	protein coding gene	N/A	0.884947	0.944163	0.305407
AAEL012644	AaegL5_3:284.020.239..284.021.259(+)	unspecified product	protein coding gene	N/A	0.0972513	0.188982	0
AAEL012685	AaegL5_3:24.004.445..24.022.214(-)	unspecified product	protein coding gene	N/A	1.53157	1.81942	0.739257
AAEL012725	AaegL5_3:42.401.724..42.428.880(+)	unspecified product	protein coding gene	N/A	0.0148599	0.0136372	0.00395864
AAEL012726	AaegL5_3:42.365.808..42.369.019(+)	unspecified product	protein coding gene	N/A	0.15748	0.0495054	0.00593967
AAEL013088	AaegL5_2:337.821.430..337.829.723(-)	unspecified product	protein coding gene	N/A	0.467158	0.336724	0.146932
AAEL013132	AaegL5_3:370.941.853..371.068.079(-)	6-phosphofructo-2-kinase/fructose-2.6-bisphosphatase short form	protein coding gene	N/A	0.0161531	0.0158816	0.00749064
AAEL013213	AaegL5_3:297.337.724..297.367.102(-)	enhancer of zeste. ezh	protein coding gene	N/A	0.0220846	0.025836	0.00309094
AAEL013600	AaegL5_1:26.751.408..27.040.860(+)	integrin alpha-ps	protein coding gene	N/A	0.000703269	0.000306949	1.71229e-05
AAEL013679	AaegL5_1:23.587.752..23.589.713(+)	coilin-interacting nulcear ATPase protein. putative	protein coding gene	N/A	0.841005	1.05047	0.273997
AAEL013844	AaegL5_1:17.886.116..17.888.980(+)	diazepam binding inhibitor. putative	protein coding gene	N/A	0.640102	0.437506	0.0724235
AAEL013972	AaegL5_2:134.150.787..134.152.274(-)	sulfotransferase (sult)	protein coding gene	N/A	0.097834	0.181073	0.00578123
AAEL014196	AaegL5_1:40.448.866..40.450.023(+)	unspecified product	protein coding gene	N/A	0.420853	0.455065	0.116683
AAEL014252	AaegL5_3:295.345.594..295.353.741(+)	sulfite reductase	protein coding gene	N/A	0.272392	0.0503022	0.0160013
AAEL014257	AaegL5_3:295.127.220..295.142.430(+)	unspecified product	protein coding gene	N/A	0.0078413	0.0140233	0.000684243
AAEL014515	AaegL5_3:313.404.101..313.416.674(+)	metalloproteinase. putative	protein coding gene	N/A	0.0142637	0.0635935	0.00141186
AAEL014844	AaegL5_2:104.768.468..104.776.317(+)	unspecified product	protein coding gene	N/A	0.152644	0.232242	0.0711784
AAEL015458	AaegL5_1:22.490.543..22.492.673(-)	transferrin	protein coding gene	Tf1	151.749	66.6035	27.0602
AAEL016969	AaegL5_1:17.752.864..17.758.513(+)	unspecified product	protein coding gene	N/A	0.380993	0.306123	0.14444
AAEL016972	AaegL5_3:296.804.063..296.950.784(+)	unspecified product	protein coding gene	N/A	0.0154352	0.0261699	0.004917
AAEL017081	AaegL5_1:29.365.989..29.366.810(+)	unspecified product	protein coding gene	N/A	1.43914	1.06289	0.46536
AAEL017179	AaegL5_3:350.829.735..350.830.791(-)	unspecified product	protein coding gene	N/A	14.5322	10.8839	1.50985
AAEL018040	AaegL5_3:322.613.800..322.714.818(-)	unspecified product	protein coding gene	N/A	0.0288344	0.0312648	0.0128483
AAEL018678	AaegL5_MT:6.213..7.955(-)	NADH dehydrogenase subunit 5	protein coding gene	ND5	1.42624	12.2523	0.606554
AAEL019272	AaegL5_2:91.172.669..91.172.813(+)	unspecified product	ncRNA gene	N/A	0.465693	1.53788	0
AAEL019529	AaegL5_2:13.871.316..13.889.243(+)	unspecified product	protein coding gene	N/A	0.0358285	0.0390886	0.00928846
AAEL019852	AaegL5_2:352.691.726..353.045.996(-)	unspecified product	protein coding gene	N/A	0.00836016	0.00777777	0.00335365
AAEL019885	AaegL5_2:57.863.306..57.947.756(-)	unspecified product	protein coding gene	N/A	0.247492	0.20461	0.096223
AAEL019897	AaegL5_2:14.882.836..14.885.030(-)	unspecified product	protein coding gene	N/A	0.138375	0.167607	0.0301347
AAEL019954	AaegL5_3:375.801.273..375.845.538(-)	unspecified product	protein coding gene	N/A	0.0664276	0.0429643	0.00210737
AAEL020097	AaegL5_2:396.158.488..396.159.125(+)	unspecified product	ncRNA gene	N/A	24.6585	55.699	10.5035
AAEL020376	AaegL5_1:257.494.218..257.518.657(+)	unspecified product	protein coding gene	N/A	0.0131111	0.0192187	0.00545582
AAEL020399	AaegL5_3:271.273.357..271.276.705(-)	unspecified product	ncRNA gene	N/A	0.15197	0.143328	0.0394081
AAEL020617	AaegL5_1:139.860.430..139.997.090(-)	unspecified product	protein coding gene	N/A	0.0235562	0.0337013	0.0118894
AAEL020641	AaegL5_1:37.420.448..37.421.223(-)	unspecified product	protein coding gene	N/A	0.279234	0.252024	0.0145923
AAEL020642	AaegL5_1:22.768.979..22.787.704(+)	unspecified product	protein coding gene	N/A	0.0195852	0.0154705	0.0046867
AAEL020756	AaegL5_3:374.002.432..374.003.056(-)	unspecified product	ncRNA gene	N/A	7.07244	11.0569	0.600377
AAEL020884	AaegL5_2:86.196.890..86.207.812(+)	unspecified product	protein coding gene	N/A	0.0289303	0.0253964	0.00165676
AAEL020893	AaegL5_3:83.814.601..84.077.953(-)	unspecified product	protein coding gene	N/A	0.00063849	0.000684291	2.74073e-05
AAEL021029	AaegL5_2:414.729.142..414.732.960(+)	unspecified product	protein coding gene	N/A	1.05519	1.47561	0.409191
AAEL021115	AaegL5_3:342.989.992..342.990.733(-)	unspecified product	ncRNA gene	N/A	1.26948	1.04421	0.0905986
AAEL021345	AaegL5_3:218.840.388..218.841.056(-)	unspecified product	ncRNA gene	N/A	0.245696	0.419138	0.0257386
AAEL021417	AaegL5_2:151.406.296..151.461.409(+)	unspecified product	protein coding gene	N/A	0.0135475	0.0138694	0.00415689
AAEL021458	AaegL5_2:293.646.161..293.647.955(+)	unspecified product	protein coding gene	N/A	0.161165	0.106399	0.0178993
AAEL021495	AaegL5_1:101.562.859..101.568.609(+)	unspecified product	protein coding gene	N/A	0.225474	0.239625	0.107282
AAEL021779	AaegL5_1:270.272.710..270.273.457(-)	unspecified product	ncRNA gene	N/A	0.223101	0.179518	0.00426985
AAEL021807	NIGP01000218:970..45.686(-)	unspecified product	pseudogene	N/A	0.0180263	0.017624	0.00545931
AAEL021895	AaegL5_2:473.289.106..473.309.087(+)	unspecified product	ncRNA gene	N/A	0.057784	0.0791339	0.01671
AAEL022083	AaegL5_1:69.018.823..69.019.913(-)	unspecified product	protein coding gene	N/A	0.0953333	0.0660676	0
AAEL022143	AaegL5_1:146.693.889..146.699.219(+)	unspecified product	protein coding gene	N/A	0.0183242	0.0190959	0.000767594
AAEL022263	AaegL5_1:265.493.298..265.521.819(-)	unspecified product	protein coding gene	N/A	0.13422	0.122618	0.051142
AAEL022291	AaegL5_2:171.557.647..171.558.238(-)	unspecified product	ncRNA gene	N/A	2.55094	2.50944	0.473099
AAEL022350	AaegL5_2:86.391.782..86.392.127(-)	unspecified product	ncRNA gene	N/A	1.88555	2.15924	0.0722616
AAEL022586	AaegL5_1:14.264.057..14.265.430(+)	unspecified product	ncRNA gene	N/A	0.371764	0.251403	0.0243423
AAEL022604	AaegL5_3:372.363.528..372.379.558(+)	unspecified product	protein coding gene	N/A	0.111177	0.0368309	0.00271747
AAEL022666	AaegL5_2:334.376.834..334.379.801(+)	unspecified product	protein coding gene	N/A	0.244673	0.316009	0.105324
AAEL022928	NIGP01001504:2.133..14.218(-)	unspecified product	pseudogene	N/A	0.0393038	0.0262004	0.0053533
AAEL022941	AaegL5_2:78.738.879..78.757.036(-)	unspecified product	protein coding gene	N/A	0.516747	0.336731	0.156515
AAEL023006	AaegL5_2:446.055.653..446.056.685(+)	unspecified product	ncRNA gene	N/A	0.0404167	0.0700625	0
AAEL023181	NIGP01001730:22.686..23.389(+)	Microsomal glutathione s-transferase [Source:UniProtKB/TrEMBL;Acc:A0A1S4FPF3]	protein coding gene	N/A	1.4136	1.31636	0.302084
AAEL023246	AaegL5_3:255.425.475..255.426.464(-)	unspecified product	ncRNA gene	N/A	0.51781	0.808803	0.257951
AAEL023418	AaegL5_3:89.551.689..89.566.822(+)	unspecified product	ncRNA gene	N/A	0.0149767	0.0357804	0.000926202
AAEL023465	AaegL5_2:386.612.814..386.613.438(-)	unspecified product	ncRNA gene	N/A	3.27517	1.45506	0.341931
AAEL023798	AaegL5_2:422.097.761..422.099.238(+)	unspecified product	protein coding gene	N/A	0.522337	0.230653	0.0343271
AAEL023938	AaegL5_2:389.155.975..389.159.858(-)	unspecified product	protein coding gene	N/A	0.0274373	0.0367066	0.00082142
AAEL023971	AaegL5_3:133.376.180..133.379.045(-)	unspecified product	protein coding gene	N/A	0.218688	0.252248	0.0200697
AAEL024149	AaegL5_3:407.262.277..407.263.023(+)	unspecified product	ncRNA gene	N/A	1.50715	0.925189	0.272396
AAEL024190	NIGP01000214:28.363..33.687(-)	unspecified product	protein coding gene	N/A	0.0312088	0.0278208	0.00267679
AAEL024451	NIGP01000087:24.882..35.555(-)	unspecified product	protein coding gene	N/A	1.96754	1.25907	0.388026
AAEL024504	AaegL5_1:307.039.986..307.104.083(-)	unspecified product	protein coding gene	N/A	0.00467328	0.00657124	0.00106639
AAEL024572	AaegL5_2:86.208.927..86.212.059(+)	unspecified product	protein coding gene	N/A	0.0841313	0.0538782	0.00476306
AAEL024654	AaegL5_3:224.594.146..224.596.344(-)	unspecified product	protein coding gene	N/A	0.593701	0.500986	0.0175403
AAEL024835	AaegL5_2:37.589.851..37.590.814(-)	unspecified product	protein coding gene	N/A	26.1161	18.5604	8.65091
AAEL024849	AaegL5_1:68.219.644..68.617.384(-)	unspecified product	protein coding gene	N/A	0.00066013	0.000377203	9.07346e-06
AAEL024927	NIGP01001640:12.250..14.185(+)	unspecified product	protein coding gene	N/A	0.535337	0.544852	0.248678
AAEL024968	AaegL5_2:156.109.471..156.110.907(-)	unspecified product	protein coding gene	N/A	0.507909	0.456696	0.177275
AAEL024981	AaegL5_3:120.106.834..120.108.208(+)	unspecified product	protein coding gene	N/A	3.35541	2.32446	0.409943
AAEL025032	AaegL5_1:256.057.797..256.068.896(+)	unspecified product	ncRNA gene	N/A	0.00489683	0.0171263	0
AAEL025179	AaegL5_2:227.742.701..227.745.063(+)	unspecified product	pseudogene	N/A	0.112735	0.326822	0.0341184
AAEL025334	AaegL5_3:105.132.758..105.153.798(+)	unspecified product	protein coding gene	N/A	0.331601	0.259255	0.0382581
AAEL025388	NIGP01001986:16.292..18.146(-)	Superoxide dismutase [Source:UniProtKB/TrEMBL;Acc:Q17BT9]	protein coding gene	N/A	4.22822	4.56424	2.04391
AAEL025449	AaegL5_1:24.073.613..24.076.790(+)	unspecified product	ncRNA gene	N/A	0.827045	0.71708	0.223687
AAEL025607	AaegL5_1:138.065.305..138.283.539(-)	unspecified product	protein coding gene	N/A	0.00802749	0.00725983	0.00324198
AAEL025610	AaegL5_1:98.220.116..98.222.709(-)	unspecified product	protein coding gene	N/A	8.63824	6.6593	2.59196
AAEL025618	AaegL5_1:108.734.761..108.736.487(-)	unspecified product	ncRNA gene	N/A	0.524202	1.86701	0.271339
AAEL025761	AaegL5_2:342.650.473..342.657.126(-)	unspecified product	protein coding gene	N/A	0.441921	0.0431626	0.00312861
AAEL025813	AaegL5_3:36.073.728..36.074.875(-)	unspecified product	ncRNA gene	N/A	1.46134	0.19382	0.0114549
AAEL025995	AaegL5_2:125.654.138..125.655.486(-)	unspecified product	ncRNA gene	N/A	1.50163	2.42863	0.218951
AAEL026011	AaegL5_3:407.257.019..407.258.903(+)	unspecified product	protein coding gene	N/A	25.2424	24.4342	10.9593
AAEL026070	AaegL5_3:34.135.465..34.136.532(-)	unspecified product	ncRNA gene	N/A	0.627589	0.485237	0.166053
AAEL026163	AaegL5_2:7.288.960..7.359.033(-)	unspecified product	protein coding gene	N/A	0.00725691	0.00600198	0.00195319
AAEL026217	AaegL5_2:293.814.081..293.834.545(-)	unspecified product	protein coding gene	N/A	0.899566	0.572466	0.2688
AAEL026260	AaegL5_1:279.453.762..280.134.434(-)	unspecified product	protein coding gene	N/A	0.0154714	0.0162332	0.00538005
AAEL026276	AaegL5_3:132.781.827..132.937.032(-)	unspecified product	protein coding gene	N/A	0.00253691	0.00245335	0.000887441
AAEL026301	AaegL5_1:257.449.626..257.450.227(-)	unspecified product	ncRNA gene	N/A	0.35161	0.632039	0.0792203
AAEL026329	AaegL5_1:68.619.265..68.631.723(-)	unspecified product	ncRNA gene	N/A	0.141711	0.12684	0.00515331
AAEL026380	NIGP01001216:21.220..23.753(+)	unspecified product	protein coding gene	N/A	46.8044	18.2079	8.03537
AAEL026497	AaegL5_2:155.129.782..155.154.574(+)	Potein tyrosine phosphatase SHP1 [Source:UniProtKB/TrEMBL;Acc:Q1HRG9]	protein coding gene	N/A	0.105221	0.0808575	0.0341928
AAEL026612	AaegL5_2:213.063.764..213.070.493(+)	unspecified product	ncRNA gene	N/A	0.164943	0.0325048	0.00490062
AAEL026687	NIGP01001285:8.832..10.018(-)	unspecified product	ncRNA gene	N/A	62.4337	68.8287	5.91264
AAEL026712	AaegL5_2:152.826.819..152.853.081(-)	unspecified product	protein coding gene	N/A	0.0768927	0.0480813	0.0173013
AAEL026743	AaegL5_1:18.765.975..18.770.734(+)	unspecified product	protein coding gene	N/A	0.0420403	0.127353	0.00579969
AAEL026769	AaegL5_1:32.782.180..32.782.728(+)	unspecified product	ncRNA gene	N/A	3.24278	2.99355	0.309207
AAEL026834	AaegL5_1:97.530.314..97.531.144(+)	unspecified product	protein coding gene	N/A	21.7012	13.1896	5.90384
AAEL026895	NIGP01002303:3.043..4.117(+)	unspecified product	protein coding gene	N/A	4.14663	2.39445	0.243951
AAEL026995	AaegL5_3:334.014.365..334.048.802(-)	unspecified product	protein coding gene	N/A	0.067522	0.0438587	0.0204938
AAEL027028	NIGP01001942:10.647..21.180(-)	unspecified product	pseudogene	N/A	0.336036	0.255584	0.120822
AAEL027083	AaegL5_1:29.314.706..29.316.692(-)	unspecified product	protein coding gene	N/A	0.345067	0.226432	0.0317556
AAEL027099	AaegL5_1:300.132.300..300.790.483(+)	unspecified product	protein coding gene	N/A	0.00064175	0.000673722	6.07965e-05
AAEL027107	AaegL5_2:322.748.349..322.749.635(+)	unspecified product	protein coding gene	N/A	1.87369	1.61745	0.0282574
AAEL027209	AaegL5_1:21.062.425..21.094.937(-)	unspecified product	protein coding gene	N/A	0.013105	0.0341636	0.00640882
AAEL027224	AaegL5_2:111.439.169..111.440.216(+)	unspecified product	ncRNA gene	N/A	0.479515	0.3487	0.0468001
AAEL027357	AaegL5_3:312.589.151..312.589.589(+)	unspecified product	ncRNA gene	N/A	7.76961	3.27109	0.598196
AAEL027380	AaegL5_1:14.247.475..14.263.847(+)	unspecified product	protein coding gene	N/A	0.0348435	0.0248551	0.00668971
AAEL027424	AaegL5_1:215.707.794..215.774.030(+)	unspecified product	protein coding gene	N/A	0.0128016	0.0438971	0.00469437
AAEL027783	AaegL5_3:310.445.327..310.482.836(+)	unspecified product	pseudogene	N/A	0.0360747	0.0143131	0.00585342
AAEL027807	AaegL5_2:273.275.672..273.276.015(+)	unspecified product	ncRNA gene	N/A	1.21061	1.40968	0.0998851
AAEL027868	AaegL5_3:237.023.844..237.224.407(-)	unspecified product	protein coding gene	N/A	0.00173457	0.00268279	0.000598713
AAEL027922	AaegL5_1:138.770.271..138.771.148(-)	unspecified product	protein coding gene	N/A	2.03758	1.30671	0.272287
AAEL027960	NIGP01002045:58.237..82.289(-)	unspecified product	protein coding gene	N/A	0.200345	0.243423	0.0588606
AAEL028097	NIGP01000650:2.385..5.196(+)	unspecified product	pseudogene	N/A	4.12925	3.08944	1.46813
AAEL028163	NIGP01000958:7.665..10.428(+)	Kinesin-like protein [Source:UniProtKB/TrEMBL;Acc:Q16RI3]	protein coding gene	N/A	1.81995	1.45928	0.354935
AAEL029008	AaegL5_2:43.837.329..43.848.784(+)	unspecified product	protein coding gene	N/A	1.50678	1.961	0.130552
