# Supplementary material for: Expansive and Diverse Phenotypic Landscape of Field Aedes aegypti (Diptera: Culicidae) Larvae with Differential Susceptibility to Temephos: Beyond Metabolic Detoxification
Source: J Med Entomol. 2021 Oct 27;59(1):192–212. doi: 10.1093/jme/tjab179 (PMC8755997; doi:10.1093/jme/tjab179)
Supplement: tjab179_suppl_Supplementary_Table_S3 [file tjab179_suppl_supplementary_table_s3.xlsx]

## Sheet: Over_Expressed_Transcripts
Gene_ID	Transcript_ID	Genomic_Location	Product_Description	Gene_Type	Gene_Name/Symbol	logFC	logCPM	F	PValue	FDR	LS_RPKM	FR_RPKM
AAEL000010	AAEL000010-RA-E3	AaegL5_3:102.915.808..102.917.099(+)	60S ribosomal protein L36 [Source:UniProtKB/TrEMBL;Acc:Q1HR17]	protein coding gene	Rpl36-1	2.21018	6.78059	22.476	0.00274984	0.0285114	30.255	140.009
AAEL000012	AAEL000012-RA-E5	AaegL5_3:104.504.030..104.516.263(-)	gustatory receptor Gr6	protein coding gene	Gr6	2.07541	-2.66429	13.2392	0.00215575	0.0238952	0.00386847	0.0165609
AAEL000027	AAEL000027-RA-E4	AaegL5_3:103.428.985..103.431.069(-)	unspecified product	protein coding gene	N/A	4.55433	-4.19336	12.1	0.00395701	0.0371443	0	0.0209177
AAEL000041	AAEL000041-RB-E3	AaegL5_3:103.205.061..103.298.936(-)	Forkhead box protein (AaegFOXM2) [Source:UniProtKB/TrEMBL;Acc:A0A1S4EUS5]	protein coding gene	N/A	5.24014	-3.86334	14.4665	0.00211234	0.0235381	0	0.000785469
AAEL000044	AAEL000044-RB-E1	AaegL5_3:102.017.239..102.018.959(+)	ornithine decarboxylase	protein coding gene	N/A	1.51145	1.84919	18.3587	0.00292301	0.0297939	1.07652	3.08088
AAEL000044	AAEL000044-RB-E2	AaegL5_3:102.017.239..102.018.959(+)	ornithine decarboxylase	protein coding gene	N/A	1.32813	3.27798	19.8997	0.00223586	0.0245554	3.20115	8.04367
AAEL000044	AAEL000044-RB-E3	AaegL5_3:102.017.239..102.018.959(+)	ornithine decarboxylase	protein coding gene	N/A	1.1783	0.984984	12.8105	0.00554085	0.0476368	0.693528	1.57426
AAEL000048	AAEL000048-RB-E3	AaegL5_3:104.935.424..104.937.789(-)	gustatory receptor Gr4	protein coding gene	Gr4	3.5596	-3.83115	11.4412	0.00371822	0.0354925	0.00183901	0.029981
AAEL000053	AAEL000053-RA-E2	AaegL5_3:105.687.202..105.715.089(+)	myotubularin	protein coding gene	N/A	2.04225	-1.75839	29.71	5.01e-05	0.00151137	0.00362792	0.0151026
AAEL000057	AAEL000057-RB-E1	AaegL5_3:103.542.299..103.559.526(-)	Toll-like receptor	protein coding gene	TOLL5B	4.10481	-3.51609	20.2886	0.000345402	0.00625132	0.000235389	0.00599026
AAEL000077	AAEL000077-RB-E1	AaegL5_3:104.447.534..104.455.919(+)	cation efflux protein/ zinc transporter	protein coding gene	N/A	2.51773	-3.64533	10.748	0.00463783	0.041786	0.00153176	0.00967997
AAEL000090	AAEL000090-RC-E6	AaegL5_3:102.857.836..102.896.225(-)	secretory carrier-associated membrane protein (scamp)	protein coding gene	N/A	1.23068	0.838492	50.0207	0.002383	0.000155314	0.0272764	0.0640246
AAEL000095	AAEL000095-RB-E2	AaegL5_3:103.390.534..103.457.778(-)	unspecified product	protein coding gene	N/A	6.86036	-2.74658	31.5874	0.000173813	0.00375719	0	0.00334215
AAEL000095	AAEL000095-RB-E3	AaegL5_3:103.390.534..103.457.778(-)	unspecified product	protein coding gene	N/A	4.96023	-4.00198	13.163	0.00296198	0.0300616	0	0.000877435
AAEL000109	AAEL000109-RA-E5	AaegL5_1:194.876.365..194.915.431(-)	Enolase-phosphatase E1 (EC 3.1.3.77)(2.3-diketo-5-methylthio-1-phosphopentane phosphatase)	protein coding gene	N/A	1.0652	-0.721372	10.3354	0.00546996	0.0471971	0.00943054	0.0198856
AAEL000117	AAEL000117-RA-E3	AaegL5_2:110.229.335..110.230.664(-)	unspecified product	protein coding gene	N/A	2.42347	-3.46801	10.6051	0.004858	0.0432803	0.0130047	0.0757424
AAEL000124	AAEL000124-RA-E5	AaegL5_2:109.682.934..109.683.995(-)	unspecified product	protein coding gene	N/A	4.91963	-4.03516	14.5496	0.00206854	0.0231841	0	0.0561835
AAEL000126	AAEL000126-RA-E1	AaegL5_2:110.066.764..110.143.707(+)	molybdopterin cofactor synthesis protein a	protein coding gene	N/A	4.51464	-3.25364	27.0777	8.21e-05	0.00217862	5.09617e-05	0.00180361
AAEL000181	AAEL000181-RB-E12	AaegL5_3:109.023.323..109.074.669(+)	polybromo-1	protein coding gene	N/A	1.09077	0.416849	33.0976	2.76e-05	0.000978882	0.0161688	0.0345801
AAEL000200	AAEL000200-RA-E1	AaegL5_3:215.597.130..215.597.712(-)	unspecified product	protein coding gene	N/A	1.63911	-0.145618	44.1683	5.13e-06	0.000277243	0.723072	2.26522
AAEL000206	AAEL000206-RB-E2	AaegL5_3:213.099.516..213.100.251(-)	ninjurin A. putative	protein coding gene	N/A	1.06895	-0.293205	21.0864	0.000287687	0.0054575	0.6872	1.44402
AAEL000213	AAEL000213-RA-E4	AaegL5_3:109.099.834..109.119.996(-)	d-amino acid oxidase	protein coding gene	N/A	2.37588	-1.95468	22.299	0.000219594	0.00448926	0.00350494	0.018792
AAEL000231	AAEL000231-RA-E2	AaegL5_1:6.560.713..6.576.286(-)	oligopeptidase	protein coding gene	N/A	1.55263	3.81352	170.544	4.75e-10	2.56e-07	0.45782	1.34326
AAEL000244	AAEL000244-RA-E2	AaegL5_1:6.593.630..6.612.875(-)	alpha(1.3)fucosyltransferase	protein coding gene	N/A	1.13906	-0.0866093	27.177	8.06e-05	0.00214984	0.0293767	0.0651328
AAEL000249	AAEL000249-RA-E3	AaegL5_1:6.512.316..6.546.660(+)	mitochondrial carrier protein	protein coding gene	N/A	1.73401	-2.63088	11.8912	0.00323217	0.0320119	0.0016738	0.00579326
AAEL000250	AAEL000250-RB-E3	AaegL5_1:5.223.545..5.243.575(-)	forkhead box protein (AaegFOXP)	protein coding gene	N/A	1.74962	-1.61375	29.521	5.19e-05	0.00154793	0.0066103	0.0227104
AAEL000250	AAEL000250-RC-E4	AaegL5_1:5.223.545..5.243.575(-)	forkhead box protein (AaegFOXP)	protein coding gene	N/A	1.26198	0.0732507	35.7751	1.78e-05	0.000702961	0.0298355	0.0715805
AAEL000271	AAEL000271-RC-E4	AaegL5_2:75.421.101..75.429.020(+)	gamma-glutamyl hydrolase	protein coding gene	N/A	1.13621	4.13326	44.4788	0.009272	0.000429212	1.38286	3.03983
AAEL000275	AAEL000275-RC-E1	AaegL5_3:265.059.823..265.242.496(+)	unspecified product	protein coding gene	N/A	3.93693	-3.61623	16.3504	0.000911201	0.0127394	2.22e-05	0.000498357
AAEL000278	AAEL000278-RB-E7	AaegL5_3:264.702.254..264.797.046(-)	poly(p)/ATP NAD kinase	protein coding gene	N/A	1.02073	-1.07159	14.5216	0.00149419	0.0182682	0.00306248	0.00625167
AAEL000292	AAEL000292-RB-E1	AaegL5_3:265.679.702..265.697.781(+)	unspecified product	protein coding gene	N/A	1.73448	-2.09072	12.3461	0.00281246	0.0289818	0.00503539	0.0170965
AAEL000311	AAEL000311-RC-E2	AaegL5_2:367.910.612..367.956.207(+)	unspecified product	protein coding gene	N/A	1.73473	0.902509	50.1067	4.5e-06	0.000251356	0.0185751	0.0620577
AAEL000316	AAEL000316-RA-E3	AaegL5_2:367.999.645..368.002.530(+)	unspecified product	protein coding gene	N/A	1.6884	-0.976212	20.4253	0.000377928	0.00668376	0.0770207	0.253578
AAEL000327	AAEL000327-RB-E4	AaegL5_2:124.463.867..124.596.190(-)	Ecdysone-induced protein 78C Nuclear receptor	protein coding gene	E78	3.13563	-2.41756	18.3099	0.000758277	0.0110645	0.000216278	0.00200804
AAEL000328	AAEL000328-RB-E1	AaegL5_2:368.783.398..368.876.030(+)	unspecified product	protein coding gene	N/A	2.44313	-3.09832	10.1005	0.00573557	0.0488368	0.0002642	0.00160653
AAEL000328	AAEL000328-RD-E1	AaegL5_2:368.783.398..368.876.030(+)	unspecified product	protein coding gene	N/A	1.22772	-0.760009	13.5454	0.00202154	0.0227987	0.00357224	0.0084461
AAEL000332	AAEL000332-RA-E1	AaegL5_2:369.722.154..369.724.479(+)	Mitochondrial inner membrane protease ATP23 [Source:UniProtKB/TrEMBL;Acc:A0A1S4EVL9]	protein coding gene	N/A	3.24392	0.997312	179.384	3.79e-10	2.15e-07	0.16018	1.52487
AAEL000334	AAEL000334-RB-E1	AaegL5_2:369.639.727..369.705.618(-)	villin	protein coding gene	N/A	1.1419	-0.587492	13.7177	0.00187636	0.0215222	0.00595434	0.0131243
AAEL000334	AAEL000334-RB-E4	AaegL5_2:369.639.727..369.705.618(-)	villin	protein coding gene	N/A	1.10309	0.986536	21.1769	0.000403124	0.00699387	0.0187306	0.0403088
AAEL000334	AAEL000334-RB-E6	AaegL5_2:369.639.727..369.705.618(-)	villin	protein coding gene	N/A	1.14082	0.429541	21.0536	0.000304622	0.00570433	0.0123924	0.0273939
AAEL000338	AAEL000338-RB-E4	AaegL5_3:112.409.018..112.495.142(-)	cytochrome P450	protein coding gene	CYP325E3	3.56367	-2.28374	31.5529	3.61e-05	0.00118704	0.00028281	0.00369028
AAEL000338	AAEL000338-RB-E5	AaegL5_3:112.409.018..112.495.142(-)	cytochrome P450	protein coding gene	CYP325E3	4.08921	-2.63539	15.5034	0.00221378	0.0243718	0.000144668	0.00292365
AAEL000341	AAEL000341-RB-E2	AaegL5_2:369.005.863..369.020.188(-)	basic helix-loop-helix protein	protein coding gene	N/A	1.3755	-1.66905	14.3413	0.0015716	0.0189267	0.0108699	0.0283533
AAEL000342	AAEL000342-RB-E9	AaegL5_2:123.291.574..123.811.302(+)	peroxidasin	protein coding gene	N/A	1.70254	-2.10138	20.4845	0.000330111	0.00605436	0.00017837	0.00058356
AAEL000343	AAEL000343-RC-E1	AaegL5_2:124.310.171..124.370.720(-)	serine/threonine-protein kinase vrk	protein coding gene	N/A	3.30925	-3.96016	10.6643	0.00476535	0.0426882	6.47599e-05	0.000956339
AAEL000360	AAEL000360-RA-E5	AaegL5_2:124.225.761..124.233.521(+)	DNAJ homolog subfamily B member. putative	protein coding gene	N/A	1.46128	-1.39027	17.3882	0.000697389	0.0103954	0.023779	0.0661428
AAEL000362	AAEL000362-RA-E10	AaegL5_2:124.395.081..124.421.465(-)	unspecified product	protein coding gene	N/A	1.04868	0.622017	17.5292	0.000808046	0.0116005	0.0371958	0.0770811
AAEL000382	AAEL000382-RA-E3	AaegL5_2:369.536.216..369.541.171(+)	myosin motor. putative	protein coding gene	N/A	1.17922	-1.15402	12.6561	0.00256184	0.0270819	0.0511173	0.117164
AAEL000418	AAEL000418-RA-E4	AaegL5_3:185.970.009..185.991.700(-)	unspecified product	protein coding gene	N/A	1.07795	0.376207	24.1497	0.000147879	0.00335196	0.0373192	0.0790661
AAEL000459	AAEL000459-RA-E1	NIGP01002020:84.729..89.472(-)	unspecified product	protein coding gene	N/A	1.31029	2.14255	35.0035	7.28e-05	0.00199624	0.530422	1.31445
AAEL000460	AAEL000460-RA-E4	AaegL5_3:185.857.879..185.864.067(+)	unspecified product	protein coding gene	N/A	1.59987	-0.574807	15.377	0.00217011	0.0240114	0.0508648	0.154171
AAEL000460	AAEL000460-RA-E7	AaegL5_3:185.857.879..185.864.067(+)	unspecified product	protein coding gene	N/A	1.86236	0.285549	20.578	0.00138382	0.0172756	0.0817771	0.301224
AAEL000495	AAEL000495-RA-E4	AaegL5_3:160.891.834..160.896.007(+)	glutathione peroxidase	protein coding gene	GPXH3	1.06719	0.1879	22.5674	0.000207099	0.00429637	0.170991	0.357993
AAEL000533	AAEL000533-RA-E1	AaegL5_3:386.223.289..386.223.887(-)	C-Type Lectin (CTL16)	protein coding gene	CTL16	4.86344	-4.04889	13.3642	0.00280808	0.0289544	0	0.0916642
AAEL000533	AAEL000533-RA-E2	AaegL5_3:386.223.289..386.223.887(-)	C-Type Lectin (CTL16)	protein coding gene	CTL16	4.10717	-1.34877	88.6683	5.38e-08	9.41e-06	0.0615364	1.14177
AAEL000546	AAEL000546-RA-E1	AaegL5_3:385.987.747..385.989.652(-)	Carboxylic ester hydrolase [Source:UniProtKB/TrEMBL;Acc:A0A1S4EW56]	protein coding gene	N/A	1.0761	-0.00273156	21.0696	0.000288786	0.00547199	0.324458	0.685788
AAEL000566	AAEL000566-RA-E1	AaegL5_3:12.403.183..12.409.069(-)	unspecified product	protein coding gene	N/A	1.15972	0.151048	19.1484	0.000469194	0.00778496	0.113158	0.253461
AAEL000566	AAEL000566-RA-E2	AaegL5_3:12.403.183..12.409.069(-)	unspecified product	protein coding gene	N/A	1.46844	-0.292576	16.5675	0.00147892	0.0181286	0.0706643	0.195491
AAEL000566	AAEL000566-RA-E3	AaegL5_3:12.403.183..12.409.069(-)	unspecified product	protein coding gene	N/A	1.30796	-0.282034	11.6838	0.0055926	0.0479706	0.0771982	0.190754
AAEL000578	AAEL000578-RA-E2	AaegL5_2:283.708.011..283.729.707(+)	unspecified product	protein coding gene	N/A	1.79632	-2.41886	11.8162	0.00330793	0.032547	0.0031157	0.0108799
AAEL000579	AAEL000579-RB-E1	AaegL5_2:147.622.230..147.634.572(+)	unspecified product	protein coding gene	N/A	2.40528	-2.34213	17.6209	0.000657608	0.00994158	0.00405103	0.0220414
AAEL000596	AAEL000596-RB-E2	AaegL5_2:407.527.362..407.560.258(+)	myosin	protein coding gene	N/A	2.85316	-0.444408	73.8567	1.88e-07	2.37e-05	0.00513965	0.0372919
AAEL000596	AAEL000596-RB-E4	AaegL5_2:407.527.362..407.560.258(+)	myosin	protein coding gene	N/A	2.74274	-0.445018	107.738	1.37e-08	3.44e-06	0.00547094	0.0369568
AAEL000597	AAEL000597-RB-E5	AaegL5_2:408.015.920..408.166.982(-)	cadherin	protein coding gene	N/A	2.27258	-2.0199	29.654	5.06e-05	0.00152223	0.000470766	0.00230843
AAEL000600	AAEL000600-RB-E1	AaegL5_2:407.420.134..407.515.254(+)	Wnt10a protein. putative	protein coding gene	N/A	4.32529	-4.29435	10.9397	0.00551505	0.0474826	0	0.000398365
AAEL000609	AAEL000609-RA-E2	AaegL5_1:84.505.711..84.515.233(+)	unspecified product	protein coding gene	N/A	4.30489	-2.82539	20.7467	0.000378228	0.0066863	0.000878032	0.0208538
AAEL000623	AAEL000623-RA-E3	AaegL5_2:285.339.636..285.349.048(+)	unspecified product	protein coding gene	N/A	1.17042	0.797051	28.8383	5.88e-05	0.00170005	0.111118	0.249762
AAEL000633	AAEL000633-RA-E1	AaegL5_3:392.137.064..392.144.287(-)	Toll-like receptor	protein coding gene	TOLL8	1.55449	-0.337201	16.3102	0.00179837	0.0209211	0.0528977	0.155888
AAEL000637	AAEL000637-RB-E1	AaegL5_3:394.631.141..394.635.310(-)	unspecified product	protein coding gene	N/A	2.14749	-2.75512	10.1559	0.00563085	0.0482233	0.00970089	0.0467581
AAEL000637	AAEL000637-RB-E2	AaegL5_3:394.631.141..394.635.310(-)	unspecified product	protein coding gene	N/A	2.43267	-1.59683	14.3303	0.00338307	0.0330986	0.0218012	0.12237
AAEL000658	AAEL000658-RA-E2	AaegL5_3:395.035.919..395.037.975(+)	unspecified product	protein coding gene	N/A	2.49612	-3.20369	11.0297	0.00423618	0.0390749	0.0107086	0.0617286
AAEL000663	AAEL000663-RA-E4	AaegL5_3:395.049.771..395.067.114(-)	unspecified product	protein coding gene	N/A	5.73441	-2.32215	63.3313	5.25e-07	5.05e-05	0.000226094	0.0187419
AAEL000667	AAEL000667-RB-E1	AaegL5_3:395.254.853..395.271.093(+)	alpha-amylase	protein coding gene	N/A	4.93685	-4.03121	12.9305	0.00315219	0.0314656	0	0.0037743
AAEL000714	AAEL000714-RA-E3	AaegL5_2:459.702.259..459.745.071(+)	sodium-dependent excitatory amino acid transporter	protein coding gene	N/A	3.47242	-2.34485	54.0679	0.001459	0.00010857	0.000590009	0.00698967
AAEL000714	AAEL000714-RA-E4	AaegL5_2:459.702.259..459.745.071(+)	sodium-dependent excitatory amino acid transporter	protein coding gene	N/A	1.11287	-0.467357	19.2702	0.000438953	0.00743835	0.0101509	0.0219304
AAEL000714	AAEL000714-RA-E6	AaegL5_2:459.702.259..459.745.071(+)	sodium-dependent excitatory amino acid transporter	protein coding gene	N/A	1.04197	-0.308842	24.8536	0.000127867	0.00301547	0.0117768	0.0242832
AAEL000723	AAEL000723-RB-E3	AaegL5_2:54.942.465..55.081.831(-)	unspecified product	protein coding gene	N/A	2.1302	-1.98052	23.9058	0.000155618	0.00347558	0.000575447	0.00252794
AAEL000723	AAEL000723-RB-E4	AaegL5_2:54.942.465..55.081.831(-)	unspecified product	protein coding gene	N/A	1.15125	-1.2323	11.7172	0.00341105	0.0332997	0.00174263	0.00390319
AAEL000723	AAEL000723-RB-E8	AaegL5_2:54.942.465..55.081.831(-)	unspecified product	protein coding gene	N/A	1.16164	-0.0797552	21.0442	0.000290455	0.00549432	0.00404082	0.00903807
AAEL000800	AAEL000800-RA-E2	AaegL5_3:363.635.713..363.661.346(+)	microsomal dipeptidase	protein coding gene	N/A	1.30219	3.86982	62.124	9.68e-07	8.01e-05	0.328296	0.809678
AAEL000803	AAEL000803-RB-E7	AaegL5_3:364.011.073..364.612.467(-)	unspecified product	protein coding gene	N/A	1.1022	0.223323	28.9349	5.78e-05	0.00167388	0.00119775	0.00256628
AAEL000824	AAEL000824-RC-E5	AaegL5_3:362.039.781..362.217.263(-)	unspecified product	protein coding gene	N/A	1.09522	0.7104	13.4002	0.00360587	0.034688	0.00574575	0.0122957
AAEL000834	AAEL000834-RC-E1	AaegL5_3:363.894.690..363.901.819(+)	dimethylaniline monooxygenase	protein coding gene	N/A	4.25515	-0.834469	28.4233	0.000773722	0.0112385	0.00684579	0.136903
AAEL000850	AAEL000850-RE-E1	AaegL5_3:363.473.060..363.537.453(+)	tyrosine kinase receptor	protein coding gene	N/A	3.14956	-1.7788	41.1394	7.86e-06	0.000380083	0.000760392	0.0070381
AAEL000860	AAEL000860-RB-E3	AaegL5_3:335.611.134..335.951.315(+)	unspecified product	protein coding gene	N/A	1.44397	-1.86042	11.8736	0.00324969	0.0321339	0.000376611	0.0010418
AAEL000869	AAEL000869-RA-E2	AaegL5_3:334.154.809..334.200.032(+)	zinc finger protein	protein coding gene	N/A	1.91495	-1.64913	15.7467	0.00128148	0.0163323	0.00257609	0.00964246
AAEL000869	AAEL000869-RA-E3	AaegL5_3:334.154.809..334.200.032(+)	zinc finger protein	protein coding gene	N/A	1.1809	-1.18017	10.7058	0.00470159	0.0422377	0.00548706	0.0122694
AAEL000882	AAEL000882-RB-E2	AaegL5_3:335.396.288..335.397.459(+)	unspecified product	protein coding gene	N/A	4.91158	-4.03739	12.9331	0.00314998	0.0314492	0	0.0504958
AAEL000898	AAEL000898-RB-E2	AaegL5_3:332.922.989..332.933.714(-)	unspecified product	protein coding gene	N/A	1.48205	2.91936	26.9815	0.000723742	0.0106868	0.369989	1.03461
AAEL000898	AAEL000898-RB-E3	AaegL5_3:332.922.989..332.933.714(-)	unspecified product	protein coding gene	N/A	1.59085	2.36891	23.7292	0.00134419	0.0169067	0.238264	0.718853
AAEL000941	AAEL000941-RA-E1	AaegL5_3:377.117.377..377.117.971(+)	mitochondrial inner membrane protein translocase. 8kD-subunit. putative	protein coding gene	N/A	2.87285	1.30446	160.379	1.25e-09	5.4e-07	0.976452	7.2117
AAEL000944	AAEL000944-RA-E8	AaegL5_2:301.816.357..301.909.288(-)	unspecified product	protein coding gene	N/A	1.92088	1.64306	37.7787	0.000175347	0.00378236	0.0138761	0.0524089
AAEL000965	AAEL000965-RA-E1	AaegL5_3:377.068.941..377.073.114(-)	unspecified product	protein coding gene	N/A	1.35087	-2.04984	10.6655	0.00476342	0.0426878	0.0275815	0.0716469
AAEL000993	AAEL000993-RB-E6	AaegL5_2:10.059.400..10.388.900(-)	dally	protein coding gene	N/A	1.38107	0.9678	50.8042	0.002162	0.000144434	0.00323161	0.00840217
AAEL000994	AAEL000994-RK-E13	AaegL5_2:10.503.007..10.821.838(-)	unspecified product	protein coding gene	N/A	2.9614	-0.146581	43.3888	6.23e-05	0.00176915	0.000610981	0.00482819
AAEL000994	AAEL000994-RL-E13	AaegL5_2:10.503.007..10.821.838(-)	unspecified product	protein coding gene	N/A	3.31035	-3.52928	12.8708	0.00240302	0.0259001	2.5437e-05	0.000323429
AAEL000994	AAEL000994-RN-E13	AaegL5_2:10.503.007..10.821.838(-)	unspecified product	protein coding gene	N/A	3.23851	-2.18813	30.8756	4.06e-05	0.00129353	0.000106509	0.00103999
AAEL001014	AAEL001014-RA-E2	AaegL5_3:55.511.781..55.514.400(-)	vacuolar protein sorting-associated	protein coding gene	N/A	2.62393	-1.07112	81.8699	9.34e-08	1.4e-05	0.0462282	0.288486
AAEL001033	AAEL001033-RD-E4	AaegL5_3:55.490.588..55.503.251(-)	methyl-cpg binding protein. mbd	protein coding gene	MBD	1.70149	0.56251	78.995	1.19e-07	1.68e-05	0.0534861	0.173709
AAEL001036	AAEL001036-RA-E1	AaegL5_3:55.529.579..55.564.872(+)	ikappab kinase complex-associated protein	protein coding gene	N/A	1.55992	0.619592	53.5389	0.001553	0.000113238	0.0215369	0.0636096
AAEL001039	AAEL001039-RB-E2	AaegL5_3:55.498.057..55.505.021(+)	metaxin	protein coding gene	N/A	1.00881	1.51914	44.2632	5.06e-06	0.000274328	0.270065	0.543321
AAEL001039	AAEL001039-RC-E1	AaegL5_3:55.498.057..55.505.021(+)	metaxin	protein coding gene	N/A	4.5086	-3.26722	24.6142	0.000134311	0.00312024	0.000582288	0.0202127
AAEL001046	AAEL001046-RB-E7	AaegL5_3:55.680.111..55.880.283(+)	phosphatase fragment	protein coding gene	N/A	1.27492	-0.489831	28.3392	6.46e-05	0.00181656	0.00198021	0.00478936
AAEL001048	AAEL001048-RA-E1	AaegL5_3:55.483.512..55.485.145(+)	short-chain dehydrogenase	protein coding gene	N/A	1.47018	1.24762	73.5196	1.94e-07	2.43e-05	0.759269	2.10345
AAEL001048	AAEL001048-RA-E3	AaegL5_3:55.483.512..55.485.145(+)	short-chain dehydrogenase	protein coding gene	N/A	1.28732	3.61157	112.086	1.03e-08	2.79e-06	4.33822	10.5887
AAEL001054	AAEL001054-RB-E1	AaegL5_1:301.212.310..301.213.169(-)	glutathione S-transferase (GSTD4)	protein coding gene	GSTD4	1.73086	1.37275	22.9471	0.00131975	0.016695	1.37671	4.57196
AAEL001054	AAEL001054-RB-E2	AaegL5_1:301.212.310..301.213.169(-)	glutathione S-transferase (GSTD4)	protein coding gene	GSTD4	3.57587	4.08562	84.5908	4.25e-05	0.00132846	3.05019	36.3886
AAEL001059	AAEL001059-RA-E1	AaegL5_1:301.213.623..301.214.675(+)	glutathione S-transferase (GSTD3)	protein coding gene	GSTD3	1.09716	-1.27638	13.5162	0.00198873	0.0225005	0.228007	0.493512
AAEL001061	AAEL001061-RA-E3	AaegL5_1:299.812.634..299.826.451(+)	glutathione S-transferase (GSTD1)	protein coding gene	GSTD1	2.09153	0.834289	89.8382	4.92e-08	8.7e-06	0.0479628	0.204436
AAEL001068	AAEL001068-RA-E2	AaegL5_1:299.659.286..299.678.129(-)	myosin light chain 2V. putative	protein coding gene	N/A	3.53277	-1.28108	31.3636	0.000189824	0.00401904	0.00304174	0.0371339
AAEL001068	AAEL001068-RA-E3	AaegL5_1:299.659.286..299.678.129(-)	myosin light chain 2V. putative	protein coding gene	N/A	3.70411	1.16939	41.6181	0.000422303	0.00723521	0.0164487	0.21819
AAEL001080	AAEL001080-RA-E2	AaegL5_1:28.333.156..28.334.525(-)	RNA 3' terminal phosphate cyclase	protein coding gene	N/A	1.45262	2.50559	116.125	8e-09	2.34e-06	2.20558	6.03789
AAEL001094	AAEL001094-RB-E3	AaegL5_1:28.161.252..28.223.598(-)	unspecified product	protein coding gene	N/A	2.83528	-1.15332	54.45	0.001395	0.000105171	0.00160514	0.011699
AAEL001142	AAEL001142-RB-E10	AaegL5_3:1.074.079..1.138.283(+)	Rab gdp/GTP exchange factor [Source:UniProtKB/TrEMBL;Acc:A0A1S4EXX1]	protein coding gene	N/A	1.1633	-1.20531	15.6648	0.00109283	0.0145379	0.00382084	0.00859785
AAEL001143	AAEL001143-RB-E6	AaegL5_3:1.581.604..1.616.233(+)	unspecified product	protein coding gene	N/A	1.95103	1.10451	78.8092	1.37e-07	1.87e-05	0.025054	0.0968345
AAEL001146	AAEL001146-RA-E1	AaegL5_3:405.791.125..405.819.833(+)	n-acetylgalactosaminyltransferase	protein coding gene	N/A	2.93377	-2.9479	15.3371	0.00119384	0.0155252	0.000717426	0.00609204
AAEL001156	AAEL001156-RA-E3	AaegL5_2:307.262.361..307.273.699(-)	unspecified product	protein coding gene	N/A	1.39735	-0.467185	21.2674	0.000276161	0.00530294	0.0334544	0.0884402
AAEL001166	AAEL001166-RC-E3	AaegL5_2:307.234.449..307.248.442(-)	protein phosphatases pp1 regulatory subunit	protein coding gene	N/A	2.57117	-0.747149	68.4496	3.14e-07	3.45e-05	0.0115073	0.0688153
AAEL001168	AAEL001168-RB-E11	AaegL5_2:147.822.652..148.504.773(-)	unspecified product	protein coding gene	N/A	1.29547	-1.23116	16.3322	0.000915557	0.012784	0.000331365	0.000816771
AAEL001168	AAEL001168-RB-E13	AaegL5_2:147.822.652..148.504.773(-)	unspecified product	protein coding gene	N/A	1.13403	0.985424	39.2578	1.04e-05	0.000467197	0.00178271	0.00391001
AAEL001168	AAEL001168-RB-E16	AaegL5_2:147.822.652..148.504.773(-)	unspecified product	protein coding gene	N/A	1.05084	-0.480761	15.0973	0.00127443	0.0162799	0.000650187	0.00134495
AAEL001198	AAEL001198-RB-E5	AaegL5_2:413.209.977..413.247.507(-)	sodium/solute symporter	protein coding gene	N/A	1.41476	-0.959075	23.9442	0.000154367	0.00345312	0.00698105	0.0186437
AAEL001199	AAEL001199-RA-E1	AaegL5_2:411.472.129..411.473.556(-)	Putative GTP-binding protein 5	protein coding gene	N/A	2.47374	-3.06771	13.6044	0.0019386	0.0220443	0.0171623	0.104754
AAEL001200	AAEL001200-RA-E1	AaegL5_2:411.523.475..411.526.992(+)	Aspartyl-tRNA synthetase [Source:UniProtKB/TrEMBL;Acc:A0A1S4EY33]	protein coding gene	N/A	2.5451	-1.18614	67.1187	3.58e-07	3.8e-05	0.0329969	0.196369
AAEL001200	AAEL001200-RA-E3	AaegL5_2:411.523.475..411.526.992(+)	Aspartyl-tRNA synthetase [Source:UniProtKB/TrEMBL;Acc:A0A1S4EY33]	protein coding gene	N/A	1.8576	0.542693	78.8193	1.21e-07	1.7e-05	0.174587	0.632905
AAEL001200	AAEL001200-RA-E4	AaegL5_2:411.523.475..411.526.992(+)	Aspartyl-tRNA synthetase [Source:UniProtKB/TrEMBL;Acc:A0A1S4EY33]	protein coding gene	N/A	1.62847	-2.04739	15.8192	0.0010486	0.0141155	0.0285381	0.0888433
AAEL001204	AAEL001204-RC-E4	AaegL5_2:411.551.417..411.574.436(-)	sterol o-acyltransferase	protein coding gene	N/A	2.92587	1.00916	91.9307	8.98e-07	7.54e-05	0.0198427	0.151797
AAEL001209	AAEL001209-RA-E1	AaegL5_2:413.387.664..413.425.441(-)	sodium-dependent phosphate transporter	protein coding gene	N/A	2.20858	-1.82631	17.4848	0.000853247	0.0121027	0.00228849	0.011046
AAEL001209	AAEL001209-RB-E4	AaegL5_2:413.387.664..413.425.441(-)	sodium-dependent phosphate transporter	protein coding gene	N/A	1.14794	0.0802636	14.7769	0.00181412	0.0210599	0.0167795	0.0373212
AAEL001215	AAEL001215-RA-E3	AaegL5_2:413.275.151..413.296.616(+)	unspecified product	protein coding gene	N/A	1.11303	-0.0159702	26.0467	0.000100527	0.00252525	0.028085	0.0607107
AAEL001232	AAEL001232-RB-E3	AaegL5_2:60.889.002..61.195.048(-)	tubulointerstitial nephritis antigen	protein coding gene	N/A	2.68588	1.43649	184.821	2.6e-10	1.68e-07	0.00234234	0.0150971
AAEL001232	AAEL001232-RB-E5	AaegL5_2:60.889.002..61.195.048(-)	tubulointerstitial nephritis antigen	protein coding gene	N/A	1.67986	2.19369	133.889	2.84e-09	1.1e-06	0.00704688	0.0225992
AAEL001233	AAEL001233-RA-E4	AaegL5_2:372.264.358..372.292.559(-)	Clip-Domain Serine Protease family E. Protease homologue.	protein coding gene	CLIPE9	1.01222	-0.104227	17.1903	0.000733358	0.0107724	0.0209772	0.0423806
AAEL001241	AAEL001241-RA-E1	AaegL5_2:60.570.050..60.598.178(+)	unspecified product	protein coding gene	N/A	1.78224	-0.320208	62.0811	5.98e-07	5.55e-05	0.0122303	0.0421798
AAEL001241	AAEL001241-RA-E2	AaegL5_2:60.570.050..60.598.178(+)	unspecified product	protein coding gene	N/A	1.40828	0.384018	46.4657	3.76e-06	0.000220419	0.0246579	0.0654126
AAEL001241	AAEL001241-RA-E3	AaegL5_2:60.570.050..60.598.178(+)	unspecified product	protein coding gene	N/A	1.70169	1.09409	92.8459	3.91e-08	7.41e-06	0.0350389	0.114095
AAEL001273	AAEL001273-RA-E13	AaegL5_2:151.998.677..152.051.166(+)	Sec24B protein. putative	protein coding gene	sec24	1.3153	-0.879835	19.1258	0.000454396	0.00759937	0.0055146	0.0137855
AAEL001328	AAEL001328-RA-E3	AaegL5_2:57.204.848..57.231.280(-)	unspecified product	protein coding gene	N/A	1.39406	3.87179	108.817	1.27e-08	0.003249	0.304503	0.800566
AAEL001328	AAEL001328-RA-E5	AaegL5_2:57.204.848..57.231.280(-)	unspecified product	protein coding gene	N/A	1.23098	3.89985	94.4539	3.46e-08	0.006798	0.336611	0.79011
AAEL001329	AAEL001329-RC-E1	AaegL5_3:47.714.031..47.719.228(-)	mitochondrial carrier protein	protein coding gene	N/A	5.60586	-2.41344	60.7952	6.86e-07	6.08e-05	0.000836879	0.0567722
AAEL001334	AAEL001334-RA-E1	AaegL5_3:47.739.123..47.740.883(-)	geranylgeranyl transferase type ii beta subunit	protein coding gene	N/A	3.03407	-1.68587	50.3549	2.29e-06	0.000150566	0.0327131	0.279014
AAEL001343	AAEL001343-RB-E7	AaegL5_2:57.051.369..57.528.017(-)	unspecified product	protein coding gene	N/A	1.53993	-2.52632	10.6595	0.00477273	0.0427324	0.000148176	0.000442956
AAEL001345	AAEL001345-RA-E1	AaegL5_3:47.710.433..47.712.073(-)	unspecified product	protein coding gene	N/A	5.22523	-3.84774	17.0037	0.00114658	0.0150593	0	0.0420653
AAEL001345	AAEL001345-RA-E2	AaegL5_3:47.710.433..47.712.073(-)	unspecified product	protein coding gene	N/A	2.66644	-1.87726	36.1076	1.69e-05	0.000675001	0.0379771	0.245626
AAEL001350	AAEL001350-RA-E1	AaegL5_3:47.664.009..47.680.866(+)	unspecified product	protein coding gene	N/A	1.62148	-1.48229	11.5976	0.00445328	0.0404882	0.00929633	0.0291438
AAEL001382	AAEL001382-RB-E1	AaegL5_2:118.114.971..118.115.885(-)	small nuclear ribonucleoprotein sm d1	protein coding gene	N/A	1.75319	0.12671	17.9699	0.00201412	0.0227357	0.527343	1.79722
AAEL001382	AAEL001382-RB-E3	AaegL5_2:118.114.971..118.115.885(-)	small nuclear ribonucleoprotein sm d1	protein coding gene	N/A	1.60147	1.1875	69.063	2.96e-07	3.3e-05	1.21454	3.69635
AAEL001401	AAEL001401-RA-E2	AaegL5_2:48.276.926..48.278.502(-)	leucine-rich immune protein (Short)	protein coding gene	LRIM10A	3.93331	-2.43686	26.6808	0.000109609	0.00268851	0.0107226	0.181686
AAEL001420	AAEL001420-RA-E2	AaegL5_2:48.269.336..48.271.052(+)	leucine-rich immune protein (Short)	protein coding gene	LRIM8	3.77595	3.51964	27.911	0.00168273	0.0198999	0.908755	12.4177
AAEL001433	AAEL001433-RB-E5	AaegL5_1:28.441.163..28.506.750(+)	fgf receptor activating protein	protein coding gene	N/A	3.87581	-3.15159	24.0293	0.000151642	0.00341378	0.000121613	0.00227597
AAEL001437	AAEL001437-RG-E9	AaegL5_2:47.004.237..47.644.489(+)	unspecified product	protein coding gene	N/A	1.05796	1.41138	21.0407	0.000492833	0.00807391	0.00265795	0.00552802
AAEL001446	AAEL001446-RD-E1	AaegL5_1:111.460.507..111.501.591(-)	testis-specific protein pbs13 (t-complex 11 )	protein coding gene	N/A	2.04623	0.0122474	42.7522	1.27e-05	0.000543671	0.00917059	0.0382429
AAEL001446	AAEL001446-RI-E4	AaegL5_1:111.460.507..111.501.591(-)	testis-specific protein pbs13 (t-complex 11 )	protein coding gene	N/A	1.45262	5.60775	16.4033	0.00507934	0.0447522	0.634736	1.73754
AAEL001448	AAEL001448-RI-E8	AaegL5_1:111.749.812..111.816.730(-)	unspecified product	protein coding gene	N/A	1.37991	-1.5397	14.5772	0.00147122	0.0180638	0.00257269	0.00681362
AAEL001491	AAEL001491-RA-E2	AaegL5_2:263.005.033..263.006.410(-)	unspecified product	protein coding gene	N/A	1.5999	-0.770938	31.2806	3.78e-05	0.00122754	0.19733	0.59696
AAEL001501	AAEL001501-RA-E3	AaegL5_2:262.274.157..262.280.160(+)	anamorsin homolog (Fe-S cluster assembly protein DRE2 homolog)	protein coding gene	N/A	1.1471	1.47939	44.9033	0.004639	0.00025624	0.285079	0.631273
AAEL001532	AAEL001532-RD-E1	AaegL5_3:261.239.076..261.543.919(+)	FAD NAD binding oxidoreductases	protein coding gene	N/A	1.1071	-0.763612	14.6698	0.00143382	0.0177362	0.00115154	0.00248782
AAEL001532	AAEL001532-RH-E1	AaegL5_3:261.239.076..261.543.919(+)	FAD NAD binding oxidoreductases	protein coding gene	N/A	1.54541	-0.780132	27.3979	7.72e-05	0.00208498	0.000908874	0.00267393
AAEL001533	AAEL001533-RA-E1	AaegL5_3:261.440.892..261.442.837(-)	glucosyl/glucuronosyl transferases	protein coding gene	N/A	1.81253	0.477977	52.1045	1.99e-06	0.000135552	0.308798	1.08452
AAEL001533	AAEL001533-RA-E2	AaegL5_3:261.440.892..261.442.837(-)	glucosyl/glucuronosyl transferases	protein coding gene	N/A	1.7441	0.670156	73.7226	1.91e-07	2.39e-05	0.367345	1.22904
AAEL001533	AAEL001533-RA-E3	AaegL5_3:261.440.892..261.442.837(-)	glucosyl/glucuronosyl transferases	protein coding gene	N/A	1.2318	0.751521	20.0866	0.000671918	0.0101103	0.506732	1.18645
AAEL001555	AAEL001555-RA-E1	AaegL5_3:371.414.152..371.415.958(+)	unspecified product	protein coding gene	N/A	5.02815	-3.98527	14.1285	0.00230196	0.0250966	0	0.0361614
AAEL001555	AAEL001555-RA-E3	AaegL5_3:371.414.152..371.415.958(+)	unspecified product	protein coding gene	N/A	2.80794	-3.49987	11.5366	0.00360859	0.0346973	0.00680054	0.0561657
AAEL001566	AAEL001566-RA-E1	AaegL5_2:23.378.181..23.382.497(+)	bone morphogenetic protein	protein coding gene	N/A	2.20168	-2.21649	19.8359	0.000383889	0.00675696	0.014629	0.0678003
AAEL001575	AAEL001575-RA-E1	AaegL5_2:21.598.322..21.600.002(+)	Monocarboxylate transporter [Source:UniProtKB/TrEMBL;Acc:A0A1S4EZ55]	protein coding gene	N/A	1.39857	-0.841178	12.802	0.00321138	0.0318762	0.17159	0.450523
AAEL001595	AAEL001595-RB-E2	AaegL5_2:22.905.354..22.925.353(-)	unspecified product	protein coding gene	N/A	1.25481	-1.01309	19.9297	0.000375539	0.00665543	0.0135848	0.0326136
AAEL001595	AAEL001595-RB-E4	AaegL5_2:22.905.354..22.925.353(-)	unspecified product	protein coding gene	N/A	1.48355	-1.86799	12.3294	0.00282675	0.0290741	0.00623628	0.0175206
AAEL001651	AAEL001651-RC-E3	AaegL5_2:300.053.540..300.088.824(-)	unspecified product	protein coding gene	N/A	1.2393	-1.99198	11.6604	0.00347184	0.0337201	0.00362423	0.00867949
AAEL001658	AAEL001658-RA-E2	AaegL5_2:298.047.340..298.075.513(-)	sodium-dependent phosphate transporter	protein coding gene	N/A	1.22602	-1.10719	11.0339	0.00432414	0.0396789	0.00908936	0.0216405
AAEL001658	AAEL001658-RA-E3	AaegL5_2:298.047.340..298.075.513(-)	sodium-dependent phosphate transporter	protein coding gene	N/A	1.60016	-2.29412	10.1543	0.00563392	0.0482371	0.00300006	0.00933425
AAEL001682	AAEL001682-RA-E4	AaegL5_2:85.402.036..85.404.143(+)	nuclear movement protein nudc	protein coding gene	N/A	4.00372	-1.73984	34.1657	7.09e-05	0.00195671	0.0134845	0.235538
AAEL001686	AAEL001686-RA-E1	AaegL5_2:86.718.883..86.719.847(-)	unspecified product	protein coding gene	N/A	2.09522	-2.66355	16.1224	0.000967515	0.013314	0.0475404	0.211623
AAEL001687	AAEL001687-RA-E1	AaegL5_2:86.622.196..86.636.442(-)	adenylate cyclase	protein coding gene	N/A	1.03101	-0.638585	16.3244	0.000917418	0.0127956	0.0279051	0.057059
AAEL001687	AAEL001687-RA-E2	AaegL5_2:86.622.196..86.636.442(-)	adenylate cyclase	protein coding gene	N/A	1.07248	0.449401	21.9288	0.000238238	0.00477118	0.0602466	0.126803
AAEL001687	AAEL001687-RA-E4	AaegL5_2:86.622.196..86.636.442(-)	adenylate cyclase	protein coding gene	N/A	1.16027	-1.45188	11.2878	0.00390238	0.0367922	0.0142825	0.0320302
AAEL001697	AAEL001697-RB-E5	AaegL5_2:86.636.371..86.661.742(+)	adenylate cyclase. putative	protein coding gene	N/A	1.44352	0.551172	32.301	4.14e-05	0.00130928	0.0302638	0.0820402
AAEL001698	AAEL001698-RB-E4	AaegL5_2:86.753.645..86.772.677(-)	charged multivesicular body protein 4b	protein coding gene	N/A	1.15267	3.79403	96.9768	2.88e-08	5.94e-06	0.451079	1.00292
AAEL001703	AAEL001703-RA-E1	AaegL5_2:87.887.477..87.888.435(+)	juvenile hormone-regulated chymotrypsin-like serine protease	protein coding gene	JHA15	3.72543	-2.15119	43.1062	0.005942	0.000309425	0.0255187	0.370093
AAEL001703	AAEL001703-RA-E2	AaegL5_2:87.887.477..87.888.435(+)	juvenile hormone-regulated chymotrypsin-like serine protease	protein coding gene	JHA15	4.62005	0.0378115	48.0848	0.000156195	0.00348453	0.0793867	1.9894
AAEL001716	AAEL001716-RC-E5	AaegL5_2:441.784.290..441.822.782(+)	THO complex subunit 2 (Tho2)	protein coding gene	N/A	1.70954	-0.718663	39.4561	1.01e-05	0.000457718	0.00690901	0.0226663
AAEL001724	AAEL001724-RB-E6	AaegL5_2:441.822.776..441.836.769(-)	GPCR Orphan/Putative Class B Family	protein coding gene	GPRNNB3	1.14636	-0.038481	25.6041	0.000109819	0.00269163	0.0417002	0.0927157
AAEL001745	AAEL001745-RA-E3	AaegL5_2:37.872.708..37.888.083(+)	candidate tumor suppressor protein	protein coding gene	N/A	1.45324	1.60018	21.4696	0.00130866	0.0165993	0.103999	0.285406
AAEL001745	AAEL001745-RA-E4	AaegL5_2:37.872.708..37.888.083(+)	candidate tumor suppressor protein	protein coding gene	N/A	1.60213	0.305065	42.0569	6.89e-06	0.000346015	0.0385109	0.117461
AAEL001749	AAEL001749-RA-E4	AaegL5_2:165.873.980..166.187.010(+)	ventrhoid transmembrane protein. putative	protein coding gene	N/A	3.05988	-2.20319	16.8236	0.00144204	0.017809	0.000123167	0.00107309
AAEL001761	AAEL001761-RA-E2	AaegL5_2:166.847.218..166.848.469(-)	exonuclease	protein coding gene	N/A	2.84054	-0.849799	64.8649	4.48e-07	4.48e-05	0.100639	0.730958
AAEL001801	AAEL001801-RA-E2	AaegL5_2:374.772.295..374.772.851(+)	unspecified product	protein coding gene	N/A	2.2114	-2.57933	14.5253	0.00149268	0.0182561	0.0839712	0.400459
AAEL001807	AAEL001807-RB-E1	AaegL5_2:375.068.465..375.070.394(-)	cytochrome P450	protein coding gene	CYP9M9	2.24011	5.23411	93.6053	1.89e-06	0.000131102	6.80973	32.1773
AAEL001807	AAEL001807-RB-E2	AaegL5_2:375.068.465..375.070.394(-)	cytochrome P450	protein coding gene	CYP9M9	2.22646	6.82435	95.5192	1.82e-06	0.000127319	20.6797	96.7834
AAEL001813	AAEL001813-RD-E3	AaegL5_2:375.354.327..375.391.790(-)	sodium/solute symporter	protein coding gene	N/A	3.65773	-1.47775	65.5616	4.18e-07	4.28e-05	0.00119401	0.0160103
AAEL001816	AAEL001816-RA-E1	AaegL5_2:374.754.445..374.756.310(+)	glucosyl/glucuronosyl transferases	protein coding gene	N/A	3.85644	0.967327	274.803	1.26e-11	1.64e-08	0.131531	1.92755
AAEL001816	AAEL001816-RA-E2	AaegL5_2:374.754.445..374.756.310(+)	glucosyl/glucuronosyl transferases	protein coding gene	N/A	4.29949	3.71042	259.796	2.76e-08	5.74e-06	0.675145	13.3197
AAEL001821	AAEL001821-RB-E3	AaegL5_2:375.314.233..375.315.918(+)	unspecified product	protein coding gene	N/A	2.55825	-3.37782	10.5402	0.00496173	0.0440181	0.00969545	0.0621532
AAEL001827	AAEL001827-RA-E3	AaegL5_2:375.834.644..375.837.036(+)	ubiquitin specific protease 39 and snrnp assembly factor	protein coding gene	N/A	1.48955	0.567514	60.1193	7.37e-07	6.48e-05	0.317474	0.892807
AAEL001833	AAEL001833-RA-E1	AaegL5_2:376.966.746..376.983.450(-)	juvenile hormone-inducible protein. putative	protein coding gene	N/A	2.29189	4.73653	188.425	3.67e-10	2.12e-07	0.540445	2.64714
AAEL001833	AAEL001833-RA-E2	AaegL5_2:376.966.746..376.983.450(-)	juvenile hormone-inducible protein. putative	protein coding gene	N/A	1.00115	3.0292	40.2593	8.94e-06	0.000418274	0.324215	0.649254
AAEL001835	AAEL001835-RA-E7	AaegL5_2:375.315.859..375.329.969(-)	sodium/solute symporter	protein coding gene	N/A	1.52965	0.237216	15.3185	0.00318723	0.0317161	0.0414739	0.119395
AAEL001850	AAEL001850-RD-E1	AaegL5_2:274.316.670..274.336.484(-)	unspecified product	protein coding gene	N/A	3.08626	-2.19211	25.0835	0.000134294	0.00312024	0.00192305	0.0173452
AAEL001851	AAEL001851-RA-E4	AaegL5_2:274.530.776..274.573.049(+)	unspecified product	protein coding gene	N/A	1.4227	3.71961	42.9122	5.09e-05	0.00152656	0.168848	0.452588
AAEL001851	AAEL001851-RA-E6	AaegL5_2:274.530.776..274.573.049(+)	unspecified product	protein coding gene	N/A	1.33595	4.5671	57.9604	2.43e-06	0.00015729	0.317719	0.802078
AAEL001875	AAEL001875-RB-E1	AaegL5_2:276.721.247..276.844.070(+)	unspecified product	protein coding gene	N/A	2.72213	-0.659505	79.3723	1.16e-07	1.65e-05	0.00127045	0.00841679
AAEL001901	AAEL001901-RB-E1	AaegL5_2:389.193.017..389.253.614(-)	MRAS2. putative	protein coding gene	N/A	1.81512	-1.73843	26.5225	9.15e-05	0.00235288	0.00191098	0.00688364
AAEL001901	AAEL001901-RB-E5	AaegL5_2:389.193.017..389.253.614(-)	MRAS2. putative	protein coding gene	N/A	1.01361	-0.92092	14.8236	0.00137402	0.0171833	0.00539744	0.0109044
AAEL001914	AAEL001914-RA-E6	AaegL5_2:391.029.645..391.103.720(-)	scavenger receptor. putative	protein coding gene	N/A	1.50194	0.661817	35.3536	2.83e-05	0.000995183	0.0108849	0.0307354
AAEL001914	AAEL001914-RA-E9	AaegL5_2:391.029.645..391.103.720(-)	scavenger receptor. putative	protein coding gene	N/A	1.07596	0.599663	25.219	0.000118695	0.00285499	0.0128627	0.0271239
AAEL001918	AAEL001918-RC-E2	AaegL5_3:227.146.206..227.450.136(-)	FOG_N domain-containing protein [Source:UniProtKB/TrEMBL;Acc:A0A1S4F068]	protein coding gene	N/A	1.36682	-1.51385	11.0675	0.00418537	0.0387182	0.00057621	0.00148725
AAEL001920	AAEL001920-RA-E4	AaegL5_3:226.961.390..226.999.308(+)	SET domain-containing protein [Source:UniProtKB/TrEMBL;Acc:A0A1S4F084]	protein coding gene	N/A	1.07952	0.941641	25.3597	0.00011536	0.00279765	0.0319247	0.0674964
AAEL001925	AAEL001925-RB-E5	AaegL5_2:193.912.862..194.399.611(+)	unspecified product	protein coding gene	N/A	1.14733	-1.3278	12.0645	0.00306447	0.0308202	0.000462849	0.00102155
AAEL001929	AAEL001929-RA-E1	AaegL5_2:193.709.443..193.762.823(+)	spaetzle-like cytokine	protein coding gene	SPZ5	4.41978	-2.3699	29.9913	7.03e-05	0.00194479	0.00023259	0.00589126
AAEL001929	AAEL001929-RA-E2	AaegL5_2:193.709.443..193.762.823(+)	spaetzle-like cytokine	protein coding gene	SPZ5	5.66047	-2.3927	28.096	0.000175994	0.00379273	8.31674e-05	0.00590194
AAEL001929	AAEL001929-RA-E3	AaegL5_2:193.709.443..193.762.823(+)	spaetzle-like cytokine	protein coding gene	SPZ5	2.66405	-2.26948	20.1933	0.000354009	0.00636168	0.000845999	0.00565988
AAEL001929	AAEL001929-RA-E4	AaegL5_2:193.709.443..193.762.823(+)	spaetzle-like cytokine	protein coding gene	SPZ5	3.73509	-0.505741	18.6757	0.00378008	0.03592	0.00172178	0.0236262
AAEL001929	AAEL001929-RA-E5	AaegL5_2:193.709.443..193.762.823(+)	spaetzle-like cytokine	protein coding gene	SPZ5	5.93087	-3.44189	18.1322	0.00110404	0.0146444	0	0.00224451
AAEL001929	AAEL001929-RA-E6	AaegL5_2:193.709.443..193.762.823(+)	spaetzle-like cytokine	protein coding gene	SPZ5	4.08937	-0.702763	17.4287	0.00464277	0.0418073	0.00117517	0.0208317
AAEL001960	AAEL001960-RB-E5	AaegL5_2:423.973.541..423.975.686(+)	cytochrome P450	protein coding gene	N/A	1.04935	2.36659	55.8633	1.18e-06	9.28e-05	1.55557	3.22273
AAEL001962	AAEL001962-RA-E1	AaegL5_2:426.338.982..426.359.333(-)	unspecified product	protein coding gene	N/A	1.23776	0.77964	59.1336	8.21e-07	7.05e-05	0.0491413	0.116043
AAEL001963	AAEL001963-RA-E3	AaegL5_2:425.618.021..425.663.983(-)	protein serine/threonine kinase. putative	protein coding gene	N/A	1.43529	2.83459	16.2474	0.00483749	0.0431715	0.0833042	0.225492
AAEL001967	AAEL001967-RA-E2	AaegL5_2:426.147.302..426.148.063(-)	protein serine/threonine kinase. putative	protein coding gene	N/A	2.43338	2.96582	102.279	0.001098	8.78e-05	3.19041	17.2545
AAEL001972	AAEL001972-RA-E1	AaegL5_2:426.601.155..426.602.180(+)	TATA box binding protein (TBP)-associated factor.. putative	protein coding gene	N/A	2.1043	-2.01409	22.826	0.000195819	0.0041124	0.0770313	0.340235
AAEL001981	AAEL001981-RA-E1	AaegL5_2:426.110.234..426.110.825(+)	protein serine/threonine kinase. putative	protein coding gene	N/A	1.48455	-1.60333	19.4617	0.000419377	0.00720505	0.261283	0.741297
AAEL001999	AAEL001999-RB-E2	AaegL5_2:426.111.530..426.112.115(-)	protein serine/threonine kinase. putative	protein coding gene	N/A	2.68613	3.43297	94.3307	6.24e-06	0.000322137	4.94672	31.8772
AAEL002000	AAEL002000-RB-E2	AaegL5_2:424.779.419..424.780.901(-)	zinc carboxypeptidase	protein coding gene	N/A	2.5756	-3.01059	12.8645	0.00240748	0.0259113	0.0163447	0.109
AAEL002005	AAEL002005-RB-E2	AaegL5_2:423.983.426..423.985.551(+)	cytochrome P450	protein coding gene	CYP12F6	4.23277	-0.308934	142.188	1.83e-09	7.56e-07	0.0364376	0.687471
AAEL002005	AAEL002005-RB-E3	AaegL5_2:423.983.426..423.985.551(+)	cytochrome P450	protein coding gene	CYP12F6	3.17568	-1.56051	53.7228	1.52e-06	0.000111699	0.0276656	0.255505
AAEL002005	AAEL002005-RB-E4	AaegL5_2:423.983.426..423.985.551(+)	cytochrome P450	protein coding gene	CYP12F6	3.7103	-1.20306	85.5194	6.92e-08	1.12e-05	0.0259793	0.345995
AAEL002005	AAEL002005-RB-E5	AaegL5_2:423.983.426..423.985.551(+)	cytochrome P450	protein coding gene	CYP12F6	4.50371	-0.60943	202.418	1.31e-10	9.58e-08	0.0239121	0.557004
AAEL002005	AAEL002005-RB-E6	AaegL5_2:423.983.426..423.985.551(+)	cytochrome P450	protein coding gene	CYP12F6	6.24395	-0.750705	156.512	9e-10	4.22e-07	0.00618259	0.519316
AAEL002021	AAEL002021-RB-E2	AaegL5_2:426.148.289..426.148.960(+)	protein serine/threonine kinase. putative	protein coding gene	N/A	2.35084	2.97592	58.6431	5.9e-05	0.00170366	3.82238	19.5288
AAEL002024	AAEL002024-RA-E2	AaegL5_2:426.113.257..426.113.918(+)	protein serine/threonine kinase. putative	protein coding gene	N/A	3.37184	3.65118	187.599	8.23e-08	1.26e-05	3.33469	34.5851
AAEL002039	AAEL002039-RA-E11	AaegL5_2:424.695.504..425.113.150(-)	NADPH oxidase	protein coding gene	N/A	1.8321	-0.763002	28.5819	6.44e-05	0.00181429	0.000574217	0.00204716
AAEL002039	AAEL002039-RA-E12	AaegL5_2:424.695.504..425.113.150(-)	NADPH oxidase	protein coding gene	N/A	1.44167	-1.89537	10.5839	0.00489158	0.0435222	0.000296949	0.000806162
AAEL002041	AAEL002041-RA-E1	AaegL5_2:426.119.798..426.136.409(-)	protein serine/threonine kinase. putative	protein coding gene	N/A	6.53267	4.12915	222.759	1.39e-06	0.000105169	0.0223183	2.08064
AAEL002049	AAEL002049-RD-E11	AaegL5_2:119.701.096..119.887.446(-)	circadian protein clock/arnt/bmal/pas	protein coding gene	CYC	2.17248	-2.16037	22.2346	0.000222713	0.00454188	0.000363251	0.00165136
AAEL002050	AAEL002050-RB-E4	AaegL5_2:119.901.498..119.902.874(-)	Nitric oxide synthase-interacting protein homolog [Source:UniProtKB/TrEMBL;Acc:A0A1S4F0L5]	protein coding gene	N/A	1.66967	-0.453175	39.3199	1.03e-05	0.000465133	0.241295	0.769251
AAEL002085	AAEL002085-RA-E1	AaegL5_2:356.390.672..356.392.588(+)	cytochrome P450	protein coding gene	CYP4H31	1.07482	2.17823	19.2112	0.001267	0.0162144	1.50798	3.18303
AAEL002085	AAEL002085-RA-E2	AaegL5_2:356.390.672..356.392.588(+)	cytochrome P450	protein coding gene	CYP4H31	1.27426	2.90801	57.072	1.19e-06	9.32e-05	2.28017	5.5178
AAEL002085	AAEL002085-RA-E3	AaegL5_2:356.390.672..356.392.588(+)	cytochrome P450	protein coding gene	CYP4H31	1.46735	2.98788	59.5054	2.71e-06	0.000171452	2.18883	6.05454
AAEL002085	AAEL002085-RA-E4	AaegL5_2:356.390.672..356.392.588(+)	cytochrome P450	protein coding gene	CYP4H31	1.30557	1.76216	49.9883	2.39e-06	0.000155534	1.00863	2.49556
AAEL002085	AAEL002085-RA-E5	AaegL5_2:356.390.672..356.392.588(+)	cytochrome P450	protein coding gene	CYP4H31	1.28027	2.91781	30.139	0.000242024	0.00482841	2.28899	5.56357
AAEL002092	AAEL002092-RA-E1	AaegL5_3:177.534.227..177.537.162(-)	cuticle protein. putative	protein coding gene	N/A	2.38543	-1.81089	32.717	2.95e-05	0.00102294	0.0265397	0.143178
AAEL002138	AAEL002138-RA-E1	AaegL5_2:158.889.425..158.891.395(+)	triacylglycerol lipase. putative	protein coding gene	N/A	4.4694	-1.7419	62.9665	5.45e-07	5.19e-05	0.01074	0.257684
AAEL002138	AAEL002138-RA-E2	AaegL5_2:158.889.425..158.891.395(+)	triacylglycerol lipase. putative	protein coding gene	N/A	4.43002	0.458873	43.859	0.000307039	0.00573656	0.0589499	1.30066
AAEL002152	AAEL002152-RA-E3	AaegL5_1:25.253.295..25.296.037(+)	kinesin-associated proteins	protein coding gene	N/A	1.7036	2.04062	54.8816	0.009101	0.000423653	0.0447635	0.146121
AAEL002152	AAEL002152-RA-E7	AaegL5_1:25.253.295..25.296.037(+)	kinesin-associated proteins	protein coding gene	N/A	1.0824	1.82665	37.0926	1.44e-05	0.000599529	0.0526905	0.111723
AAEL002157	AAEL002157-RA-E4	AaegL5_1:25.334.173..25.356.536(-)	unspecified product	protein coding gene	N/A	1.14746	3.03312	15.3582	0.00440071	0.0401326	0.226711	0.502766
AAEL002158	AAEL002158-RA-E1	AaegL5_1:25.233.741..25.235.175(-)	secreted ferritin G subunit precursor. putative	protein coding gene	N/A	1.80847	3.90334	58.6666	2.18e-05	0.000818425	4.62065	16.2
AAEL002175	AAEL002175-RA-E2	AaegL5_1:25.122.076..25.167.436(-)	unspecified product	protein coding gene	N/A	1.47213	4.76728	99.7326	2.36e-08	5.1e-06	0.317697	0.881492
AAEL002199	AAEL002199-RA-E2	AaegL5_2:428.462.234..428.463.363(-)	unspecified product	protein coding gene	N/A	4.99982	-0.853476	138.135	2.26e-09	8.94e-07	0.0263055	0.882679
AAEL002255	AAEL002255-RA-E1	AaegL5_2:30.831.433..30.832.272(+)	unspecified product	protein coding gene	N/A	4.57348	-4.18935	12.8024	0.00326302	0.0322212	0	0.0540611
AAEL002258	AAEL002258-RB-E4	AaegL5_2:31.456.126..31.478.146(-)	unspecified product	protein coding gene	N/A	2.2923	-2.14974	13.8523	0.00228565	0.0249739	0.0028725	0.0141577
AAEL002267	AAEL002267-RA-E5	AaegL5_2:31.291.598..31.300.021(+)	unspecified product	protein coding gene	N/A	4.28762	-2.85308	25.0001	0.000124098	0.00295022	0.00105413	0.024051
AAEL002279	AAEL002279-RA-E1	AaegL5_2:31.487.143..31.500.178(+)	unspecified product	protein coding gene	N/A	1.64906	-1.41382	25.6796	0.000108168	0.00266306	0.0126148	0.0397749
AAEL002287	AAEL002287-RB-E6	AaegL5_1:25.411.777..25.740.752(+)	trans-prenyltransferase	protein coding gene	N/A	1.0302	-1.33095	10.8041	0.00455457	0.0412158	0.000722914	0.00146966
AAEL002288	AAEL002288-RB-E2	AaegL5_3:375.983.474..375.985.651(-)	serine protease	protein coding gene	N/A	1.56051	-0.588868	26.4137	9.35e-05	0.00239409	0.146942	0.430662
AAEL002288	AAEL002288-RB-E4	AaegL5_3:375.983.474..375.985.651(-)	serine protease	protein coding gene	N/A	1.26061	1.38073	49.327	2.6e-06	0.000166172	0.694676	1.6631
AAEL002299	AAEL002299-RD-E4	AaegL5_3:375.587.268..375.620.749(+)	high affinity copper transporter. putative	protein coding gene	N/A	1.67228	-1.58047	15.1188	0.00126698	0.0162144	0.00421441	0.0134688
AAEL002301	AAEL002301-RB-E3	AaegL5_3:375.997.195..376.016.979(-)	serine protease	protein coding gene	N/A	1.50123	0.405351	38.0943	1.24e-05	0.00053341	0.0338999	0.0965505
AAEL002302	AAEL002302-RA-E1	AaegL5_3:376.064.624..376.065.490(-)	unspecified product	protein coding gene	N/A	3.13167	-2.02509	19.3798	0.000881252	0.0124173	0.0477202	0.442283
AAEL002307	AAEL002307-RB-E4	AaegL5_3:373.158.581..373.202.353(+)	leucine-rich transmembrane protein	protein coding gene	N/A	2.16239	1.6394	106.504	3e-08	6.12e-06	0.0256049	0.115055
AAEL002310	AAEL002310-RA-E3	AaegL5_3:375.065.860..375.066.889(+)	unspecified product	protein coding gene	N/A	2.10312	-2.14543	22.0552	0.00023168	0.0046713	0.0691815	0.303226
AAEL002317	AAEL002317-RC-E6	AaegL5_3:373.286.401..373.542.069(-)	Insulin-like receptor Precursor (MIR)(EC 2.7.10.1)	protein coding gene	InR	1.10575	-0.49196	18.483	0.000530999	0.00852435	0.00167924	0.00360407
AAEL002318	AAEL002318-RB-E2	NIGP01000139:54.076..59.940(+)	unspecified product	protein coding gene	N/A	3.45264	-3.08125	22.1169	0.000228552	0.00462297	0.00205171	0.0267088
AAEL002348	AAEL002348-RB-E5	AaegL5_1:11.325.632..11.423.927(+)	paired box protein pax-6	protein coding gene	N/A	1.86317	1.16751	41.9225	4.86e-05	0.00147953	0.00968838	0.0352707
AAEL002348	AAEL002348-RB-E6	AaegL5_1:11.325.632..11.423.927(+)	paired box protein pax-6	protein coding gene	N/A	1.28684	-0.00856095	15.4308	0.00182179	0.0211143	0.00567658	0.0139405
AAEL002356	AAEL002356-RA-E3	AaegL5_2:175.892.177..175.894.474(+)	unspecified product	protein coding gene	N/A	1.7601	-2.45438	10.094	0.00574801	0.0489217	0.0293199	0.102252
AAEL002358	AAEL002358-RD-E10	AaegL5_2:128.184.190..128.241.755(+)	unspecified product	protein coding gene	N/A	4.0201	1.21569	171.663	2.24e-08	4.91e-06	0.00456836	0.0745962
AAEL002375	AAEL002375-RA-E1	AaegL5_2:303.996.619..304.007.263(-)	NBP2b protein. putative	protein coding gene	N/A	6.35687	-3.12259	38.3911	2.94e-05	0.00102047	0	0.0147151
AAEL002383	AAEL002383-RA-E1	AaegL5_2:304.007.641..304.008.358(+)	succinate dehydrogenase. putative	protein coding gene	N/A	2.06332	-0.984993	18.3589	0.00122457	0.0158043	0.251838	1.0609
AAEL002404	AAEL002404-RB-E12	AaegL5_2:214.566.733..214.765.147(-)	receptor protein tyrosine kinase	protein coding gene	N/A	7.93615	5.18005	340.743	1.69e-07	2.18e-05	0.00147401	0.363462
AAEL002404	AAEL002404-RB-E13	AaegL5_2:214.566.733..214.765.147(-)	receptor protein tyrosine kinase	protein coding gene	N/A	7.28126	3.96191	252.459	8.69e-07	7.37e-05	0.000991107	0.155574
AAEL002404	AAEL002404-RB-E14	AaegL5_2:214.566.733..214.765.147(-)	receptor protein tyrosine kinase	protein coding gene	N/A	7.80809	4.80097	207.381	3.15e-06	0.000192614	0.00123041	0.27925
AAEL002413	AAEL002413-RA-E3	AaegL5_1:101.171.946..101.197.928(+)	sphingomyelin phosphodiesterase	protein coding gene	N/A	1.45411	1.94757	82.9979	8.5e-08	1.29e-05	0.0786196	0.215758
AAEL002435	AAEL002435-RA-E3	AaegL5_1:98.942.762..98.997.141(-)	unspecified product	protein coding gene	N/A	3.16897	1.53517	201.292	3.03e-10	1.91e-07	0.0104691	0.0944792
AAEL002435	AAEL002435-RA-E5	AaegL5_1:98.942.762..98.997.141(-)	unspecified product	protein coding gene	N/A	2.42417	-2.15285	28.1012	6.75e-05	0.00188787	0.00105336	0.00585348
AAEL002438	AAEL002438-RB-E2	AaegL5_1:99.071.539..99.073.440(-)	unspecified product	protein coding gene	N/A	1.53918	0.914371	60.6552	6.96e-07	6.16e-05	0.496896	1.44518
AAEL002439	AAEL002439-RA-E1	AaegL5_3:127.600.692..127.601.543(-)	unspecified product	protein coding gene	N/A	2.39649	-0.354404	56.9086	1.12e-06	8.9e-05	0.276896	1.47855
AAEL002440	AAEL002440-RB-E4	AaegL5_3:127.671.461..127.672.581(+)	larval cuticle protein. putative	protein coding gene	N/A	2.6124	-2.8245	12.9913	0.00231881	0.0252192	0.0262778	0.174703
AAEL002447	AAEL002447-RA-E1	AaegL5_3:127.764.641..127.765.584(-)	unspecified product	protein coding gene	N/A	2.52733	-2.46198	17.5429	0.00067065	0.0100947	0.0436816	0.259687
AAEL002453	AAEL002453-RB-E2	AaegL5_1:99.003.190..99.014.918(+)	unspecified product	protein coding gene	N/A	1.48183	-1.34671	21.4754	0.000263545	0.00513144	0.016035	0.0450036
AAEL002490	AAEL002490-RA-E1	AaegL5_2:78.883.391..78.884.436(-)	unspecified product	protein coding gene	N/A	3.08475	-2.18228	38.2516	1.21e-05	0.000523256	0.0364206	0.323762
AAEL002490	AAEL002490-RA-E2	AaegL5_2:78.883.391..78.884.436(-)	unspecified product	protein coding gene	N/A	1.63466	2.73649	94.8079	3.37e-08	6.69e-06	3.09045	9.59831
AAEL002499	AAEL002499-RA-E5	AaegL5_1:91.121.216..91.246.247(+)	unspecified product	protein coding gene	N/A	1.0707	-0.700293	17.0302	0.000764004	0.0111349	0.00298408	0.00628605
AAEL002506	AAEL002506-RA-E4	AaegL5_1:89.393.343..89.397.277(-)	glutamate receptor. ionotropic kainate 1. 2. 3 (glur5. glur6. glur7)	protein coding gene	N/A	1.43418	-1.94625	13.5362	0.00197722	0.0224036	0.0309135	0.08515
AAEL002512	AAEL002512-RA-E2	AaegL5_1:91.297.175..91.300.655(-)	unspecified product	protein coding gene	N/A	1.14093	2.24015	58.7353	8.58e-07	7.29e-05	0.840506	1.85369
AAEL002555	AAEL002555-RD-E1	AaegL5_1:227.199.405..227.301.003(+)	sodium/solute symporter	protein coding gene	N/A	2.26555	-1.76283	19.1858	0.000568058	0.00892368	0.000870479	0.00424031
AAEL002560	AAEL002560-RA-E3	AaegL5_1:226.836.960..226.933.416(+)	unspecified product	protein coding gene	N/A	1.46697	-0.584017	33.1815	2.73e-05	0.000968911	0.00347661	0.00965075
AAEL002566	AAEL002566-RA-E2	AaegL5_1:226.467.901..226.472.395(-)	unspecified product	protein coding gene	N/A	2.45956	-2.4062	11.4237	0.0050146	0.0443518	0.0103845	0.0587303
AAEL002575	AAEL002575-RB-E8	AaegL5_1:228.445.865..228.483.104(+)	pickpocket 103	protein coding gene	ppk103	2.23773	-1.7311	29.4388	5.26e-05	0.00156236	0.00247496	0.0119168
AAEL002581	AAEL002581-RA-E1	AaegL5_3:121.665.764..121.688.036(-)	structural maintenance of chromosomes 6 smc6	protein coding gene	N/A	1.03684	0.512246	27.8791	7.04e-05	0.00194647	0.0409849	0.0843303
AAEL002581	AAEL002581-RA-E5	AaegL5_3:121.665.764..121.688.036(-)	structural maintenance of chromosomes 6 smc6	protein coding gene	N/A	1.08052	1.08213	41.7509	7.2e-06	0.000357958	0.0600359	0.127256
AAEL002597	AAEL002597-RB-E2	AaegL5_3:256.508.613..256.520.778(-)	unspecified product	protein coding gene	N/A	3.75408	1.6529	80.214	2.69e-05	0.000958811	0.0350938	0.474747
AAEL002599	AAEL002599-RA-E1	AaegL5_3:256.986.371..257.012.358(-)	unspecified product	protein coding gene	N/A	3.23307	-3.99972	10.5026	0.00502306	0.0444085	0.000156042	0.00214843
AAEL002647	AAEL002647-RA-E6	AaegL5_2:244.866.526..244.883.418(+)	steroid receptor-interacting snf2 domain protein	protein coding gene	N/A	1.35146	0.419258	27.8578	8.1e-05	0.00215858	0.0434547	0.111046
AAEL002658	AAEL002658-RB-E3	AaegL5_2:433.299.374..433.310.974(+)	AMP dependent ligase	protein coding gene	N/A	1.66941	3.58347	116.633	7.73e-09	2.31e-06	0.492757	1.56814
AAEL002658	AAEL002658-RB-E4	AaegL5_2:433.299.374..433.310.974(+)	AMP dependent ligase	protein coding gene	N/A	1.65044	2.47657	92.3533	4.05e-08	7.58e-06	0.230234	0.723454
AAEL002658	AAEL002658-RB-E5	AaegL5_2:433.299.374..433.310.974(+)	AMP dependent ligase	protein coding gene	N/A	1.66302	3.08558	93.2617	6.16e-08	1.04e-05	0.349643	1.10808
AAEL002669	AAEL002669-RA-E1	AaegL5_2:433.292.621..433.295.192(+)	AMP dependent ligase	protein coding gene	N/A	1.06364	1.80975	20.9466	0.000652791	0.00989322	0.874394	1.82672
AAEL002669	AAEL002669-RA-E2	AaegL5_2:433.292.621..433.295.192(+)	AMP dependent ligase	protein coding gene	N/A	1.49041	0.88949	55.0156	0.001306	0.000100103	0.371017	1.04357
AAEL002669	AAEL002669-RA-E3	AaegL5_2:433.292.621..433.295.192(+)	AMP dependent ligase	protein coding gene	N/A	1.36924	1.67751	69.304	2.89e-07	3.26e-05	0.686844	1.77513
AAEL002670	AAEL002670-RA-E1	AaegL5_2:434.037.823..434.039.705(-)	AMP dependent ligase	protein coding gene	N/A	1.18685	2.23535	17.238	0.00265725	0.0278169	1.51553	3.44581
AAEL002671	AAEL002671-RA-E1	AaegL5_2:434.124.352..434.126.281(+)	unspecified product	protein coding gene	N/A	5.80635	-3.52909	18.1038	0.000938218	0.0130159	0	0.0573111
AAEL002674	AAEL002674-RB-E1	AaegL5_2:432.957.958..432.959.904(-)	unspecified product	protein coding gene	N/A	1.65242	-0.701795	18.5903	0.000802561	0.0115521	0.14297	0.454267
AAEL002674	AAEL002674-RB-E2	AaegL5_2:432.957.958..432.959.904(-)	unspecified product	protein coding gene	N/A	3.16438	-3.27067	16.4689	0.000883387	0.012442	0.00655374	0.0666426
AAEL002676	AAEL002676-RB-E10	AaegL5_2:431.998.775..432.526.281(-)	angiotensin-converting enzyme	protein coding gene	N/A	4.54886	-4.19508	11.1984	0.00511367	0.0449626	0	8.27308e-05
AAEL002680	AAEL002680-RA-E2	AaegL5_2:434.042.844..434.056.187(+)	AMP dependent ligase	protein coding gene	N/A	1.02612	0.542538	18.1612	0.000597473	0.00925199	0.0700397	0.14242
AAEL002683	AAEL002683-RA-E4	AaegL5_2:464.805.900..464.819.668(+)	aldehyde oxidase	protein coding gene	N/A	1.07283	1.67063	29.3938	6.47e-05	0.00182093	0.147401	0.309785
AAEL002688	AAEL002688-RA-E1	AaegL5_2:464.868.089..464.912.877(+)	glucosyl/glucuronosyl transferases	protein coding gene	N/A	2.00892	-1.69325	25.8879	0.000103755	0.00258794	0.00238031	0.00977651
AAEL002688	AAEL002688-RA-E2	AaegL5_2:464.868.089..464.912.877(+)	glucosyl/glucuronosyl transferases	protein coding gene	N/A	2.41173	1.47815	123.11	1.05e-08	2.82e-06	0.0193253	0.103374
AAEL002688	AAEL002688-RA-E3	AaegL5_2:464.868.089..464.912.877(+)	glucosyl/glucuronosyl transferases	protein coding gene	N/A	2.74505	2.45685	48.4674	0.000213381	0.0043935	0.031479	0.211701
AAEL002688	AAEL002688-RA-E4	AaegL5_2:464.868.089..464.912.877(+)	glucosyl/glucuronosyl transferases	protein coding gene	N/A	2.25743	0.394866	67.1608	6.04e-07	5.58e-05	0.009808	0.0471283
AAEL002688	AAEL002688-RA-E5	AaegL5_2:464.868.089..464.912.877(+)	glucosyl/glucuronosyl transferases	protein coding gene	N/A	2.34394	2.29425	112.656	1.39e-07	1.89e-05	0.0356858	0.181518
AAEL002689	AAEL002689-RB-E2	AaegL5_2:466.207.449..466.208.957(+)	unspecified product	protein coding gene	N/A	3.00316	-2.25696	16.3127	0.00155215	0.0187886	0.0247111	0.212577
AAEL002694	AAEL002694-RB-E8	AaegL5_2:465.788.005..465.796.483(+)	predicted G-protein coupled receptor (GPCR)	protein coding gene	N/A	1.06984	0.89763	37.276	1.4e-05	0.000586919	0.139184	0.292247
AAEL002696	AAEL002696-RA-E2	AaegL5_3:315.501.434..315.504.094(-)	unspecified product	protein coding gene	N/A	1.49953	6.13906	81.2508	1.78e-07	2.26e-05	13.8372	39.1275
AAEL002701	AAEL002701-RA-E1	AaegL5_3:125.563.310..125.570.115(-)	mannosyltransferase	protein coding gene	N/A	3.24268	-1.18454	62.0834	5.98e-07	5.55e-05	0.0110202	0.106312
AAEL002713	AAEL002713-RA-E2	AaegL5_3:124.554.064..124.556.319(+)	fibrinogen and fibronectin	protein coding gene	N/A	1.90169	0.860147	99.0254	2.48e-08	5.3e-06	0.333301	1.24485
AAEL002718	AAEL002718-RB-E11	AaegL5_3:125.588.140..125.711.451(+)	chitin synthase	protein coding gene	N/A	1.08326	3.08074	27.4576	0.000228563	0.00462297	0.0438019	0.0928343
AAEL002718	AAEL002718-RB-E4	AaegL5_3:125.588.140..125.711.451(+)	chitin synthase	protein coding gene	N/A	1.49143	1.50075	26.9402	0.000424914	0.00726482	0.0118777	0.0334198
AAEL002718	AAEL002718-RB-E8	AaegL5_3:125.588.140..125.711.451(+)	chitin synthase	protein coding gene	N/A	1.04297	4.82489	14.7629	0.00465216	0.041869	0.150003	0.309134
AAEL002752	AAEL002752-RB-E1	AaegL5_2:96.417.773..96.420.679(-)	anaphase-promoting complex. subunit-5. putative	protein coding gene	N/A	1.08886	-0.00468747	30.7757	4.13e-05	0.0013091	0.211674	0.451797
AAEL002781	AAEL002781-RE-E9	AaegL5_3:129.879.835..130.062.353(+)	galactokinase	protein coding gene	N/A	6.32792	-3.12574	18.3445	0.00204342	0.0229715	0	0.000822282
AAEL002790	AAEL002790-RA-E2	AaegL5_1:305.001.439..305.003.117(+)	unspecified product	protein coding gene	N/A	1.24537	0.437693	29.3128	5.39e-05	0.00158899	0.465819	1.10235
AAEL002792	AAEL002792-RA-E2	AaegL5_1:304.693.495..304.694.384(-)	dynein light chain	protein coding gene	N/A	1.12533	-1.60874	12.627	0.00258425	0.0272489	0.207087	0.452613
AAEL002811	AAEL002811-RA-E1	AaegL5_1:305.032.744..305.033.558(+)	unspecified product	protein coding gene	N/A	2.26303	-2.87789	11.0688	0.00418356	0.038705	0.0420499	0.203384
AAEL002816	AAEL002816-RA-E1	AaegL5_1:305.327.075..305.347.908(+)	unspecified product	protein coding gene	N/A	2.29198	0.0793146	28.1946	0.00043796	0.00742752	0.0164852	0.0816013
AAEL002816	AAEL002816-RA-E2	AaegL5_1:305.327.075..305.347.908(+)	unspecified product	protein coding gene	N/A	1.46659	0.85462	27.0879	0.000226724	0.0045929	0.0451014	0.125331
AAEL002816	AAEL002816-RA-E3	AaegL5_1:305.327.075..305.347.908(+)	unspecified product	protein coding gene	N/A	1.64091	3.26002	36.484	0.000239666	0.00479409	0.222383	0.69398
AAEL002835	AAEL002835-RB-E2	AaegL5_3:233.490.151..233.628.635(-)	unspecified product	protein coding gene	N/A	1.30732	-0.407936	24.3673	0.000141341	0.00324241	0.00299229	0.00739799
AAEL002846	AAEL002846-RC-E1	AaegL5_3:235.187.178..235.212.781(-)	inositol triphosphate 3-kinase c	protein coding gene	N/A	1.26601	-0.0511938	39.0907	1.06e-05	0.000477094	0.0212785	0.0513033
AAEL002850	AAEL002850-RA-E5	AaegL5_3:233.683.279..233.767.781(-)	patched 1.	protein coding gene	N/A	1.02873	-0.480437	17.6124	0.000659021	0.00995711	0.00531277	0.0108596
AAEL002850	AAEL002850-RA-E6	AaegL5_3:233.683.279..233.767.781(-)	patched 1.	protein coding gene	N/A	3.33933	-1.97175	42.3814	6.58e-06	0.000334339	0.000460014	0.00477354
AAEL002877	AAEL002877-RA-E4	AaegL5_1:255.930.655..255.957.147(-)	kinesin-like protein KIF17	protein coding gene	N/A	1.46642	0.626132	25.1714	0.000289296	0.00547961	0.0301903	0.0835836
AAEL002881	AAEL002881-RA-E1	AaegL5_1:255.908.315..255.917.789(-)	NADH:ubiquinone dehydrogenase. putative	protein coding gene	N/A	1.05105	5.92952	26.06	0.000329927	0.00605255	4.18554	8.67306
AAEL002882	AAEL002882-RA-E1	AaegL5_1:255.997.183..255.998.757(+)	unspecified product	protein coding gene	N/A	1.84263	-2.7363	12.3307	0.00282565	0.0290689	0.031193	0.117286
AAEL002893	AAEL002893-RA-E5	AaegL5_1:108.475.811..108.508.664(+)	short-chain dehydrogenase	protein coding gene	N/A	1.42697	-2.46092	10.486	0.0050505	0.0445655	0.00243082	0.00664931
AAEL002902	AAEL002902-RA-E2	AaegL5_3:373.047.230..373.093.799(-)	unspecified product	protein coding gene	N/A	1.26899	0.240497	35.4546	1.87e-05	0.000728782	0.0144454	0.0348826
AAEL002906	AAEL002906-RA-E1	AaegL5_1:108.399.166..108.409.493(+)	26S proteasome regulatory subunit rpn2	protein coding gene	N/A	2.08144	-2.01286	25.1566	0.000120206	0.00288125	0.00779855	0.0329874
AAEL002908	AAEL002908-RA-E2	NIGP01001928:26.778..27.486(+)	unspecified product	protein coding gene	N/A	1.99939	-2.52701	18.2989	0.000555533	0.00879153	0.0774975	0.314819
AAEL002917	AAEL002917-RA-E1	AaegL5_1:108.242.230..108.258.261(-)	CHK domain-containing protein [Source:UniProtKB/TrEMBL;Acc:A0A1S4F357]	protein coding gene	N/A	2.53556	2.68481	139.405	3.92e-08	7.41e-06	0.117208	0.680456
AAEL002917	AAEL002917-RA-E2	AaegL5_1:108.242.230..108.258.261(-)	CHK domain-containing protein [Source:UniProtKB/TrEMBL;Acc:A0A1S4F357]	protein coding gene	N/A	3.10476	1.92365	117.588	7.54e-07	6.59e-05	0.0486758	0.420108
AAEL002917	AAEL002917-RA-E3	AaegL5_1:108.242.230..108.258.261(-)	CHK domain-containing protein [Source:UniProtKB/TrEMBL;Acc:A0A1S4F357]	protein coding gene	N/A	2.21211	5.30967	91.051	2.21e-06	0.000146979	0.877405	4.06609
AAEL002929	AAEL002929-RA-E2	AaegL5_1:86.213.783..86.216.148(-)	AMP dependent ligase	protein coding gene	N/A	1.10188	4.61248	45.5307	5.74e-06	0.000302829	6.5651	14.0931
AAEL002959	AAEL002959-RA-E2	AaegL5_1:261.384.643..261.386.416(+)	brain chitinase and chia	protein coding gene	N/A	2.00651	1.36496	117.202	7.47e-09	0.002249	0.570121	2.29794
AAEL002959	AAEL002959-RA-E3	AaegL5_1:261.384.643..261.386.416(+)	brain chitinase and chia	protein coding gene	N/A	1.98766	1.11865	99.8674	2.34e-08	5.08e-06	0.483365	1.92637
AAEL002961	AAEL002961-RA-E1	AaegL5_1:262.324.380..262.337.887(-)	Osiris. putative	protein coding gene	N/A	6.20755	-3.215	23.1508	0.000388905	0.00682261	0	0.0102415
AAEL002995	AAEL002995-RB-E3	AaegL5_3:38.897.477..39.152.978(+)	pyrazinamidase/nicotinamidase	protein coding gene	N/A	1.44819	-1.59232	16.26	0.000933064	0.0129633	0.000620805	0.00171285
AAEL002999	AAEL002999-RA-E5	AaegL5_1:208.004.656..208.220.942(-)	GTPase_rho	protein coding gene	N/A	4.83381	-2.00723	72.3513	2.16e-07	2.62e-05	5.91769e-05	0.00190701
AAEL003016	AAEL003016-RA-E4	AaegL5_1:208.965.640..208.976.347(-)	unspecified product	protein coding gene	N/A	4.22161	-0.125553	215.057	8.26e-11	6.75e-08	0.00818429	0.156663
AAEL003018	AAEL003018-RA-E2	AaegL5_1:208.303.509..208.305.956(+)	unspecified product	protein coding gene	N/A	2.47283	-2.51399	22.3081	0.000219153	0.00448342	0.0173119	0.100342
AAEL003036	AAEL003036-RA-E3	AaegL5_1:130.657.621..130.681.752(+)	SH3 domain-containing protein [Source:UniProtKB/TrEMBL;Acc:A0A1S4F3I6]	protein coding gene	N/A	1.34405	-0.377608	21.5924	0.000256738	0.0050316	0.0171609	0.0434901
AAEL003070	AAEL003070-RA-E1	AaegL5_2:85.205.547..85.218.398(+)	unspecified product	protein coding gene	N/A	3.51331	-2.74696	26.8085	8.65e-05	0.00226759	0.00133448	0.016512
AAEL003076	AAEL003076-RA-E2	AaegL5_2:213.526.386..213.528.479(-)	glucosyl/glucuronosyl transferases	protein coding gene	N/A	1.52681	-0.200933	37.6772	1.32e-05	0.000560212	0.204963	0.595067
AAEL003076	AAEL003076-RA-E4	AaegL5_2:213.526.386..213.528.479(-)	glucosyl/glucuronosyl transferases	protein coding gene	N/A	1.39148	0.268816	29.0799	5.75e-05	0.00166883	0.30821	0.810634
AAEL003079	AAEL003079-RB-E2	AaegL5_2:213.605.295..213.607.091(+)	glucosyl/glucuronosyl transferases	protein coding gene	N/A	4.69014	-0.552019	34.6247	0.000460121	0.00767435	0.0258708	0.687148
AAEL003093	AAEL003093-RB-E5	AaegL5_2:43.249.191..43.429.834(-)	elongase. putative	protein coding gene	N/A	2.74038	-2.7102	16.0956	0.000974394	0.0133827	0.00015891	0.00112044
AAEL003093	AAEL003093-RB-E6	AaegL5_2:43.249.191..43.429.834(-)	elongase. putative	protein coding gene	N/A	1.7766	1.36272	47.1193	1.91e-05	0.000740062	0.00631963	0.0217227
AAEL003093	AAEL003093-RC-E1	AaegL5_2:43.249.191..43.429.834(-)	elongase. putative	protein coding gene	N/A	1.55492	-0.645416	29.311	5.39e-05	0.00158899	0.00169228	0.00497251
AAEL003097	AAEL003097-RB-E18	AaegL5_2:43.467.571..44.084.352(-)	calmodulin-binding transcription activator (camta). drome	protein coding gene	N/A	2.42667	-3.47131	10.7924	0.00457174	0.0413258	2.6975e-05	0.00016184
AAEL003097	AAEL003097-RB-E21	AaegL5_2:43.467.571..44.084.352(-)	calmodulin-binding transcription activator (camta). drome	protein coding gene	N/A	1.99359	0.131593	71.8284	2.27e-07	2.71e-05	0.00068545	0.00274636
AAEL003104	AAEL003104-RB-E9	AaegL5_2:43.026.632..43.218.071(+)	tripartite motif protein trim2.3	protein coding gene	N/A	1.0196	2.34041	44.9888	4.59e-06	0.000254423	0.0173488	0.0351879
AAEL003123	AAEL003123-RB-E3	AaegL5_3:277.923.934..277.925.772(+)	deoxyribonuclease I. putative	protein coding gene	N/A	3.66212	-2.00738	41.7661	7.18e-06	0.000357421	0.0164165	0.214524
AAEL003123	AAEL003123-RB-E4	AaegL5_3:277.923.934..277.925.772(+)	deoxyribonuclease I. putative	protein coding gene	N/A	4.72964	-0.927634	169.566	4.95e-10	2.63e-07	0.0184517	0.509379
AAEL003132	AAEL003132-RA-E4	AaegL5_2:321.517.758..321.529.992(-)	intraflagellar transport 52 homolog (protein NGD5)	protein coding gene	N/A	1.82988	-1.72348	26.2114	9.73e-05	0.00246607	0.0094925	0.034322
AAEL003132	AAEL003132-RA-E6	AaegL5_2:321.517.758..321.529.992(-)	intraflagellar transport 52 homolog (protein NGD5)	protein coding gene	N/A	3.02331	-2.35028	28.459	6.31e-05	0.00178457	0.00282188	0.0234445
AAEL003133	AAEL003133-RB-E3	AaegL5_3:270.195.740..270.839.128(+)	unspecified product	protein coding gene	N/A	1.13122	-1.40844	11.3634	0.00381043	0.0361494	0.000333944	0.000731476
AAEL003135	AAEL003135-RA-E4	AaegL5_3:269.815.961..269.969.465(-)	unspecified product	protein coding gene	N/A	1.13444	2.75956	66.0541	3.98e-07	4.11e-05	0.0274618	0.0602895
AAEL003144	AAEL003144-RA-E5	AaegL5_3:269.995.141..270.007.182(+)	F-box domain-containing protein [Source:UniProtKB/TrEMBL;Acc:A0A1S4F3V3]	protein coding gene	N/A	1.51481	-1.11841	25.2322	0.000118378	0.00284985	0.0181395	0.0523839
AAEL003156	AAEL003156-RA-E3	AaegL5_1:192.983.513..192.984.868(-)	fibrinogen and fibronectin	protein coding gene	N/A	1.05036	2.20075	58.8164	8.5e-07	7.24e-05	2.19246	4.54489
AAEL003156	AAEL003156-RA-E4	AaegL5_1:192.983.513..192.984.868(-)	fibrinogen and fibronectin	protein coding gene	N/A	1.24696	3.57234	62.9431	5.46e-07	5.19e-05	5.18935	12.3234
AAEL003162	AAEL003162-RB-E2	AaegL5_2:253.771.170..253.818.347(-)	formin 1.2/cappuccino	protein coding gene	N/A	1.14197	-0.788839	12.3364	0.0028208	0.029037	0.00713311	0.0158304
AAEL003162	AAEL003162-RC-E3	AaegL5_2:253.771.170..253.818.347(-)	formin 1.2/cappuccino	protein coding gene	N/A	1.26937	-1.24912	15.2589	0.00121947	0.0157509	0.00476575	0.0114487
AAEL003173	AAEL003173-RA-E2	AaegL5_1:275.382.753..275.389.143(+)	forkhead protein/ forkhead protein domain	protein coding gene	N/A	1.07181	-0.702795	11.6063	0.00353085	0.034119	0.0583937	0.124586
AAEL003181	AAEL003181-RA-E2	AaegL5_1:190.112.037..190.113.871(+)	Carboxy/choline esterase Alpha Esterase	protein coding gene	CCEAE3C	3.32801	4.22509	552.485	5.32e-14	3.76e-10	1.84219	18.5135
AAEL003182	AAEL003182-RA-E2	AaegL5_1:192.403.543..192.405.244(+)	Serine Protease Inhibitor (serpin) homologue - unlikely to be inhibitory.	protein coding gene	SRPN26	5.45468	-2.56137	19.2714	0.00117313	0.0153332	0.00260992	0.160738
AAEL003183	AAEL003183-RA-E3	AaegL5_1:190.251.663..190.263.912(-)	oxidoreductase	protein coding gene	N/A	1.05137	-0.948785	12.2842	0.00286578	0.0293868	0.025767	0.0538035
AAEL003187	AAEL003187-RA-E1	AaegL5_1:190.109.359..190.111.959(+)	Carboxy/choline esterase Alpha Esterase	protein coding gene	CCEAE4C	1.87283	-1.82276	17.8361	0.000623086	0.00953955	0.0407329	0.1495
AAEL003195	AAEL003195-RA-E2	NIGP01000521:42.766..44.565(-)	Carboxylic ester hydrolase [Source:UniProtKB/TrEMBL;Acc:A0A1S4F4A4]	protein coding gene	N/A	3.17808	3.21006	107.816	5.54e-06	0.000293889	1.02217	9.27074
AAEL003217	AAEL003217-RA-E2	AaegL5_2:367.404.717..367.406.802(-)	dynein light chain	protein coding gene	N/A	3.00364	-3.1088	12.829	0.00243302	0.0261101	0.00777948	0.0704161
AAEL003238	AAEL003238-RA-E1	AaegL5_1:290.815.881..290.817.840(-)	Palmitoyltransferase [Source:UniProtKB/TrEMBL;Acc:Q16L42]	protein coding gene	N/A	4.40386	-1.07318	121.963	5.6e-09	1.85e-06	0.0194401	0.428132
AAEL003238	AAEL003238-RA-E5	AaegL5_1:290.815.881..290.817.840(-)	Palmitoyltransferase [Source:UniProtKB/TrEMBL;Acc:Q16L42]	protein coding gene	N/A	2.54598	-0.810547	95.3531	3.24e-08	6.5e-06	0.0788861	0.465582
AAEL003238	AAEL003238-RA-E6	AaegL5_1:290.815.881..290.817.840(-)	Palmitoyltransferase [Source:UniProtKB/TrEMBL;Acc:Q16L42]	protein coding gene	N/A	1.06564	1.16874	38.6751	1.13e-05	0.000498491	0.730354	1.53081
AAEL003257	AAEL003257-RB-E2	AaegL5_1:290.955.089..290.955.583(-)	unspecified product	protein coding gene	N/A	1.72593	-1.9728	13.3361	0.00209557	0.0233934	0.209194	0.695171
AAEL003267	AAEL003267-RB-E8	AaegL5_1:291.147.786..291.233.369(+)	unspecified product	protein coding gene	N/A	1.69116	1.40472	110.922	1.11e-08	2.95e-06	0.0144159	0.0465393
AAEL003274	AAEL003274-RA-E1	AaegL5_2:366.556.130..366.556.784(+)	unspecified product	protein coding gene	N/A	2.85758	-1.59027	13.9015	0.0048979	0.0435651	0.104588	0.794739
AAEL003279	AAEL003279-RA-E2	AaegL5_1:290.940.635..290.942.853(+)	clip-domain serine protease. putative	protein coding gene	N/A	2.62478	-1.55025	41.4509	7.52e-06	0.000368774	0.0377219	0.235839
AAEL003279	AAEL003279-RA-E3	AaegL5_1:290.940.635..290.942.853(+)	clip-domain serine protease. putative	protein coding gene	N/A	2.31369	-1.40787	28.08	7.52e-05	0.00204522	0.0507774	0.25534
AAEL003279	AAEL003279-RA-E4	AaegL5_1:290.940.635..290.942.853(+)	clip-domain serine protease. putative	protein coding gene	N/A	1.95239	-0.368394	36.4891	2.06e-05	0.000783588	0.136414	0.528847
AAEL003281	AAEL003281-RB-E1	AaegL5_1:290.825.031..290.825.838(+)	ADP-ribosylation factor. arf	protein coding gene	N/A	2.31629	0.415492	111.773	1.05e-08	2.82e-06	0.534422	2.68105
AAEL003281	AAEL003281-RB-E2	AaegL5_1:290.825.031..290.825.838(+)	ADP-ribosylation factor. arf	protein coding gene	N/A	1.17671	2.04032	77.2041	1.4e-07	1.9e-05	3.09939	7.00527
AAEL003289	AAEL003289-RB-E1	AaegL5_3:340.498.278..340.500.008(-)	alkaline phosphatase	protein coding gene	N/A	1.74135	3.1056	96.9291	6.59e-08	1.09e-05	2.28144	7.6304
AAEL003289	AAEL003289-RB-E2	AaegL5_3:340.498.278..340.500.008(-)	alkaline phosphatase	protein coding gene	N/A	1.68203	1.31356	86.0557	6.63e-08	1.09e-05	0.67283	2.1613
AAEL003297	AAEL003297-RA-E2	AaegL5_3:340.505.840..340.507.635(+)	alkaline phosphatase	protein coding gene	N/A	1.78999	1.55048	17.9983	0.00372057	0.0355116	0.721136	2.50222
AAEL003297	AAEL003297-RA-E3	AaegL5_3:340.505.840..340.507.635(+)	alkaline phosphatase	protein coding gene	N/A	1.73412	-0.421761	30.0692	5.27e-05	0.00156258	0.182204	0.615009
AAEL003308	AAEL003308-RB-E1	AaegL5_3:340.348.751..340.350.605(+)	trypsin. putative	protein coding gene	N/A	1.41607	3.03204	19.1828	0.00276081	0.0286071	2.394	6.39276
AAEL003308	AAEL003308-RB-E2	AaegL5_3:340.348.751..340.350.605(+)	trypsin. putative	protein coding gene	N/A	1.30015	2.66801	25.2648	0.000634665	0.00967935	1.96814	4.85124
AAEL003308	AAEL003308-RB-E3	AaegL5_3:340.348.751..340.350.605(+)	trypsin. putative	protein coding gene	N/A	1.57453	0.679096	21.6705	0.000900141	0.0126312	0.423529	1.2684
AAEL003316	AAEL003316-RB-E2	AaegL5_3:330.290.818..330.350.547(-)	unspecified product	protein coding gene	N/A	1.16232	-0.876236	14.2201	0.00162616	0.0194136	0.00524599	0.0118925
AAEL003331	AAEL003331-RB-E2	AaegL5_2:400.107.984..400.159.391(-)	unspecified product	protein coding gene	N/A	1.08091	1.2056	18.2869	0.00102531	0.0138927	0.0283435	0.0598388
AAEL003331	AAEL003331-RB-E7	AaegL5_2:400.107.984..400.159.391(-)	unspecified product	protein coding gene	N/A	1.2635	0.21208	26.7021	8.83e-05	0.00229695	0.0127997	0.030781
AAEL003331	AAEL003331-RB-E8	AaegL5_2:400.107.984..400.159.391(-)	unspecified product	protein coding gene	N/A	1.00784	1.59294	34.8396	2.07e-05	0.000785078	0.0385055	0.0774401
AAEL003365	AAEL003365-RB-E1	AaegL5_3:80.788.553..80.790.987(-)	fumarylacetoacetate hydrolase	protein coding gene	N/A	1.83349	2.37165	114.866	8.63e-09	2.47e-06	0.92483	3.30012
AAEL003365	AAEL003365-RB-E2	AaegL5_3:80.788.553..80.790.987(-)	fumarylacetoacetate hydrolase	protein coding gene	N/A	1.45806	1.49361	28.2691	0.000294183	0.0055529	0.60978	1.67756
AAEL003365	AAEL003365-RB-E3	AaegL5_3:80.788.553..80.790.987(-)	fumarylacetoacetate hydrolase	protein coding gene	N/A	1.36779	3.36215	48.3033	1.42e-05	0.00059194	2.35187	6.06997
AAEL003365	AAEL003365-RB-E4	AaegL5_3:80.788.553..80.790.987(-)	fumarylacetoacetate hydrolase	protein coding gene	N/A	1.52129	1.94888	64.1149	6.52e-07	5.88e-05	0.812358	2.33203
AAEL003367	AAEL003367-RA-E2	AaegL5_3:80.716.539..80.728.074(-)	nucleolar complex protein	protein coding gene	N/A	2.13838	-1.43579	33.0306	2.8e-05	0.00098757	0.0106506	0.0466763
AAEL003387	AAEL003387-RB-E8	AaegL5_3:80.482.077..80.700.691(+)	cationic amino acid transporter	protein coding gene	N/A	6.9411	-2.69272	57.1001	3.63e-06	0.000214994	0	0.00109909
AAEL003402	AAEL003402-RC-E4	AaegL5_3:348.606.782..348.658.610(+)	sphingomyelin phosphodiesterase	protein coding gene	N/A	1.11906	0.311982	22.7051	0.000201003	0.00419188	0.0146386	0.0318479
AAEL003420	AAEL003420-RD-E2	AaegL5_3:348.505.227..348.585.447(+)	unspecified product	protein coding gene	N/A	1.10315	-0.444137	13.7747	0.00184592	0.0213015	0.00556241	0.0118657
AAEL003420	AAEL003420-RD-E6	AaegL5_3:348.505.227..348.585.447(+)	unspecified product	protein coding gene	N/A	1.07332	-1.61043	11.3623	0.00381172	0.0361581	0.00234686	0.00491713
AAEL003420	AAEL003420-RD-E7	AaegL5_3:348.505.227..348.585.447(+)	unspecified product	protein coding gene	N/A	1.10713	2.08956	44.0509	0.005212	0.000280741	0.0333654	0.0718147
AAEL003421	AAEL003421-RA-E4	AaegL5_3:348.266.083..348.267.457(+)	triacylglycerol lipase. putative	protein coding gene	N/A	2.32248	-2.71275	10.4453	0.00547077	0.0471999	0.0271085	0.137559
AAEL003424	AAEL003424-RA-E1	AaegL5_3:348.915.612..348.917.101(-)	zinc carboxypeptidase	protein coding gene	N/A	1.81485	5.83926	63.8288	1.11e-05	0.000489066	17.0068	59.8386
AAEL003424	AAEL003424-RA-E2	AaegL5_3:348.915.612..348.917.101(-)	zinc carboxypeptidase	protein coding gene	N/A	1.51708	2.84757	50.7103	1.39e-05	0.000582909	2.489	7.12546
AAEL003424	AAEL003424-RA-E3	AaegL5_3:348.915.612..348.917.101(-)	zinc carboxypeptidase	protein coding gene	N/A	2.10484	5.16555	110.868	1.78e-07	2.26e-05	9.08143	39.0712
AAEL003433	AAEL003433-RC-E1	AaegL5_3:348.335.233..348.389.492(-)	copper-transporting ATPase 1. 2 (copper pump 1. 2)	protein coding gene	N/A	1.43243	-2.23914	11.9185	0.00320507	0.0318263	0.00174458	0.00482257
AAEL003433	AAEL003433-RD-E3	AaegL5_3:348.335.233..348.389.492(-)	copper-transporting ATPase 1. 2 (copper pump 1. 2)	protein coding gene	N/A	2.9594	-0.500995	91.2801	4.4e-08	8.03e-06	0.00277948	0.021752
AAEL003433	AAEL003433-RD-E5	AaegL5_3:348.335.233..348.389.492(-)	copper-transporting ATPase 1. 2 (copper pump 1. 2)	protein coding gene	N/A	3.16997	-0.92958	110.407	1.15e-08	3.01e-06	0.00176664	0.016236
AAEL003434	AAEL003434-RA-E3	AaegL5_3:348.658.470..348.660.643(-)	alpha-amylase	protein coding gene	N/A	4.5079	-3.29387	14.3417	0.00182304	0.0211188	0.00180449	0.066758
AAEL003436	AAEL003436-RB-E14	AaegL5_3:348.994.871..349.212.836(+)	transcription factor coe3	protein coding gene	N/A	1.44476	-2.02447	14.7084	0.00141854	0.0176042	0.000515757	0.00141175
AAEL003442	AAEL003442-RA-E1	AaegL5_3:349.768.443..349.775.686(+)	unspecified product	protein coding gene	N/A	1.35642	-0.139428	22.5966	0.000215272	0.00442047	0.0675139	0.172696
AAEL003442	AAEL003442-RA-E3	AaegL5_3:349.768.443..349.775.686(+)	unspecified product	protein coding gene	N/A	1.49065	-0.671039	21.8674	0.0002415	0.004821	0.042866	0.120409
AAEL003483	AAEL003483-RA-E1	AaegL5_2:15.120.067..15.121.295(-)	unspecified product	protein coding gene	N/A	1.89769	3.02652	73.8236	3.08e-06	0.000189031	2.79347	10.4102
AAEL003501	AAEL003501-RA-E1	AaegL5_1:229.228.849..229.229.849(-)	unspecified product	protein coding gene	N/A	2.25761	-2.56538	12.0665	0.00314673	0.0314269	0.0452405	0.230332
AAEL003501	AAEL003501-RA-E2	AaegL5_1:229.228.849..229.229.849(-)	unspecified product	protein coding gene	N/A	1.60481	1.49902	20.2173	0.00201514	0.0227421	1.37999	4.20434
AAEL003501	AAEL003501-RA-E3	AaegL5_1:229.228.849..229.229.849(-)	unspecified product	protein coding gene	N/A	1.49278	1.11407	23.9802	0.000611899	0.00941791	1.11622	3.14858
AAEL003516	AAEL003516-RA-E4	AaegL5_2:256.849.572..256.856.566(+)	unspecified product	protein coding gene	N/A	1.18192	-1.24305	12.3585	0.00280191	0.0289166	0.0337191	0.077052
AAEL003524	AAEL003524-RB-E1	AaegL5_2:256.114.445..256.193.363(-)	monocarboxylate transporter	protein coding gene	N/A	1.02549	-0.496345	18.2856	0.000557355	0.00880872	0.00562693	0.0114542
AAEL003545	AAEL003545-RC-E2	AaegL5_3:329.403.566..329.430.220(-)	carboxylesterase	protein coding gene	N/A	1.21962	-2.21569	10.8056	0.00455237	0.04121	0.00405873	0.00956764
AAEL003554	AAEL003554-RA-E8	AaegL5_2:208.881.007..208.955.542(+)	leucine rich repeat protein	protein coding gene	N/A	1.02802	-0.954045	15.5274	0.00113395	0.0149348	0.00423876	0.00866928
AAEL003554	AAEL003554-RC-E6	AaegL5_2:208.881.007..208.955.542(+)	leucine rich repeat protein	protein coding gene	N/A	1.18715	-0.788876	17.2391	0.000724308	0.0106935	0.00444644	0.0100752
AAEL003568	AAEL003568-RB-E2	AaegL5_3:181.723.448..181.761.772(+)	threonine dehydratase/deaminase	protein coding gene	N/A	1.40552	-0.345478	35.6398	1.82e-05	0.000713848	0.0107492	0.0285038
AAEL003574	AAEL003574-RA-E2	AaegL5_3:181.936.299..181.955.562(+)	unspecified product	protein coding gene	N/A	3.7419	-3.7237	13.601	0.00194054	0.0220613	0.000230467	0.00412973
AAEL003589	AAEL003589-RA-E1	AaegL5_2:125.677.610..125.678.707(+)	transcription factor. putative	protein coding gene	N/A	2.01248	-0.656232	26.971	0.000163361	0.00359173	0.214625	0.87635
AAEL003590	AAEL003590-RA-E1	AaegL5_2:125.661.934..125.662.596(-)	unspecified product	protein coding gene	N/A	3.71196	-3.75265	15.1232	0.00126544	0.0162099	0.00612546	0.119006
AAEL003605	AAEL003605-RB-E1	AaegL5_1:69.245.529..69.309.006(+)	U2 small nuclear ribonucleoprotein. putative	protein coding gene	N/A	4.8233	-3.03484	38.3646	1.19e-05	0.000517039	6.17727e-05	0.00271259
AAEL003617	AAEL003617-RA-E2	AaegL5_3:301.437.219..301.439.261(-)	alcohol dehydrogenase	protein coding gene	N/A	1.50668	-2.4096	12.554	0.0026415	0.0276901	0.0389989	0.112149
AAEL003618	AAEL003618-RB-E5	AaegL5_3:301.469.546..301.554.077(+)	sodium/chloride dependent amino acid transporter	protein coding gene	N/A	1.42251	-1.7565	15.0641	0.00128606	0.0163756	0.00167086	0.00455969
AAEL003619	AAEL003619-RA-E3	AaegL5_3:301.265.516..301.313.082(+)	sodium/chloride dependent amino acid transporter	protein coding gene	N/A	2.71518	-2.7367	14.7808	0.00139036	0.0173266	0.000615373	0.00428089
AAEL003619	AAEL003619-RA-E5	AaegL5_3:301.265.516..301.313.082(+)	sodium/chloride dependent amino acid transporter	protein coding gene	N/A	2.71692	-3.54377	11.6921	0.00343774	0.0334924	0.000256308	0.00196056
AAEL003619	AAEL003619-RA-E6	AaegL5_3:301.265.516..301.313.082(+)	sodium/chloride dependent amino acid transporter	protein coding gene	N/A	1.91392	-2.20651	13.8562	0.00180329	0.0209539	0.00161168	0.00618187
AAEL003627	AAEL003627-RB-E4	AaegL5_3:301.056.712..301.086.041(+)	sodium/chloride dependent amino acid transporter	protein coding gene	N/A	1.01659	-0.177631	16.1365	0.000963913	0.0132792	0.0191762	0.0389157
AAEL003650	AAEL003650-RB-E4	AaegL5_3:64.981.059..65.000.935(+)	inhibitor of growth protein. ing1	protein coding gene	N/A	2.43988	-1.97389	31.9347	3.37e-05	0.0011334	0.0034306	0.0190051
AAEL003653	AAEL003653-RB-E4	AaegL5_3:65.008.147..65.088.913(+)	Serine Protease Inhibitor (serpin) homologue - unlikely to be inhibitory.	protein coding gene	SRPN12	2.31296	0.590286	31.4516	0.000389087	0.00682459	0.00607649	0.030192
AAEL003703	AAEL003703-RB-E1	AaegL5_3:65.749.828..65.763.092(-)	scarlet protein	protein coding gene	N/A	1.39222	-0.508256	19.6568	0.0004181	0.0071881	0.0275425	0.0727898
AAEL003703	AAEL003703-RB-E2	AaegL5_3:65.749.828..65.763.092(-)	scarlet protein	protein coding gene	N/A	1.37658	1.08027	51.6664	0.001945	0.000133547	0.0871033	0.226102
AAEL003705	AAEL003705-RA-E3	AaegL5_3:65.743.725..65.747.730(+)	seven transmembrane protein. putative	protein coding gene	N/A	1.22028	-0.523543	25.2543	0.000117848	0.00284126	0.0987897	0.230663
AAEL003714	AAEL003714-RB-E5	AaegL5_2:197.617.141..197.631.778(+)	pickpocket 203	protein coding gene	ppk203	1.31393	-1.42995	16.1931	0.000949643	0.0131449	0.0131007	0.0325396
AAEL003722	AAEL003722-RC-E1	AaegL5_2:197.901.802..197.906.168(+)	ribonuclease UK114. putative	protein coding gene	N/A	5.67724	-3.62126	17.0742	0.00112817	0.0148749	0	0.0236051
AAEL003724	AAEL003724-RB-E9	AaegL5_2:197.632.006..197.740.871(-)	unspecified product	protein coding gene	N/A	3.7046	-3.75542	14.0951	0.00168469	0.0199152	3.72484e-05	0.000720624
AAEL003754	AAEL003754-RA-E3	AaegL5_1:248.384.203..248.408.391(-)	actin binding	protein coding gene	N/A	2.01925	-3.04943	15.1661	0.0012507	0.0160591	0.00138622	0.00587389
AAEL003754	AAEL003754-RA-E6	AaegL5_1:248.384.203..248.408.391(-)	actin binding	protein coding gene	N/A	1.87973	-2.16857	18.7893	0.000492813	0.00807391	0.00327177	0.0122937
AAEL003764	AAEL003764-RA-E1	AaegL5_1:248.976.657..248.977.346(-)	unspecified product	protein coding gene	N/A	1.00307	1.76284	43.206	5.86e-06	0.000306866	3.24262	6.50794
AAEL003777	AAEL003777-RB-E4	AaegL5_1:203.067.986..203.184.823(-)	unspecified product	protein coding gene	N/A	1.57196	-1.16997	21.5332	0.000260157	0.0050835	0.00174828	0.00518118
AAEL003812	AAEL003812-RG-E5	AaegL5_1:44.570.046..45.081.782(+)	unspecified product	protein coding gene	N/A	1.29781	1.95791	80.903	1.01e-07	1.49e-05	0.00434887	0.010702
AAEL003853	AAEL003853-RB-E2	AaegL5_3:343.201.910..343.857.865(-)	nephrin	protein coding gene	N/A	1.99852	-2.72634	15.6388	0.00110049	0.0146085	6.9225e-05	0.000288155
AAEL003867	AAEL003867-RB-E7	AaegL5_3:84.985.916..84.998.389(-)	unspecified product	protein coding gene	N/A	2.51849	-3.02498	13.6202	0.00192981	0.0219722	0.00205595	0.0123935
AAEL003873	AAEL003873-RC-E1	AaegL5_3:85.191.823..85.266.305(+)	Glycerol-3-phosphate dehydrogenase [Source:UniProtKB/TrEMBL;Acc:Q17E82]	protein coding gene	N/A	2.25973	-1.7731	28.0368	6.83e-05	0.00190402	0.00117014	0.00572001
AAEL003875	AAEL003875-RD-E8	AaegL5_3:85.282.197..85.302.730(+)	transcription factor SP4. putative	protein coding gene	N/A	3.80202	-3.69271	14.9475	0.00132789	0.0167594	0.000190968	0.00400081
AAEL003886	AAEL003886-RA-E2	AaegL5_3:84.461.717..84.486.264(+)	unspecified product	protein coding gene	N/A	1.33156	4.08427	78.3655	1.26e-07	1.75e-05	0.39215	0.986893
AAEL003888	AAEL003888-RB-E1	AaegL5_3:84.643.785..84.661.591(+)	ubiquitin	protein coding gene	N/A	1.57507	5.0637	22.3192	0.00201327	0.0227287	0.942924	2.80993
AAEL003891	AAEL003891-RB-E5	AaegL5_3:85.012.958..85.036.685(+)	Ctl transporter [Source:UniProtKB/TrEMBL;Acc:A0A1S4F6B7]	protein coding gene	N/A	1.85594	-1.49758	12.9462	0.00348144	0.0337935	0.00570996	0.0209801
AAEL003891	AAEL003891-RB-E6	AaegL5_3:85.012.958..85.036.685(+)	Ctl transporter [Source:UniProtKB/TrEMBL;Acc:A0A1S4F6B7]	protein coding gene	N/A	1.86767	0.333243	65.3312	4.28e-07	4.34e-05	0.0220894	0.0807767
AAEL003891	AAEL003891-RB-E7	AaegL5_3:85.012.958..85.036.685(+)	Ctl transporter [Source:UniProtKB/TrEMBL;Acc:A0A1S4F6B7]	protein coding gene	N/A	1.58388	0.408438	57.4982	9.84e-07	8.1e-05	0.0271352	0.0814822
AAEL003891	AAEL003891-RB-E8	AaegL5_3:85.012.958..85.036.685(+)	Ctl transporter [Source:UniProtKB/TrEMBL;Acc:A0A1S4F6B7]	protein coding gene	N/A	1.68574	-0.242134	18.4941	0.0012666	0.0162144	0.0160896	0.0519453
AAEL003907	AAEL003907-RB-E1	AaegL5_1:252.524.139..252.544.003(+)	ubiquitination factor E4a	protein coding gene	N/A	1.12437	3.38646	78.7348	1.22e-07	1.7e-05	0.329935	0.719264
AAEL003951	AAEL003951-RB-E1	AaegL5_3:267.722.243..267.727.870(-)	unspecified product	protein coding gene	N/A	1.82793	0.478594	75.4916	1.62e-07	2.12e-05	0.10599	0.377416
AAEL003951	AAEL003951-RB-E2	AaegL5_3:267.722.243..267.727.870(-)	unspecified product	protein coding gene	N/A	1.21965	2.24651	72.8519	2.07e-07	2.54e-05	0.502931	1.17136
AAEL003951	AAEL003951-RB-E3	AaegL5_3:267.722.243..267.727.870(-)	unspecified product	protein coding gene	N/A	1.46826	3.4519	124.096	4.94e-09	1.69e-06	1.02886	2.84758
AAEL003953	AAEL003953-RB-E13	AaegL5_3:267.775.188..268.131.434(+)	map/microtubule affinity-regulating kinase 2.4	protein coding gene	N/A	1.95291	-2.39265	15.1054	0.00127162	0.0162588	0.000174897	0.000684908
AAEL003954	AAEL003954-RA-E2	AaegL5_3:267.714.463..267.716.130(+)	juvenile hormone-inducible protein. putative	protein coding gene	N/A	1.69787	0.24734	26.7424	0.000239673	0.00479409	0.324377	1.05695
AAEL003954	AAEL003954-RA-E4	AaegL5_3:267.714.463..267.716.130(+)	juvenile hormone-inducible protein. putative	protein coding gene	N/A	1.33469	2.83486	31.4997	0.000212184	0.00437475	2.41747	6.10252
AAEL003959	AAEL003959-RA-E1	AaegL5_3:266.908.142..266.927.275(+)	short-chain dehydrogenase	protein coding gene	N/A	5.01883	-3.96479	15.7366	0.0015445	0.0187269	0	0.00314754
AAEL003961	AAEL003961-RA-E5	AaegL5_3:266.884.896..266.902.367(-)	short-chain dehydrogenase	protein coding gene	N/A	2.4914	0.0794427	103.02	1.88e-08	4.34e-06	0.0176167	0.0995038
AAEL003964	AAEL003964-RA-E5	AaegL5_3:267.217.407..267.251.235(+)	unspecified product	protein coding gene	N/A	2.77905	-1.07849	64.3274	4.74e-07	4.68e-05	0.00325076	0.0223216
AAEL003967	AAEL003967-RA-E2	AaegL5_3:267.744.961..267.747.561(+)	calpain 4. 6. 7. invertebrate	protein coding gene	N/A	1.39717	-0.46861	13.7791	0.00286849	0.0294116	0.144736	0.38373
AAEL003967	AAEL003967-RA-E3	AaegL5_3:267.744.961..267.747.561(+)	calpain 4. 6. 7. invertebrate	protein coding gene	N/A	1.39026	0.156976	18.1684	0.00108146	0.0144287	0.228325	0.603
AAEL003971	AAEL003971-RA-E1	AaegL5_3:267.699.455..267.701.084(+)	CHK domain-containing protein [Source:UniProtKB/TrEMBL;Acc:A0A1S4F696]	protein coding gene	N/A	2.03198	-0.0750309	66.9133	3.65e-07	3.86e-05	0.219004	0.902895
AAEL003989	AAEL003989-RF-E9	AaegL5_3:254.125.276..254.212.549(-)	GTP-binding protein alpha subunit. gna	protein coding gene	N/A	1.27889	-2.0556	10.1014	0.00573376	0.048834	0.00136065	0.00337859
AAEL004001	AAEL004001-RA-E1	AaegL5_3:252.700.170..252.700.973(-)	unspecified product	protein coding gene	N/A	2.5886	-2.31749	29.5166	5.19e-05	0.00154814	0.0569927	0.357007
AAEL004018	AAEL004018-RA-E4	AaegL5_3:165.406.887..165.420.437(-)	unspecified product	protein coding gene	N/A	3.14321	-3.27111	12.893	0.00238725	0.0257792	0.000899746	0.0090708
AAEL004021	AAEL004021-RA-E3	AaegL5_3:166.305.194..166.331.770(+)	Glucose dehydrogenase [Source:UniProtKB/TrEMBL;Acc:A0A1S4F6C5]	protein coding gene	N/A	1.50046	-1.48457	17.5814	0.000664181	0.0100126	0.00628013	0.0177092
AAEL004043	AAEL004043-RA-E2	AaegL5_1:135.569.017..135.571.167(-)	unspecified product	protein coding gene	N/A	1.48804	-0.0639066	24.0516	0.000208558	0.00431397	0.224681	0.634263
AAEL004043	AAEL004043-RA-E3	AaegL5_1:135.569.017..135.571.167(-)	unspecified product	protein coding gene	N/A	2.03333	-0.597284	24.9794	0.000297867	0.00560224	0.11481	0.473115
AAEL004060	AAEL004060-RC-E1	AaegL5_1:137.014.190..137.017.587(+)	unspecified product	protein coding gene	N/A	1.98919	0.0266029	44.2021	8.04e-06	0.000387217	0.11577	0.464582
AAEL004086	AAEL004086-RB-E2	AaegL5_3:401.735.271..401.736.742(-)	aldo-keto reductase	protein coding gene	N/A	1.06724	2.72536	52.6843	1.72e-06	0.000122148	2.88876	6.05452
AAEL004098	AAEL004098-RB-E13	AaegL5_3:402.104.334..402.514.164(+)	neuromusculin	protein coding gene	N/A	1.2181	0.983674	41.5206	7.44e-06	0.000366003	0.00284593	0.00662448
AAEL004098	AAEL004098-RB-E16	AaegL5_3:402.104.334..402.514.164(+)	neuromusculin	protein coding gene	N/A	1.24315	-1.74136	10.0594	0.00581461	0.0493256	0.000386102	0.000905338
AAEL004103	AAEL004103-RA-E1	AaegL5_3:401.525.211..401.526.702(-)	deoxyribonuclease I. putative	protein coding gene	N/A	1.554	0.12346	35.3433	1.91e-05	0.000739371	0.35879	1.06038
AAEL004103	AAEL004103-RA-E2	AaegL5_3:401.525.211..401.526.702(-)	deoxyribonuclease I. putative	protein coding gene	N/A	1.01932	5.22803	39.5216	1.19e-05	0.000517708	16.5933	33.6369
AAEL004119	AAEL004119-RA-E1	AaegL5_3:401.464.991..401.517.055(-)	ribonuclease p/mrp subunit	protein coding gene	N/A	1.30678	-1.32225	16.0046	0.000998159	0.0136313	0.0040316	0.00998427
AAEL004127	AAEL004127-RA-E1	AaegL5_3:153.957.951..153.960.484(-)	acyl-coa dehydrogenase	protein coding gene	N/A	1.77688	0.83095	59.1289	9.04e-07	7.58e-05	0.310317	1.06425
AAEL004127	AAEL004127-RA-E2	AaegL5_3:153.957.951..153.960.484(-)	acyl-coa dehydrogenase	protein coding gene	N/A	1.02887	4.53671	51.9814	1.87e-06	0.000130064	6.01853	12.2788
AAEL004165	AAEL004165-RB-E2	AaegL5_2:147.393.054..147.409.734(-)	bone morphogenetic protein receptor type II. putative	protein coding gene	N/A	4.44627	-4.2426	11.2313	0.00506517	0.0446552	0	0.00245139
AAEL004165	AAEL004165-RB-E5	AaegL5_2:147.393.054..147.409.734(-)	bone morphogenetic protein receptor type II. putative	protein coding gene	N/A	4.96633	-2.92752	33.0346	2.79e-05	0.000987247	0.000243109	0.0114329
AAEL004175	AAEL004175-RA-E2	AaegL5_2:147.296.162..147.302.740(+)	40S ribosomal protein S17 [Source:UniProtKB/TrEMBL;Acc:Q52UT2]	protein coding gene	RpS17	6.75328	7.19334	1343.83	4.35e-17	1.43e-12	0.408269	44.0792
AAEL004193	AAEL004193-RB-E10	AaegL5_1:15.307.766..15.659.703(+)	rhophilin	protein coding gene	N/A	1.05571	0.485151	28.8088	5.91e-05	0.00170641	0.00251551	0.00524421
AAEL004193	AAEL004193-RC-E1	AaegL5_1:15.307.766..15.659.703(+)	rhophilin	protein coding gene	N/A	2.01653	-1.06663	39.0217	1.07e-05	0.00048056	0.000490569	0.00202229
AAEL004203	AAEL004203-RB-E2	AaegL5_3:117.346.961..117.347.999(-)	unspecified product	protein coding gene	N/A	2.43758	0.622537	103.879	1.77e-08	4.19e-06	0.449056	2.44398
AAEL004203	AAEL004203-RB-E3	AaegL5_3:117.346.961..117.347.999(-)	unspecified product	protein coding gene	N/A	2.47587	1.56591	231.722	4.68e-11	4.58e-08	0.85668	4.78019
AAEL004203	AAEL004203-RB-E4	AaegL5_3:117.346.961..117.347.999(-)	unspecified product	protein coding gene	N/A	4.58693	0.0733344	197.86	1.55e-10	1.09e-07	0.0758955	1.88222
AAEL004231	AAEL004231-RA-E1	AaegL5_1:104.507.795..104.538.667(+)	M12 mutant protein precursor. putative [Source:UniProtKB/TrEMBL;Acc:A0A1S4F764]	protein coding gene	N/A	2.05863	-3.1663	11.429	0.00373253	0.0355879	0.000937098	0.00417572
AAEL004231	AAEL004231-RC-E4	AaegL5_1:104.507.795..104.538.667(+)	M12 mutant protein precursor. putative [Source:UniProtKB/TrEMBL;Acc:A0A1S4F764]	protein coding gene	N/A	1.27609	0.659913	14.3173	0.0036134	0.0347368	0.0291552	0.0709504
AAEL004231	AAEL004231-RC-E5	AaegL5_1:104.507.795..104.538.667(+)	M12 mutant protein precursor. putative [Source:UniProtKB/TrEMBL;Acc:A0A1S4F764]	protein coding gene	N/A	1.72458	-0.0901924	57.9106	9.4e-07	7.82e-05	0.0135125	0.0449789
AAEL004242	AAEL004242-RA-E1	AaegL5_1:105.400.902..105.424.018(-)	juvenile hormone-inducible protein. putative	protein coding gene	N/A	1.12491	3.35601	24.7199	0.000539808	0.00862236	0.277469	0.605793
AAEL004242	AAEL004242-RA-E3	AaegL5_1:105.400.902..105.424.018(-)	juvenile hormone-inducible protein. putative	protein coding gene	N/A	1.16669	5.72986	72.4045	2.15e-07	2.62e-05	1.41405	3.17471
AAEL004277	AAEL004277-RB-E4	AaegL5_2:293.653.202..293.655.833(-)	unspecified product	protein coding gene	N/A	1.6271	-0.460862	35.5046	1.86e-05	0.000724645	0.127768	0.397034
AAEL004277	AAEL004277-RB-E5	AaegL5_2:293.653.202..293.655.833(-)	unspecified product	protein coding gene	N/A	1.44281	-0.379424	12.5593	0.00475059	0.0426036	0.149705	0.407406
AAEL004303	AAEL004303-RB-E2	AaegL5_1:263.028.713..263.076.790(-)	unspecified product	protein coding gene	N/A	3.65982	-2.91809	11.8189	0.00490596	0.0436251	0.000244679	0.00364236
AAEL004305	AAEL004305-RB-E5	AaegL5_2:388.219.689..388.548.065(-)	unspecified product	protein coding gene	N/A	1.12184	-1.16904	14.6223	0.00145284	0.0179138	0.000782198	0.0017107
AAEL004307	AAEL004307-RB-E11	AaegL5_2:387.353.414..387.516.400(-)	n-myc downstream regulated	protein coding gene	N/A	2.05882	-1.51273	26.4888	9.21e-05	0.00236391	0.000732043	0.00309001
AAEL004308	AAEL004308-RA-E1	AaegL5_2:386.663.857..386.665.213(+)	Proteasome subunit alpha type [Source:UniProtKB/TrEMBL;Acc:Q1HQN1]	protein coding gene	N/A	1.22928	-1.29779	15.9534	0.00101182	0.0137722	0.164264	0.387535
AAEL004332	AAEL004332-RC-E1	AaegL5_3:365.758.934..365.778.079(+)	unspecified product	protein coding gene	N/A	1.21707	-0.648217	20.5471	0.000325383	0.00599545	0.0190157	0.0442878
AAEL004332	AAEL004332-RC-E8	AaegL5_3:365.758.934..365.778.079(+)	unspecified product	protein coding gene	N/A	1.00361	1.77087	42.9583	6.07e-06	0.00031436	0.11746	0.235539
AAEL004334	AAEL004334-RA-E1	AaegL5_3:365.757.769..365.758.359(-)	unspecified product	protein coding gene	N/A	2.04567	-2.18445	18.3846	0.000543952	0.00865778	0.122834	0.517142
AAEL004339	AAEL004339-RA-E2	AaegL5_3:366.696.176..366.696.981(+)	odorant binding protein OBP17	protein coding gene	OBP17	2.26942	0.215745	15.4435	0.00551019	0.0474531	0.476874	2.32947
AAEL004349	AAEL004349-RB-E4	AaegL5_3:367.023.379..367.068.350(+)	tetraspanin. putative	protein coding gene	N/A	1.51583	-1.3609	16.1744	0.000954333	0.0131803	0.0040409	0.0116783
AAEL004366	AAEL004366-RA-E4	AaegL5_3:93.072.042..93.091.968(-)	unspecified product	protein coding gene	N/A	1.24803	-0.37677	13.6494	0.00248279	0.0264927	0.0218316	0.0519254
AAEL004392	AAEL004392-RB-E2	AaegL5_1:40.230.755..40.242.404(-)	IAP-antagonist Michelob_x-like Protein	protein coding gene	IMP	1.88676	-0.942343	33.9373	2.4e-05	0.000878619	0.0176429	0.0655374
AAEL004392	AAEL004392-RB-E3	AaegL5_1:40.230.755..40.242.404(-)	IAP-antagonist Michelob_x-like Protein	protein coding gene	IMP	1.13743	1.50705	31.7453	4.11e-05	0.00130324	0.150723	0.331131
AAEL004440	AAEL004440-RB-E1	AaegL5_3:205.815.508..205.895.629(+)	tubulin-specific chaperone e	protein coding gene	N/A	6.19037	-3.23256	28.2556	0.000129924	0.00304552	0	0.00171895
AAEL004440	AAEL004440-RC-E3	AaegL5_3:205.815.508..205.895.629(+)	tubulin-specific chaperone e	protein coding gene	N/A	1.09455	0.617438	18.4532	0.000680594	0.0102058	0.0119158	0.0255417
AAEL004440	AAEL004440-RC-E8	AaegL5_3:205.815.508..205.895.629(+)	tubulin-specific chaperone e	protein coding gene	N/A	1.48349	0.131673	24.9166	0.000197079	0.00413272	0.00693539	0.0195699
AAEL004446	AAEL004446-RB-E4	AaegL5_3:206.626.281..206.645.492(+)	unspecified product	protein coding gene	N/A	1.7624	-0.958459	25.0935	0.000121759	0.00290929	0.011349	0.0389975
AAEL004496	AAEL004496-RB-E1	AaegL5_2:453.233.258..453.293.442(+)	glutamate transporter	protein coding gene	N/A	1.3155	-1.19073	17.8246	0.000624885	0.00956271	0.00384133	0.00959942
AAEL004502	AAEL004502-RB-E1	AaegL5_2:453.620.433..453.720.134(-)	unspecified product	protein coding gene	N/A	1.08091	-1.32113	10.5524	0.00494211	0.0438715	0.00235621	0.0050042
AAEL004502	AAEL004502-RB-E2	AaegL5_2:453.620.433..453.720.134(-)	unspecified product	protein coding gene	N/A	1.05713	2.57659	62.2291	5.89e-07	5.5e-05	0.0386094	0.0803159
AAEL004502	AAEL004502-RB-E4	AaegL5_2:453.620.433..453.720.134(-)	unspecified product	protein coding gene	N/A	1.70598	-2.33693	13.9558	0.00175274	0.0205218	0.000757809	0.00246719
AAEL004502	AAEL004502-RB-E6	AaegL5_2:453.620.433..453.720.134(-)	unspecified product	protein coding gene	N/A	1.65393	-1.4727	21.7732	0.000246604	0.00489379	0.00156923	0.0049122
AAEL004513	AAEL004513-RB-E3	AaegL5_2:310.266.241..310.318.940(+)	neurotransmitter gated ion channel	protein coding gene	N/A	1.03356	0.136165	11.2173	0.00525905	0.0458524	0.0132537	0.027233
AAEL004520	AAEL004520-RC-E3	AaegL5_2:309.279.234..309.704.270(+)	cAMP/cgmp cyclic nucleotide phosphodiesterase	protein coding gene	N/A	1.46664	-1.76682	15.0664	0.00128525	0.0163674	0.00031956	0.000895472
AAEL004520	AAEL004520-RC-E6	AaegL5_2:309.279.234..309.704.270(+)	cAMP/cgmp cyclic nucleotide phosphodiesterase	protein coding gene	N/A	1.37321	-1.1735	21.832	0.000243403	0.00485006	0.000536473	0.00139456
AAEL004522	AAEL004522-RA-E2	AaegL5_2:309.779.057..309.780.996(-)	gambicin anti-microbial peptide	protein coding gene	GAM1	3.24197	-0.43828	21.0595	0.00228531	0.024973	0.0675247	0.658382
AAEL004544	AAEL004544-RB-E8	AaegL5_1:144.222.049..144.391.111(+)	proteophosphoglycan. putative	protein coding gene	N/A	1.26183	-1.85254	11.7995	0.003325	0.0326565	0.0008396	0.0020172
AAEL004572	AAEL004572-RB-E5	AaegL5_1:220.751.302..221.353.354(-)	unspecified product	protein coding gene	N/A	2.39119	-1.80676	17.6908	0.00099067	0.0135609	0.00013085	0.000709008
AAEL004582	AAEL004582-RB-E10	AaegL5_1:144.814.430..144.829.022(+)	beta-galactosidase	protein coding gene	N/A	1.03475	-0.434823	13.5248	0.00198375	0.0224519	0.0316558	0.0653582
AAEL004582	AAEL004582-RB-E2	AaegL5_1:144.814.430..144.829.022(+)	beta-galactosidase	protein coding gene	N/A	1.95154	-1.21376	23.6446	0.000180851	0.00387797	0.0109941	0.0434638
AAEL004582	AAEL004582-RB-E3	AaegL5_1:144.814.430..144.829.022(+)	beta-galactosidase	protein coding gene	N/A	1.30564	0.192117	31.549	3.61e-05	0.00118745	0.0436701	0.107857
AAEL004582	AAEL004582-RB-E4	AaegL5_1:144.814.430..144.829.022(+)	beta-galactosidase	protein coding gene	N/A	1.97316	0.455287	43.9623	1.67e-05	0.000670685	0.0369614	0.145758
AAEL004582	AAEL004582-RB-E5	AaegL5_1:144.814.430..144.829.022(+)	beta-galactosidase	protein coding gene	N/A	1.05079	-0.487293	13.7997	0.00183271	0.0211887	0.0301874	0.0625709
AAEL004582	AAEL004582-RB-E6	AaegL5_1:144.814.430..144.829.022(+)	beta-galactosidase	protein coding gene	N/A	1.26702	-0.764188	18.223	0.000566023	0.00890161	0.0221789	0.0536554
AAEL004582	AAEL004582-RB-E7	AaegL5_1:144.814.430..144.829.022(+)	beta-galactosidase	protein coding gene	N/A	1.30171	1.39948	62.3587	5.81e-07	5.46e-05	0.102895	0.253841
AAEL004582	AAEL004582-RB-E8	AaegL5_1:144.814.430..144.829.022(+)	beta-galactosidase	protein coding gene	N/A	1.29185	0.895865	50.974	2.12e-06	0.0001425	0.0724941	0.177555
AAEL004582	AAEL004582-RB-E9	AaegL5_1:144.814.430..144.829.022(+)	beta-galactosidase	protein coding gene	N/A	1.09671	2.54171	35.1577	3.12e-05	0.00106943	0.25264	0.540521
AAEL004591	AAEL004591-RC-E1	AaegL5_2:32.872.874..33.496.772(-)	unspecified product	protein coding gene	N/A	1.09069	2.67423	16.75	0.0027064	0.0281693	0.00649823	0.0138329
AAEL004591	AAEL004591-RC-E2	AaegL5_2:32.872.874..33.496.772(-)	unspecified product	protein coding gene	N/A	6.7544	-1.42087	92.8179	4.91e-08	8.7e-06	6.5e-06	0.00104654
AAEL004591	AAEL004591-RC-E4	AaegL5_2:32.872.874..33.496.772(-)	unspecified product	protein coding gene	N/A	1.13565	-0.775157	10.3376	0.00584466	0.0495057	0.000548813	0.00119653
AAEL004591	AAEL004591-RC-E8	AaegL5_2:32.872.874..33.496.772(-)	unspecified product	protein coding gene	N/A	1.44612	-0.347156	27.4516	7.64e-05	0.00206977	0.000641491	0.00175309
AAEL004653	AAEL004653-RB-E2	AaegL5_3:246.608.400..246.624.945(-)	elongation factor SIII p15 subunit. putative	protein coding gene	N/A	1.02214	3.29808	69.0543	2.96e-07	3.3e-05	0.390873	0.793979
AAEL004659	AAEL004659-RB-E3	AaegL5_3:247.861.920..247.863.767(+)	unspecified product	protein coding gene	N/A	1.58319	-1.98236	18.0666	0.000588346	0.00915222	0.0589137	0.179053
AAEL004659	AAEL004659-RB-E5	AaegL5_3:247.861.920..247.863.767(+)	unspecified product	protein coding gene	N/A	1.52169	-2.23202	11.7209	0.0034071	0.0332711	0.049578	0.14561
AAEL004661	AAEL004661-RA-E2	AaegL5_2:76.730.897..76.759.866(+)	Beta-hexosaminidase [Source:UniProtKB/TrEMBL;Acc:Q17C82]	protein coding gene	N/A	1.74383	3.32421	154.869	1e-09	4.43e-07	0.158359	0.530444
AAEL004663	AAEL004663-RA-E1	AaegL5_3:247.513.711..247.533.146(+)	pseudouridylate synthase	protein coding gene	N/A	1.11511	-0.742824	13.7581	0.00185471	0.0213556	0.0181945	0.0399732
AAEL004673	AAEL004673-RB-E4	AaegL5_3:247.533.071..247.832.685(-)	unspecified product	protein coding gene	N/A	1.03266	0.325427	16.893	0.000799852	0.0115257	0.00266907	0.0054627
AAEL004705	AAEL004705-RA-E3	AaegL5_1:118.141.246..118.160.409(+)	unspecified product	protein coding gene	N/A	2.08524	-2.16489	18.4574	0.000534336	0.00855985	0.00366955	0.0160621
AAEL004716	AAEL004716-RA-E6	AaegL5_2:378.119.154..378.147.140(-)	chromodomain helicase DNA binding protein	protein coding gene	N/A	1.8789	0.968167	121.829	5.65e-09	1.85e-06	0.0292948	0.107978
AAEL004727	AAEL004727-RC-E9	AaegL5_2:377.770.396..378.114.538(-)	Inositol-pentakisphosphate 2-kinase [Source:UniProtKB/TrEMBL;Acc:Q17C24]	protein coding gene	N/A	1.76543	-1.63052	29.6196	5.09e-05	0.00152656	0.00037721	0.00128846
AAEL004755	AAEL004755-RA-E1	AaegL5_2:288.638.964..288.640.546(-)	3-2-trans-enoyl-CoA isomerase. putative	protein coding gene	N/A	1.98579	-0.889465	28.4645	7.64e-05	0.00206977	0.126894	0.514444
AAEL004766	AAEL004766-RA-E2	AaegL5_2:288.594.902..288.599.871(-)	protein phosphatases pp1 regulatory subunit	protein coding gene	N/A	1.39633	-1.35887	10.9622	0.00475971	0.0426661	0.0390816	0.104717
AAEL004766	AAEL004766-RA-E7	AaegL5_2:288.594.902..288.599.871(-)	protein phosphatases pp1 regulatory subunit	protein coding gene	N/A	1.16108	-1.58844	11.4468	0.00371165	0.0354538	0.0371023	0.0838821
AAEL004777	AAEL004777-RA-E2	AaegL5_2:289.296.894..289.860.640(+)	Glycoprotein Hormone Family	protein coding gene	GPRGRK	1.40893	-1.39975	12.7249	0.00250967	0.0266902	0.00033121	0.000883683
AAEL004780	AAEL004780-RA-E1	AaegL5_2:288.484.352..288.485.218(+)	pupal cuticle protein. putative	protein coding gene	N/A	3.85856	0.0275112	17.093	0.00541674	0.0468441	0.141444	2.10117
AAEL004784	AAEL004784-RB-E2	AaegL5_2:288.613.566..288.616.033(-)	3-2trans-enoyl-CoA isomerase. putative	protein coding gene	N/A	5.45248	-2.54076	48.4999	2.89e-06	0.000181023	0.00179954	0.108101
AAEL004798	AAEL004798-RA-E2	AaegL5_2:79.141.965..79.143.121(+)	Mucin-like peritrophin [Source:UniProtKB/TrEMBL;Acc:Q9GPU9]	protein coding gene	N/A	2.50841	1.62125	76.1018	4.92e-06	0.000269154	0.78648	4.472
AAEL004810	AAEL004810-RA-E4	AaegL5_3:274.905.712..274.987.547(-)	unspecified product	protein coding gene	N/A	3.49714	-3.36919	12.9866	0.00232197	0.0252397	0.000102164	0.00133663
AAEL004814	AAEL004814-RB-E2	AaegL5_3:274.745.519..274.763.436(+)	potassium-dependent sodium-calcium exchanger. putative	protein coding gene	N/A	1.06661	-0.457943	14.0972	0.00168368	0.0199056	0.0249833	0.0523144
AAEL004814	AAEL004814-RB-E4	AaegL5_3:274.745.519..274.763.436(+)	potassium-dependent sodium-calcium exchanger. putative	protein coding gene	N/A	1.37407	-0.685601	16.2399	0.00104897	0.0141186	0.018176	0.0472345
AAEL004814	AAEL004814-RB-E6	AaegL5_3:274.745.519..274.763.436(+)	potassium-dependent sodium-calcium exchanger. putative	protein coding gene	N/A	1.12044	-0.487259	16.578	0.000858613	0.0121572	0.0238445	0.0518411
AAEL004817	AAEL004817-RB-E2	AaegL5_3:273.140.304..273.394.830(+)	unspecified product	protein coding gene	N/A	3.13226	-1.05924	40.6998	2.69e-05	0.000957915	0.00035485	0.00308661
AAEL004817	AAEL004817-RB-E4	AaegL5_3:273.140.304..273.394.830(+)	unspecified product	protein coding gene	N/A	2.05838	-1.36025	19.8391	0.000545255	0.00867294	0.000543688	0.00224916
AAEL004817	AAEL004817-RB-E5	AaegL5_3:273.140.304..273.394.830(+)	unspecified product	protein coding gene	N/A	2.76641	-1.63243	25.9266	0.000176536	0.00380276	0.000291539	0.00197753
AAEL004817	AAEL004817-RB-E6	AaegL5_3:273.140.304..273.394.830(+)	unspecified product	protein coding gene	N/A	2.34799	-2.28749	14.4191	0.00174929	0.0204998	0.000219575	0.00113816
AAEL004817	AAEL004817-RB-E7	AaegL5_3:273.140.304..273.394.830(+)	unspecified product	protein coding gene	N/A	2.52254	-2.35517	19.2998	0.000435855	0.00740852	0.000183009	0.00107322
AAEL004817	AAEL004817-RB-E8	AaegL5_3:273.140.304..273.394.830(+)	unspecified product	protein coding gene	N/A	1.93349	-0.441423	22.2361	0.000593448	0.00920841	0.0011491	0.00435271
AAEL004823	AAEL004823-RA-E5	AaegL5_3:274.452.211..274.454.144(+)	manganese-iron (Mn-Fe) superoxide dismutase.	protein coding gene	MNSOD1	1.08139	2.07625	17.0128	0.00219787	0.0242372	1.3887	2.93809
AAEL004833	AAEL004833-RA-E1	AaegL5_2:115.711.647..115.712.865(+)	unspecified product	protein coding gene	N/A	4.8962	-1.37364	112.217	1.02e-08	2.79e-06	0.0160354	0.523645
AAEL004833	AAEL004833-RA-E3	AaegL5_2:115.711.647..115.712.865(+)	unspecified product	protein coding gene	N/A	2.03437	-1.32441	34.0219	2.37e-05	0.000868927	0.108815	0.453834
AAEL004836	AAEL004836-RB-E1	AaegL5_2:116.496.086..116.509.736(+)	Sialin. Sodium/sialic acid cotransporter. putative	protein coding gene	N/A	2.93762	-2.75005	25.8411	0.000104728	0.00260367	0.0018439	0.0152401
AAEL004836	AAEL004836-RB-E2	AaegL5_2:116.496.086..116.509.736(+)	Sialin. Sodium/sialic acid cotransporter. putative	protein coding gene	N/A	1.78055	-1.141	25.0778	0.000122148	0.00291226	0.0137139	0.0476109
AAEL004836	AAEL004836-RB-E5	AaegL5_2:116.496.086..116.509.736(+)	Sialin. Sodium/sialic acid cotransporter. putative	protein coding gene	N/A	1.26277	-0.627873	18.6409	0.000510907	0.00828521	0.0264064	0.0639274
AAEL004852	AAEL004852-RC-E1	AaegL5_2:115.599.981..115.621.616(+)	unspecified product	protein coding gene	N/A	5.91557	-1.50661	102.027	2.01e-08	4.58e-06	0.000402058	0.0288894
AAEL004857	AAEL004857-RB-E5	AaegL5_2:116.509.671..116.516.298(-)	unspecified product	protein coding gene	N/A	1.03745	-1.55451	10.0063	0.00591854	0.0499346	0.0303157	0.0630233
AAEL004860	AAEL004860-RA-E4	AaegL5_2:115.636.724..115.637.680(+)	acireductone dioxygenase	protein coding gene	N/A	1.12808	3.1144	51.212	2.06e-06	0.000138959	5.66174	12.3865
AAEL004861	AAEL004861-RA-E1	AaegL5_2:115.257.336..115.257.857(+)	peroxisomal integral membrane protein Per8p. putative	protein coding gene	N/A	1.75071	-0.686372	46.3562	0.003818	0.000222975	0.513976	1.7443
AAEL004862	AAEL004862-RB-E9	AaegL5_2:115.941.309..116.481.485(-)	unspecified product	protein coding gene	N/A	1.30109	1.83278	71.905	2.26e-07	2.7e-05	0.0037668	0.00928344
AAEL004910	AAEL004910-RA-E3	AaegL5_2:72.378.042..72.388.896(-)	Post-GPI attachment to proteins factor 3 [Source:UniProtKB/TrEMBL;Acc:Q17BP3]	protein coding gene	N/A	1.17675	-0.911984	14.2857	0.00159637	0.019157	0.0279904	0.0636725
AAEL004919	AAEL004919-RA-E4	AaegL5_2:260.828.719..260.841.183(+)	unspecified product	protein coding gene	N/A	4.14805	-2.03741	28.6343	0.000158304	0.0035165	0.00158373	0.0327236
AAEL004919	AAEL004919-RA-E5	AaegL5_2:260.828.719..260.841.183(+)	unspecified product	protein coding gene	N/A	5.21909	-2.13433	40.9237	1.42e-05	0.000592524	0.000670782	0.0314431
AAEL004919	AAEL004919-RA-E6	AaegL5_2:260.828.719..260.841.183(+)	unspecified product	protein coding gene	N/A	3.14164	-0.113182	24.7626	0.00138794	0.0173095	0.0144136	0.129588
AAEL004939	AAEL004939-RA-E2	AaegL5_2:260.898.332..260.900.211(+)	Tubulin beta chain [Source:UniProtKB/TrEMBL;Acc:Q17BK5]	protein coding gene	N/A	1.24909	-0.775157	15.3546	0.00118819	0.0154641	0.172644	0.413361
AAEL004940	AAEL004940-RC-E4	AaegL5_3:322.584.714..322.605.777(+)	zinc finger protein	protein coding gene	N/A	1.6296	1.48816	65.417	4.83e-07	4.75e-05	0.0641089	0.198674
AAEL004958	AAEL004958-RB-E9	AaegL5_3:322.754.500..322.766.182(+)	unspecified product	protein coding gene	N/A	6.32639	-1.82052	106.596	1.47e-08	3.64e-06	0.000335657	0.0421943
AAEL004992	AAEL004992-RA-E2	AaegL5_2:282.414.763..282.705.387(-)	lachesin. putative	protein coding gene	N/A	2.19755	-3.39525	10.0067	0.00591766	0.0499346	7.08648e-05	0.000349476
AAEL004995	AAEL004995-RA-E3	AaegL5_2:281.197.283..281.217.615(-)	Caspase-activated nuclease. putative [Source:UniProtKB/TrEMBL;Acc:A0A1S4F990]	protein coding gene	N/A	1.14443	-0.742163	14.988	0.00131318	0.0166373	0.0172527	0.0385454
AAEL005002	AAEL005002-RB-E12	AaegL5_3:323.877.321..324.230.807(+)	roundabout	protein coding gene	N/A	1.37273	2.35597	95.6151	3.18e-08	6.41e-06	0.00801005	0.0207561
AAEL005006	AAEL005006-RA-E5	AaegL5_3:323.662.717..323.676.284(+)	cytochrome P450	protein coding gene	CYP6CD1	1.42654	1.26494	20.4175	0.00132603	0.0167474	0.0945723	0.254689
AAEL005033	AAEL005033-RB-E1	AaegL5_2:444.351.964..444.364.275(-)	unspecified product	protein coding gene	N/A	4.10963	-3.51584	21.3263	0.000272518	0.00525647	0.000318508	0.00841925
AAEL005040	AAEL005040-RA-E2	AaegL5_2:444.230.694..444.232.435(+)	E3 ubiquitin-protein ligase [Source:UniProtKB/TrEMBL;Acc:Q17BB8]	protein coding gene	N/A	1.02961	0.815602	22.9374	0.000191172	0.00404056	0.652322	1.32926
AAEL005045	AAEL005045-RB-E5	AaegL5_2:445.037.808..445.059.189(-)	ATP-dependent bile acid permease	protein coding gene	N/A	1.4196	-1.0995	16.3999	0.000899461	0.0126239	0.0110048	0.02975
AAEL005045	AAEL005045-RC-E1	AaegL5_2:445.037.808..445.059.189(-)	ATP-dependent bile acid permease	protein coding gene	N/A	1.48644	3.1539	34.945	0.000202331	0.00421338	0.218127	0.611251
AAEL005045	AAEL005045-RC-E2	AaegL5_2:445.037.808..445.059.189(-)	ATP-dependent bile acid permease	protein coding gene	N/A	3.90708	0.369496	96.3905	9.82e-07	8.1e-05	0.00725286	0.109884
AAEL005045	AAEL005045-RC-E3	AaegL5_2:445.037.808..445.059.189(-)	ATP-dependent bile acid permease	protein coding gene	N/A	2.3848	1.81975	64.4589	1.72e-05	0.000684279	0.0524816	0.27413
AAEL005045	AAEL005045-RC-E4	AaegL5_2:445.037.808..445.059.189(-)	ATP-dependent bile acid permease	protein coding gene	N/A	2.84079	5.16981	67.633	6.4e-05	0.00180331	0.411973	2.95161
AAEL005079	AAEL005079-RB-E1	AaegL5_1:294.831.141..294.847.541(-)	IkappaB kinase gamma-subunit. putative	protein coding gene	N/A	2.41111	-0.658123	74.7769	1.73e-07	2.22e-05	0.0114082	0.0613122
AAEL005108	AAEL005108-RA-E1	AaegL5_2:172.984.356..172.985.173(+)	manganese-iron (Mn-Fe) superoxide dismutase	protein coding gene	MNSOD2	1.32876	5.13e-05	19.0104	0.000653303	0.00989947	0.670607	1.69494
AAEL005109	AAEL005109-RB-E2	AaegL5_2:174.101.016..174.124.419(+)	WD-repeat protein	protein coding gene	N/A	1.22348	-1.63254	10.3005	0.00536788	0.0465438	0.00738088	0.017206
AAEL005109	AAEL005109-RB-E4	AaegL5_2:174.101.016..174.124.419(+)	WD-repeat protein	protein coding gene	N/A	1.87086	-0.8397	32.0015	3.33e-05	0.0011245	0.00947377	0.03513
AAEL005109	AAEL005109-RB-E7	AaegL5_2:174.101.016..174.124.419(+)	WD-repeat protein	protein coding gene	N/A	1.71403	-2.33407	11.5808	0.00355911	0.0343216	0.00324183	0.0106596
AAEL005109	AAEL005109-RB-E8	AaegL5_2:174.101.016..174.124.419(+)	WD-repeat protein	protein coding gene	N/A	1.43377	0.998081	57.7906	9.52e-07	7.91e-05	0.0452993	0.122359
AAEL005109	AAEL005109-RB-E9	AaegL5_2:174.101.016..174.124.419(+)	WD-repeat protein	protein coding gene	N/A	1.0748	1.24354	17.0746	0.00146969	0.0180513	0.0641508	0.135121
AAEL005131	AAEL005131-RB-E5	AaegL5_3:346.445.737..346.769.315(+)	protein kinase c-binding protein nell1	protein coding gene	N/A	2.12979	-2.27678	15.8623	0.00103662	0.0140095	0.000193452	0.000865657
AAEL005152	AAEL005152-RF-E1	AaegL5_3:346.846.269..346.853.753(+)	unspecified product	protein coding gene	N/A	2.15518	-0.297347	72.3134	2.17e-07	2.63e-05	0.037869	0.169731
AAEL005160	AAEL005160-RB-E7	AaegL5_1:168.266.851..168.414.914(+)	sulphate transporter	protein coding gene	N/A	1.88345	-2.44649	10.5918	0.0048791	0.0434409	0.000425643	0.00161158
AAEL005174	AAEL005174-RB-E16	AaegL5_2:756.852..969.416(-)	unspecified product	protein coding gene	N/A	2.15812	-2.52037	19.1422	0.000452608	0.00758229	0.000234997	0.00108574
AAEL005179	AAEL005179-RA-E1	AaegL5_2:1.281.969..1.308.255(+)	unspecified product	protein coding gene	N/A	1.38929	2.63321	19.9436	0.00216008	0.0239299	0.129655	0.339724
AAEL005185	AAEL005185-RA-E2	AaegL5_2:338.870..341.000(+)	unspecified product	protein coding gene	N/A	1.87954	-0.0213398	68.3328	3.17e-07	3.48e-05	0.189515	0.699224
AAEL005188	AAEL005188-RA-E3	AaegL5_2:655.754..660.258(-)	alpha-galactosidase/alpha-n-acetylgalactosaminidase	protein coding gene	N/A	4.5634	-4.19136	11.6349	0.00451071	0.0408938	0	0.00984762
AAEL005199	AAEL005199-RA-E3	AaegL5_2:1.463.301..1.465.371(+)	Carboxylic ester hydrolase [Source:UniProtKB/TrEMBL;Acc:A0A1S4F9U8]	protein coding gene	N/A	1.04782	2.24805	51.6349	1.95e-06	0.000133967	1.48524	3.07147
AAEL005206	AAEL005206-RB-E3	AaegL5_2:255.150..291.426(+)	c-terminal pdz ligand of neuronal nitric oxide synthase protein	protein coding gene	N/A	1.73312	0.0867141	34.1201	3.71e-05	0.00121033	0.0130601	0.0434676
AAEL005222	AAEL005222-RA-E1	AaegL5_3:90.189.997..90.190.574(-)	calmodulin	protein coding gene	N/A	5.43036	-1.5099	52.5203	9.25e-06	0.000428746	0.0217497	1.0992
AAEL005252	AAEL005252-RA-E2	NIGP01000280:37.176..38.025(-)	corazonin	protein coding gene	Crz	1.5061	-0.876749	21.3013	0.000274055	0.00527274	0.311863	0.884679
AAEL005254	AAEL005254-RA-E1	AaegL5_1:3.217.571..3.229.742(-)	dynactin P62 subunit	protein coding gene	N/A	2.34695	-0.978922	24.2598	0.000380423	0.0067167	0.0125029	0.0648504
AAEL005254	AAEL005254-RA-E3	AaegL5_1:3.217.571..3.229.742(-)	dynactin P62 subunit	protein coding gene	N/A	2.55287	0.319051	141.284	1.92e-09	7.83e-07	0.0288441	0.170251
AAEL005262	AAEL005262-RC-E2	AaegL5_2:69.168.553..69.265.562(+)	unspecified product	protein coding gene	N/A	1.39624	-1.96717	17.8012	0.000628536	0.00961108	0.0012506	0.00332051
AAEL005279	AAEL005279-RA-E1	AaegL5_1:3.079.621..3.081.063(-)	methionyl-tRNA formyltransferase	protein coding gene	N/A	2.13201	-2.12426	17.7004	0.000644605	0.00979168	0.048531	0.21673
AAEL005279	AAEL005279-RA-E4	AaegL5_1:3.079.621..3.081.063(-)	methionyl-tRNA formyltransferase	protein coding gene	N/A	1.31682	-1.24595	21.3821	0.00026912	0.00520413	0.153451	0.386612
AAEL005279	AAEL005279-RA-E5	AaegL5_1:3.079.621..3.081.063(-)	methionyl-tRNA formyltransferase	protein coding gene	N/A	1.07165	-1.24242	10.1263	0.00568652	0.0485745	0.172579	0.362884
AAEL005284	AAEL005284-RB-E8	AaegL5_2:286.160.976..286.768.392(-)	receptor tyrosine phosphatase type r2a	protein coding gene	N/A	1.13684	-1.69021	10.4012	0.00519282	0.0454427	0.000282421	0.000618104
AAEL005297	AAEL005297-RA-E3	AaegL5_3:310.226.527..310.230.930(+)	guanine nucleotide exchange factor	protein coding gene	N/A	1.74989	-0.511288	40.4416	8.7e-06	0.000410524	0.0690975	0.234653
AAEL005305	AAEL005305-RB-E3	AaegL5_3:308.006.495..308.442.172(+)	unspecified product	protein coding gene	N/A	8.31079	-1.51462	113.655	6.91e-08	1.12e-05	0	0.00142136
AAEL005308	AAEL005308-RA-E2	AaegL5_3:309.371.862..309.386.294(+)	pyruvate dehydrogenase	protein coding gene	N/A	1.47173	3.07702	109.008	1.26e-08	0.003217	0.308441	0.856181
AAEL005326	AAEL005326-RA-E1	AaegL5_2:64.440.557..64.445.772(+)	unspecified product	protein coding gene	N/A	5.6608	-3.59374	24.0859	0.0002683	0.0051909	0	0.0183355
AAEL005326	AAEL005326-RA-E2	AaegL5_2:64.440.557..64.445.772(+)	unspecified product	protein coding gene	N/A	2.56755	-2.04373	25.0251	0.000123468	0.00293876	0.0112993	0.0688295
AAEL005336	AAEL005336-RA-E2	AaegL5_2:271.210.468..271.227.487(-)	d-3-phosphoglycerate dehydrogenase	protein coding gene	N/A	4.04513	-3.55167	14.2218	0.0016254	0.0194136	0.000230398	0.00576798
AAEL005336	AAEL005336-RA-E3	AaegL5_2:271.210.468..271.227.487(-)	d-3-phosphoglycerate dehydrogenase	protein coding gene	N/A	4.14426	-0.411555	18.693	0.00407813	0.0379964	0.00433589	0.0800605
AAEL005336	AAEL005336-RA-E6	AaegL5_2:271.210.468..271.227.487(-)	d-3-phosphoglycerate dehydrogenase	protein coding gene	N/A	3.64797	-0.411855	16.7102	0.0052983	0.046086	0.00605423	0.0782328
AAEL005349	AAEL005349-RA-E3	AaegL5_3:34.711.302..34.720.170(-)	Sugar transporter SWEET [Source:UniProtKB/TrEMBL;Acc:Q17A98]	protein coding gene	N/A	1.9431	-1.90272	18.012	0.00059638	0.00924229	0.0106745	0.0426165
AAEL005364	AAEL005364-RB-E3	AaegL5_3:34.506.956..34.686.835(-)	adaptin. alpha/gamma/epsilon	protein coding gene	N/A	1.74116	-0.736528	28.5454	6.21e-05	0.00176453	0.00144563	0.00488857
AAEL005375	AAEL005375-RB-E4	AaegL5_3:28.349.106..28.680.703(-)	glucosyl/glucuronosyl transferases	protein coding gene	N/A	2.42905	-0.951846	57.4702	9.87e-07	8.1e-05	0.000444818	0.00244352
AAEL005375	AAEL005375-RB-E6	AaegL5_3:28.349.106..28.680.703(-)	glucosyl/glucuronosyl transferases	protein coding gene	N/A	1.48088	0.58578	22.3182	0.000596274	0.00924211	0.00232135	0.00647773
AAEL005375	AAEL005375-RB-E7	AaegL5_3:28.349.106..28.680.703(-)	glucosyl/glucuronosyl transferases	protein coding gene	N/A	1.98867	-0.650056	33.1848	3.28e-05	0.00111131	0.000720353	0.00287975
AAEL005391	AAEL005391-RA-E2	AaegL5_2:257.507.443..257.527.934(-)	syntenin	protein coding gene	N/A	1.10021	1.86845	48.5108	2.88e-06	0.000180947	0.112161	0.240576
AAEL005405	AAEL005405-RA-E1	AaegL5_1:246.419.513..246.436.690(+)	unspecified product	protein coding gene	N/A	2.00856	-1.1991	48.3249	2.95e-06	0.000183678	0.00918556	0.0375547
AAEL005413	AAEL005413-RB-E3	AaegL5_1:246.236.381..246.238.063(-)	mitochondrial ribosomal protein. S11. putative	protein coding gene	mRpS11	2.2103	-2.14551	27.2472	7.95e-05	0.00213065	0.0395988	0.188288
AAEL005414	AAEL005414-RA-E1	AaegL5_1:247.110.632..247.111.351(-)	unspecified product	protein coding gene	N/A	1.01215	2.00436	61.3167	6.49e-07	5.86e-05	3.66563	7.39893
AAEL005422	AAEL005422-RA-E4	AaegL5_1:246.018.491..246.056.843(+)	pyrroline-5-carboxylate dehydrogenase	protein coding gene	N/A	1.12906	2.55203	61.9682	6.05e-07	5.58e-05	0.095359	0.208691
AAEL005428	AAEL005428-RA-E2	AaegL5_1:247.774.812..247.776.051(-)	unspecified product	protein coding gene	N/A	1.58756	6.72213	26.2336	0.00113409	0.0149348	42.5327	127.834
AAEL005431	AAEL005431-RA-E1	AaegL5_1:78.808.137..78.809.601(-)	Clip-Domain Serine Protease family B.	protein coding gene	CLIPB37	2.15436	0.0122003	44.8338	1.14e-05	0.000500432	0.24341	1.09325
AAEL005437	AAEL005437-RB-E12	AaegL5_1:80.171.581..80.244.068(+)	transient receptor potential channel	protein coding gene	N/A	3.81163	-1.89074	66.9826	3.62e-07	3.84e-05	0.000404411	0.00600545
AAEL005437	AAEL005437-RB-E3	AaegL5_1:80.171.581..80.244.068(+)	transient receptor potential channel	protein coding gene	N/A	6.40808	-3.08137	30.6252	8.89e-05	0.00230676	0	0.00222832
AAEL005437	AAEL005437-RB-E9	AaegL5_1:80.171.581..80.244.068(+)	transient receptor potential channel	protein coding gene	N/A	6.34957	-3.12542	34.8188	4.78e-05	0.00145809	0	0.00214158
AAEL005444	AAEL005444-RB-E2	AaegL5_1:80.253.745..80.272.701(+)	pyrokinin. putative	protein coding gene	N/A	1.86206	0.247526	43.3253	0.009093	0.000423653	0.0261933	0.09538
AAEL005444	AAEL005444-RD-E1	AaegL5_1:80.253.745..80.272.701(+)	pyrokinin. putative	protein coding gene	N/A	4.23732	-0.394231	213.961	8.59e-11	6.85e-08	0.00374927	0.07269
AAEL005454	AAEL005454-RA-E1	AaegL5_2:296.941.397..296.952.743(+)	AAA ATPase [Source:UniProtKB/TrEMBL;Acc:Q17A06]	protein coding gene	N/A	3.39376	0.116013	55.702	2.88e-05	0.00100714	0.0157964	0.167061
AAEL005455	AAEL005455-RA-E2	AaegL5_2:296.919.541..296.935.926(-)	CTP synthase [Source:UniProtKB/TrEMBL;Acc:Q17A05]	protein coding gene	CTPsyn	2.54624	1.86731	23.4702	0.00235684	0.0255541	0.0641763	0.375242
AAEL005455	AAEL005455-RB-E1	AaegL5_2:296.919.541..296.935.926(-)	CTP synthase [Source:UniProtKB/TrEMBL;Acc:Q17A05]	protein coding gene	CTPsyn	4.97123	-2.8977	24.4037	0.000148208	0.00335634	0.000270948	0.0113781
AAEL005482	AAEL005482-RA-E1	AaegL5_3:59.341.003..59.341.748(-)	C-Type Lectin (CTL).	protein coding gene	CTL18	2.74144	0.652965	17.3873	0.00492455	0.043755	0.539502	3.56759
AAEL005485	AAEL005485-RB-E12	AaegL5_3:60.289.189..60.399.015(-)	adamts-7	protein coding gene	N/A	1.35259	-0.345611	35.144	1.97e-05	0.00075591	0.00384607	0.00984052
AAEL005485	AAEL005485-RB-E8	AaegL5_3:60.289.189..60.399.015(-)	adamts-7	protein coding gene	N/A	1.27386	-0.165978	33.0571	2.78e-05	0.000984207	0.00456504	0.0110303
AAEL005487	AAEL005487-RA-E2	AaegL5_3:59.662.334..59.664.141(-)	cysteine-rich venom protein. putative	protein coding gene	N/A	2.43357	-2.79597	14.0245	0.00171881	0.0202122	0.0184814	0.106811
AAEL005518	AAEL005518-RA-E1	AaegL5_1:10.304.819..10.342.427(+)	unspecified product	protein coding gene	N/A	3.41965	1.03793	62.6643	4.61e-05	0.00141556	0.00912594	0.0983721
AAEL005526	AAEL005526-RB-E2	AaegL5_1:9.874.038..10.290.266(-)	unspecified product	protein coding gene	N/A	5.1902	0.647898	159.733	6.65e-08	1.1e-05	0.000192404	0.00715461
AAEL005526	AAEL005526-RB-E3	AaegL5_1:9.874.038..10.290.266(-)	unspecified product	protein coding gene	N/A	7.79023	-1.9801	65.6717	0.004426	0.000248364	0	0.00103946
AAEL005526	AAEL005526-RB-E4	AaegL5_1:9.874.038..10.290.266(-)	unspecified product	protein coding gene	N/A	7.71344	2.07724	146.223	7.27e-06	0.000360114	9.17219e-05	0.0200004
AAEL005526	AAEL005526-RB-E5	AaegL5_1:9.874.038..10.290.266(-)	unspecified product	protein coding gene	N/A	7.47493	-2.24606	56.7208	5.77e-06	0.000304018	0	0.000830755
AAEL005548	AAEL005548-RA-E1	AaegL5_2:337.131.379..337.143.022(-)	tetraspanin. putative	protein coding gene	N/A	1.21284	2.36818	41.1552	1.38e-05	0.000579686	0.265361	0.615713
AAEL005575	AAEL005575-RA-E5	AaegL5_3:404.716.760..404.770.571(-)	transient receptor potential channel 4.	protein coding gene	N/A	1.09008	0.0967346	26.1967	9.76e-05	0.00247201	0.0123031	0.0261593
AAEL005590	AAEL005590-RB-E2	AaegL5_3:404.334.174..404.338.675(-)	autotransporter adhesin precursor. putative	protein coding gene	N/A	1.29993	-0.424063	26.6814	8.87e-05	0.00230385	0.0908817	0.22361
AAEL005590	AAEL005590-RB-E5	AaegL5_3:404.334.174..404.338.675(-)	autotransporter adhesin precursor. putative	protein coding gene	N/A	1.73325	-2.392	16.1431	0.000962256	0.0132601	0.0158496	0.0532179
AAEL005596	AAEL005596-RA-E2	AaegL5_3:159.909.887..159.911.344(+)	trypsin-epsilon. putative	protein coding gene	N/A	2.0683	-3.30294	10.9582	0.00433432	0.0397428	0.0171828	0.0763349
AAEL005596	AAEL005596-RA-E4	AaegL5_3:159.909.887..159.911.344(+)	trypsin-epsilon. putative	protein coding gene	N/A	1.65471	-1.71912	20.2308	0.000350066	0.00631261	0.0885572	0.285483
AAEL005605	AAEL005605-RB-E3	AaegL5_3:160.049.336..160.114.590(-)	adenylsulphate kinase	protein coding gene	paps	1.37262	2.46984	107.767	1.36e-08	3.44e-06	0.0469737	0.121727
AAEL005605	AAEL005605-RC-E1	AaegL5_3:160.049.336..160.114.590(-)	adenylsulphate kinase	protein coding gene	paps	1.05312	4.80897	74.293	1.81e-07	2.29e-05	0.279028	0.579076
AAEL005611	AAEL005611-RA-E1	AaegL5_3:159.878.210..159.879.320(-)	trypsin	protein coding gene	N/A	1.47168	5.09741	135.083	2.66e-09	1.04e-06	16.329	45.2938
AAEL005611	AAEL005611-RA-E3	AaegL5_3:159.878.210..159.879.320(-)	trypsin	protein coding gene	N/A	1.17071	2.38334	51.1892	2.06e-06	0.000139158	2.87064	6.46805
AAEL005611	AAEL005611-RA-E4	AaegL5_3:159.878.210..159.879.320(-)	trypsin	protein coding gene	N/A	1.31294	4.68025	87.9545	5.7e-08	9.83e-06	13.2384	32.8941
AAEL005655	AAEL005655-RB-E2	AaegL5_2:382.036.031..382.054.572(-)	sorting nexin	protein coding gene	N/A	1.54226	-1.10978	30.5872	4.28e-05	0.00133586	0.0117621	0.0342407
AAEL005668	AAEL005668-RA-E2	AaegL5_2:132.546.995..132.548.651(-)	CUB domain-containing protein [Source:UniProtKB/TrEMBL;Acc:A0A1S4FBI3]	protein coding gene	N/A	4.70584	-3.0811	19.1171	0.000498647	0.00813637	0.00262637	0.0917115
AAEL005682	AAEL005682-RA-E1	AaegL5_3:115.006.660..115.007.162(+)	protein serine/threonine kinase. putative	protein coding gene	N/A	5.78127	2.7672	91.946	5e-05	0.00150884	0.481521	26.5241
AAEL005700	AAEL005700-RB-E1	AaegL5_2:336.323.285..336.388.125(-)	cytochrome P450	protein coding gene	CYP325X4	6.33708	-3.14102	40.0068	2.38e-05	0.000873166	0	0.00239554
AAEL005710	AAEL005710-RB-E1	AaegL5_3:115.004.953..115.005.522(-)	protein serine/threonine kinase. putative	protein coding gene	N/A	1.60377	3.61125	21.646	0.00231097	0.0251644	10.5994	32.2528
AAEL005738	AAEL005738-RA-E1	AaegL5_2:293.960.086..294.032.082(-)	yellow protein precursor	protein coding gene	N/A	1.16179	0.130559	16.4329	0.00111013	0.0147022	0.00905233	0.0202841
AAEL005754	AAEL005754-RB-E8	AaegL5_2:436.213.325..436.389.423(-)	cgmp-dependent protein kinase	protein coding gene	N/A	3.01451	-0.455684	77.4091	1.49e-07	1.98e-05	0.000861549	0.00703039
AAEL005762	AAEL005762-RB-E4	AaegL5_2:437.002.218..437.090.026(+)	leucine-rich transmembrane proteins	protein coding gene	N/A	1.46394	-0.890682	15.0842	0.00155063	0.0187795	0.00305278	0.0084842
AAEL005786	AAEL005786-RA-E2	AaegL5_3:114.337.297..114.338.216(-)	unspecified product	protein coding gene	N/A	2.15056	-2.10888	16.7016	0.000831512	0.0118413	0.0760328	0.342302
AAEL005790	AAEL005790-RA-E1	AaegL5_1:121.872.294..121.935.808(-)	malic enzyme	protein coding gene	N/A	2.45282	-0.847404	23.1807	0.000648574	0.00984289	0.00249005	0.0137077
AAEL005793	AAEL005793-RA-E1	AaegL5_1:201.036.504..201.202.273(+)	AMP dependent ligase	protein coding gene	N/A	2.11876	-2.29066	15.614	0.00110785	0.0146882	0.000385098	0.0017291
AAEL005811	AAEL005811-RA-E3	AaegL5_1:200.253.354..200.270.273(+)	unspecified product	protein coding gene	N/A	1.88277	-0.493827	52.7013	1.72e-06	0.000122065	0.0170211	0.0627628
AAEL005822	AAEL005822-RA-E4	AaegL5_1:200.384.430..200.449.644(+)	unspecified product	protein coding gene	N/A	1.37393	0.343171	43.0301	6.01e-06	0.000311865	0.0105111	0.0272173
AAEL005825	AAEL005825-RA-E2	AaegL5_1:22.551.009..22.553.129(-)	translation initiation factor eif-2b beta subunit	protein coding gene	N/A	2.12407	1.47149	164.11	6.32e-10	3.21e-07	0.480664	2.10281
AAEL005827	AAEL005827-RB-E3	AaegL5_1:116.283.840..116.340.717(-)	katanin P80 subunit	protein coding gene	N/A	1.20978	2.29392	75.0394	1.69e-07	2.18e-05	0.0516467	0.119465
AAEL005827	AAEL005827-RB-E4	AaegL5_1:116.283.840..116.340.717(-)	katanin P80 subunit	protein coding gene	N/A	1.09904	1.26863	49.5345	2.53e-06	0.000162405	0.0265425	0.0569202
AAEL005827	AAEL005827-RB-E5	AaegL5_1:116.283.840..116.340.717(-)	katanin P80 subunit	protein coding gene	N/A	1.50258	-1.73754	20.9741	0.00029511	0.00556204	0.00241589	0.00692369
AAEL005827	AAEL005827-RB-E6	AaegL5_1:116.283.840..116.340.717(-)	katanin P80 subunit	protein coding gene	N/A	1.54753	1.65952	121.695	5.69e-09	1.86e-06	0.0279718	0.0818545
AAEL005829	AAEL005829-RA-E3	AaegL5_1:116.212.016..116.237.495(-)	unspecified product	protein coding gene	N/A	1.19142	3.42268	70.6134	2.55e-07	2.95e-05	0.255465	0.583366
AAEL005837	AAEL005837-RB-E7	AaegL5_1:116.389.317..116.397.214(-)	neutral sphingomyelinase (n-smase) activation associated factor fan	protein coding gene	N/A	3.22363	-2.5336	18.2507	0.000708136	0.0105249	0.00332436	0.0323745
AAEL005840	AAEL005840-RB-E7	AaegL5_1:117.568.975..117.892.249(-)	unspecified product	protein coding gene	N/A	1.51418	-1.6014	14.3102	0.00158542	0.0190584	0.000473298	0.0013421
AAEL005843	AAEL005843-RB-E4	AaegL5_3:220.097.047..220.158.546(-)	BAT2_N domain-containing protein [Source:UniProtKB/TrEMBL;Acc:A0A1S4FBV7]	protein coding gene	N/A	1.09482	1.26504	24.5504	0.000186167	0.00396272	0.0245503	0.0523732
AAEL005850	AAEL005850-RB-E6	AaegL5_3:218.937.266..219.454.745(-)	Hormone receptor-like in 4 (nuclear receptor)	protein coding gene	HR4	1.88432	-1.25645	12.9733	0.00413876	0.0384056	0.000310571	0.00115711
AAEL005896	AAEL005896-RA-E1	AaegL5_3:173.943.553..173.946.829(-)	unspecified product	protein coding gene	N/A	1.21322	0.73034	34.424	2.22e-05	0.00082843	0.298025	0.694127
AAEL005900	AAEL005900-RA-E1	AaegL5_3:173.930.167..173.931.012(+)	UPF0443 protein AAEL005900	protein coding gene	N/A	1.04662	2.323	35.6052	1.98e-05	0.000760161	3.83479	7.92314
AAEL005903	AAEL005903-RA-E1	AaegL5_3:174.623.922..174.646.512(-)	UDP-glucuronosyltransferase. putative	protein coding gene	N/A	1.1224	0.614892	17.5411	0.000974201	0.0133827	0.0416209	0.0911686
AAEL005903	AAEL005903-RA-E2	AaegL5_3:174.623.922..174.646.512(-)	UDP-glucuronosyltransferase. putative	protein coding gene	N/A	1.19831	2.41442	20.195	0.00141288	0.017543	0.142265	0.326876
AAEL005903	AAEL005903-RA-E3	AaegL5_3:174.623.922..174.646.512(-)	UDP-glucuronosyltransferase. putative	protein coding gene	N/A	1.03017	0.850873	25.3885	0.000114693	0.00278557	0.0514228	0.105281
AAEL005903	AAEL005903-RA-E5	AaegL5_3:174.623.922..174.646.512(-)	UDP-glucuronosyltransferase. putative	protein coding gene	N/A	1.54055	0.866103	50.735	2.18e-06	0.000145183	0.0404237	0.118071
AAEL005906	AAEL005906-RC-E10	AaegL5_3:174.227.378..174.772.374(+)	serine protease	protein coding gene	N/A	1.58242	0.0234763	18.2719	0.00137255	0.017177	0.000892306	0.00268418
AAEL005906	AAEL005906-RC-E12	AaegL5_3:174.227.378..174.772.374(+)	serine protease	protein coding gene	N/A	1.3672	-0.127768	22.3873	0.000236901	0.00474991	0.000895342	0.00232173
AAEL005906	AAEL005906-RC-E13	AaegL5_3:174.227.378..174.772.374(+)	serine protease	protein coding gene	N/A	2.04839	-1.16601	23.5879	0.000228753	0.00462518	0.000287072	0.0011934
AAEL005906	AAEL005906-RC-E14	AaegL5_3:174.227.378..174.772.374(+)	serine protease	protein coding gene	N/A	1.49329	1.08615	18.1748	0.00226647	0.0248165	0.0019995	0.00563566
AAEL005906	AAEL005906-RC-E4	AaegL5_3:174.227.378..174.772.374(+)	serine protease	protein coding gene	N/A	2.64967	-0.76558	24.2792	0.000680643	0.0102058	0.000272245	0.00172634
AAEL005906	AAEL005906-RC-E7	AaegL5_3:174.227.378..174.772.374(+)	serine protease	protein coding gene	N/A	1.62022	0.696692	14.6942	0.00502605	0.0444168	0.00141772	0.0043714
AAEL005906	AAEL005906-RC-E9	AaegL5_3:174.227.378..174.772.374(+)	serine protease	protein coding gene	N/A	1.28076	-0.761507	11.2687	0.00499701	0.0442397	0.00058839	0.00143573
AAEL005915	AAEL005915-RB-E8	AaegL5_3:137.622.534..137.834.409(+)	monocarboxylate transporter	protein coding gene	N/A	1.10051	-1.12011	15.7913	0.00105646	0.0141942	0.00127091	0.00274084
AAEL005915	AAEL005915-RK-E1	AaegL5_3:137.622.534..137.834.409(+)	monocarboxylate transporter	protein coding gene	N/A	1.49029	-0.502459	26.9767	8.37e-05	0.00220984	0.00166465	0.00464302
AAEL005918	AAEL005918-RA-E2	AaegL5_3:138.401.412..138.418.395(-)	ATP-binding cassette transporter	protein coding gene	N/A	1.95207	-2.26293	14.5049	0.00150121	0.018314	0.00411179	0.0165438
AAEL005918	AAEL005918-RA-E3	AaegL5_3:138.401.412..138.418.395(-)	ATP-binding cassette transporter	protein coding gene	N/A	1.3804	-0.503008	21.1714	0.000282206	0.00538046	0.0218827	0.0574058
AAEL005925	AAEL005925-RA-E2	AaegL5_3:138.267.315..138.268.458(+)	geranylgeranyl pyrophosphate synthase	protein coding gene	N/A	4.08807	-2.99326	25.3578	0.000115405	0.00279805	0.00735286	0.151134
AAEL005925	AAEL005925-RA-E3	AaegL5_3:138.267.315..138.268.458(+)	geranylgeranyl pyrophosphate synthase	protein coding gene	N/A	4.59762	-2.62613	25.9133	0.000136608	0.00316357	0.00709546	0.218655
AAEL005936	AAEL005936-RB-E2	AaegL5_3:138.274.257..138.326.871(+)	unspecified product	protein coding gene	N/A	5.97731	-3.38455	26.6374	0.000170537	0.00370745	0	0.0022682
AAEL005944	AAEL005944-RA-E2	AaegL5_1:257.447.485..257.448.846(-)	mitochondrial ribosomal protein. S23. putative	protein coding gene	mRpS23	1.19276	-0.264389	19.2887	0.000437018	0.00741663	0.354969	0.815159
AAEL005956	AAEL005956-RB-E4	AaegL5_3:228.154.869..228.187.907(-)	caspase (short)	protein coding gene	CASPS16	1.90344	-0.609634	22.9477	0.000400518	0.00696577	0.00781564	0.0296788
AAEL005956	AAEL005956-RD-E6	AaegL5_3:228.154.869..228.187.907(-)	caspase (short)	protein coding gene	CASPS16	1.48402	-1.49238	21.2237	0.000278893	0.00534606	0.00510116	0.0142547
AAEL005967	AAEL005967-RA-E3	AaegL5_2:360.933.522..360.944.313(-)	unspecified product	protein coding gene	N/A	1.24418	-1.34581	14.8501	0.001364	0.0171006	0.0197096	0.0472843
AAEL005969	AAEL005969-RB-E3	AaegL5_3:227.937.889..228.001.411(-)	phospholipase b. plb1	protein coding gene	N/A	1.76724	-1.44347	12.2168	0.00425547	0.0392096	0.0023241	0.00793091
AAEL005969	AAEL005969-RB-E4	AaegL5_3:227.937.889..228.001.411(-)	phospholipase b. plb1	protein coding gene	N/A	1.51313	0.650589	16.3904	0.0029076	0.0296925	0.0124715	0.0355852
AAEL005969	AAEL005969-RB-E7	AaegL5_3:227.937.889..228.001.411(-)	phospholipase b. plb1	protein coding gene	N/A	1.40977	1.66704	19.2383	0.00202028	0.022787	0.0269901	0.071618
AAEL005979	AAEL005979-RA-E8	AaegL5_2:8.159.580..8.374.005(-)	Class B Scavenger Receptor (CD36 domain).	protein coding gene	SCRB3	1.44654	-1.06442	17.8778	0.000616642	0.00947236	0.00110049	0.00301606
AAEL005980	AAEL005980-RA-E3	AaegL5_2:8.054.721..8.144.219(+)	unspecified product	protein coding gene	N/A	1.13354	-1.34071	12.6435	0.00257154	0.0271553	0.00250492	0.0054955
AAEL005991	AAEL005991-RA-E1	AaegL5_3:154.667.662..154.707.869(-)	tricarboxylate transport protein	protein coding gene	N/A	1.51338	1.91826	88.542	5.44e-08	9.47e-06	0.0482825	0.138061
AAEL006002	AAEL006002-RA-E5	AaegL5_2:472.234.238..472.289.733(+)	unspecified product	protein coding gene	N/A	1.22694	-0.717179	16.3586	0.000909242	0.0127185	0.00616671	0.0144299
AAEL006011	AAEL006011-RA-E1	AaegL5_2:472.622.976..472.624.070(-)	unspecified product	protein coding gene	N/A	2.74563	5.46492	29.9957	0.00131274	0.016634	10.4657	70.2247
AAEL006017	AAEL006017-RA-E2	AaegL5_3:315.381.682..315.384.874(+)	unspecified product	protein coding gene	N/A	1.67512	-0.197453	21.8584	0.000517527	0.00835692	0.124327	0.40142
AAEL006022	AAEL006022-RB-E5	AaegL5_3:33.615.092..33.707.112(-)	myotubularin	protein coding gene	N/A	1.64884	-1.84546	14.8881	0.00134976	0.0169682	0.00127073	0.00403725
AAEL006032	AAEL006032-RB-E1	AaegL5_3:315.800.121..315.896.611(+)	unspecified product	protein coding gene	N/A	1.10716	-0.919117	16.2805	0.000928052	0.0129184	0.00323829	0.00699453
AAEL006053	AAEL006053-RA-E5	AaegL5_3:74.130.656..74.256.719(-)	unspecified product	protein coding gene	N/A	1.38549	1.31162	49.2464	2.63e-06	0.000167332	0.0107242	0.0280443
AAEL006055	AAEL006055-RA-E5	AaegL5_3:73.857.514..73.878.617(+)	potassium channel interacting protein	protein coding gene	N/A	2.13622	-1.32604	48.0975	3.04e-06	0.000187476	0.00629875	0.028072
AAEL006095	AAEL006095-RC-E1	AaegL5_3:307.449.267..307.467.825(+)	Gelsolin precursor	protein coding gene	N/A	1.55099	1.80416	98.3312	2.61e-08	5.53e-06	0.094717	0.278028
AAEL006126	AAEL006126-RA-E2	AaegL5_3:68.084.594..68.091.146(+)	unspecified product	protein coding gene	N/A	1.84472	-0.344244	36.8573	1.5e-05	0.000616831	0.0498704	0.179993
AAEL006126	AAEL006126-RA-E3	AaegL5_3:68.084.594..68.091.146(+)	unspecified product	protein coding gene	N/A	2.50047	-1.79113	39.7636	9.62e-06	0.000442316	0.0114417	0.0668824
AAEL006132	AAEL006132-RA-E3	AaegL5_3:68.548.917..68.561.323(-)	unspecified product	protein coding gene	N/A	1.48424	-2.36681	12.0847	0.0030455	0.0306856	0.00677485	0.0193831
AAEL006132	AAEL006132-RA-E5	AaegL5_3:68.548.917..68.561.323(-)	unspecified product	protein coding gene	N/A	1.19569	-1.48926	12.3272	0.00282862	0.0290873	0.0156458	0.0362625
AAEL006146	AAEL006146-RA-E2	AaegL5_3:68.499.063..68.501.154(-)	unspecified product	protein coding gene	N/A	1.23618	-2.25134	10.595	0.00487393	0.0434066	0.0502932	0.120436
AAEL006154	AAEL006154-RA-E1	AaegL5_3:69.450.363..69.543.139(+)	unspecified product	protein coding gene	N/A	1.04709	1.91778	43.2095	5.86e-06	0.000306866	0.026299	0.0544256
AAEL006154	AAEL006154-RA-E2	AaegL5_3:69.450.363..69.543.139(+)	unspecified product	protein coding gene	N/A	1.05476	2.09994	49.7023	2.48e-06	0.000159947	0.0297672	0.0618792
AAEL006154	AAEL006154-RA-E3	AaegL5_3:69.450.363..69.543.139(+)	unspecified product	protein coding gene	N/A	2.28555	-0.30552	66.0442	3.98e-07	4.11e-05	0.00281616	0.0139223
AAEL006179	AAEL006179-RB-E4	AaegL5_3:140.939.779..140.964.547(-)	tubulin alpha chain	protein coding gene	N/A	1.43213	-0.682866	18.5819	0.000548882	0.00871661	0.0127773	0.0345899
AAEL006179	AAEL006179-RB-E5	AaegL5_3:140.939.779..140.964.547(-)	tubulin alpha chain	protein coding gene	N/A	1.054	0.466882	14.1393	0.00228934	0.024995	0.0353686	0.0735669
AAEL006197	AAEL006197-RA-E1	AaegL5_1:224.802.226..224.803.558(+)	unspecified product	protein coding gene	N/A	1.27331	-1.54555	14.7072	0.001419	0.0176042	0.135199	0.329454
AAEL006219	AAEL006219-RB-E1	AaegL5_2:49.334.809..50.075.677(-)	heparan sulphate 2-o-sulfotransferase	protein coding gene	N/A	3.22149	-0.283572	21.044	0.00243634	0.026135	0.000200227	0.00189042
AAEL006253	AAEL006253-RB-E6	AaegL5_3:62.906.703..62.915.169(-)	unspecified product	protein coding gene	N/A	2.436	-3.45749	10.8041	0.00455457	0.0412158	0.00191904	0.011531
AAEL006279	AAEL006279-RB-E4	AaegL5_2:221.002.472..221.043.976(-)	unspecified product	protein coding gene	N/A	1.14762	-0.0842279	25.8425	0.000104699	0.0026036	0.0135925	0.0300848
AAEL006317	AAEL006317-RC-E1	AaegL5_3:2.698.467..2.718.620(+)	short-chain dehydrogenase	protein coding gene	N/A	5.55154	-3.67709	16.7175	0.00122493	0.0158048	0	0.00449575
AAEL006339	AAEL006339-RA-E3	AaegL5_3:397.308.115..397.451.220(+)	peptidylglycine alpha-amidating monooxygenase COOH-terminal interactor protein-1	protein coding gene	N/A	1.28945	-0.315116	23.1705	0.000181842	0.00389394	0.00310707	0.00760642
AAEL006339	AAEL006339-RA-E5	AaegL5_3:397.308.115..397.451.220(+)	peptidylglycine alpha-amidating monooxygenase COOH-terminal interactor protein-1	protein coding gene	N/A	1.18651	2.18731	42.3491	8.35e-06	0.000397811	0.0192637	0.043872
AAEL006340	AAEL006340-RC-E10	AaegL5_3:396.806.294..396.922.472(+)	unspecified product	protein coding gene	N/A	1.64217	-1.84669	20.3934	0.000337127	0.00614429	0.00101359	0.0031966
AAEL006344	AAEL006344-RB-E1	AaegL5_3:396.835.071..396.836.510(-)	sulfotransferase (sult)	protein coding gene	N/A	2.6521	-2.38145	33.7028	2.5e-05	0.000905923	0.0291108	0.190558
AAEL006344	AAEL006344-RB-E2	AaegL5_3:396.835.071..396.836.510(-)	sulfotransferase (sult)	protein coding gene	N/A	1.98388	-1.97303	26.7337	8.78e-05	0.00228582	0.0611814	0.247028
AAEL006344	AAEL006344-RB-E3	AaegL5_3:396.835.071..396.836.510(-)	sulfotransferase (sult)	protein coding gene	N/A	1.95634	-2.18488	13.6932	0.00188967	0.0216246	0.0529599	0.211971
AAEL006353	AAEL006353-RA-E1	AaegL5_3:396.837.507..396.838.743(-)	sulfotransferase (sult)	protein coding gene	N/A	1.57439	6.07034	119.035	6.68e-09	2.06e-06	27.3174	81.3594
AAEL006353	AAEL006353-RA-E2	AaegL5_3:396.837.507..396.838.743(-)	sulfotransferase (sult)	protein coding gene	N/A	1.10295	6.32005	63.2743	5.28e-07	5.06e-05	41.05	88.1762
AAEL006353	AAEL006353-RA-E3	AaegL5_3:396.837.507..396.838.743(-)	sulfotransferase (sult)	protein coding gene	N/A	1.45678	5.8482	109.736	1.2e-08	3.11e-06	24.875	68.2855
AAEL006359	AAEL006359-RB-E4	AaegL5_3:396.831.306..396.832.818(-)	sulfotransferase (sult)	protein coding gene	N/A	3.9157	2.4903	44.4277	0.00044655	0.00751597	0.456072	6.92953
AAEL006360	AAEL006360-RA-E1	AaegL5_3:396.626.080..396.663.291(+)	unspecified product	protein coding gene	N/A	1.72987	-1.97232	17.5635	0.000667185	0.0100543	0.00271301	0.0089739
AAEL006360	AAEL006360-RA-E6	AaegL5_3:396.626.080..396.663.291(+)	unspecified product	protein coding gene	N/A	1.70555	-2.32988	12.2482	0.00289732	0.0296218	0.00208686	0.00674582
AAEL006373	AAEL006373-RB-E1	AaegL5_1:101.543.005..101.551.193(-)	serine protease htra2	protein coding gene	N/A	1.43209	3.05706	100.625	2.22e-08	4.88e-06	0.547113	1.47761
AAEL006389	AAEL006389-RB-E1	AaegL5_3:231.067.194..231.076.200(-)	cathepsin l	protein coding gene	N/A	1.64172	3.75443	24.121	0.00164001	0.0195476	0.725078	2.26323
AAEL006389	AAEL006389-RB-E2	AaegL5_3:231.067.194..231.076.200(-)	cathepsin l	protein coding gene	N/A	1.45285	5.35511	26.5026	0.000851017	0.012079	2.42962	6.65106
AAEL006389	AAEL006389-RB-E3	AaegL5_3:231.067.194..231.076.200(-)	cathepsin l	protein coding gene	N/A	1.49529	4.20025	49.0693	2.61e-05	0.00093599	1.06666	3.00686
AAEL006399	AAEL006399-RA-E1	AaegL5_2:415.265.773..415.267.769(-)	tektin. putative	protein coding gene	N/A	1.10215	0.0193315	12.1143	0.00407651	0.0379859	0.310316	0.667666
AAEL006404	AAEL006404-RA-E2	AaegL5_2:413.679.494..413.682.480(+)	unspecified product	protein coding gene	N/A	1.83077	-3.03722	10.8384	0.00450446	0.0408746	0.0125422	0.0458
AAEL006412	AAEL006412-RG-E10	AaegL5_2:413.798.538..413.881.501(+)	sodium- and chloride-dependent neurotransmitter transporter	protein coding gene	N/A	1.34616	1.7735	43.0675	1.08e-05	0.000482691	0.0230123	0.0585006
AAEL006425	AAEL006425-RA-E3	AaegL5_2:414.430.621..414.431.754(-)	trypsin	protein coding gene	N/A	4.61391	-4.18015	10.7974	0.00575127	0.0489452	0	0.0426969
AAEL006433	AAEL006433-RB-E33	AaegL5_2:439.294.877..439.417.463(-)	unspecified product	protein coding gene	N/A	1.11944	0.105232	28.9636	5.75e-05	0.0016683	0.00534306	0.0115983
AAEL006458	AAEL006458-RB-E2	AaegL5_3:216.574.242..216.596.026(+)	alcohol dehydrogenase	protein coding gene	N/A	1.08547	0.108432	16.4081	0.000933946	0.0129695	0.0306142	0.0655015
AAEL006462	AAEL006462-RB-E4	AaegL5_3:216.503.441..216.511.069(-)	TFIID subunit TAFII55. putative	protein coding gene	N/A	1.76482	-1.178	28.7468	5.98e-05	0.00171918	0.0240465	0.0820864
AAEL006472	AAEL006472-RB-E15	AaegL5_3:216.387.324..216.454.196(+)	rabconnectin	protein coding gene	N/A	1.07262	-0.978046	14.551	0.00148198	0.0181571	0.00454392	0.00956814
AAEL006478	AAEL006478-RB-E11	AaegL5_2:237.631.053..237.863.760(-)	lachesin. putative	protein coding gene	N/A	1.32581	-0.941549	27.4126	7.7e-05	0.00208194	0.00118882	0.00298613
AAEL006478	AAEL006478-RB-E2	AaegL5_2:237.631.053..237.863.760(-)	lachesin. putative	protein coding gene	N/A	1.73224	-2.09214	20.5638	0.000324134	0.00597588	0.000390037	0.00131872
AAEL006478	AAEL006478-RB-E8	AaegL5_2:237.631.053..237.863.760(-)	lachesin. putative	protein coding gene	N/A	1.72229	-2.71548	10.144	0.00565311	0.0483554	0.000228984	0.0007786
AAEL006486	AAEL006486-RA-E1	AaegL5_3:15.904.196..15.905.517(+)	unspecified product	protein coding gene	N/A	1.56354	1.23802	87.325	5.99e-08	1.02e-05	0.888571	2.62605
AAEL006498	AAEL006498-RA-E1	AaegL5_3:15.095.953..15.097.396(-)	long wavelength sensitive opsin	protein coding gene	GPROP1	4.3856	-3.33867	24.0404	0.000151291	0.00340819	0.00271736	0.0876637
AAEL006509	AAEL006509-RA-E2	AaegL5_2:468.689.860..468.690.603(+)	ATP synthase subunit [Source:UniProtKB/TrEMBL;Acc:Q1HR38]	protein coding gene	N/A	1.09278	1.60304	17.1874	0.00177977	0.0207611	2.57714	5.51946
AAEL006535	AAEL006535-RB-E5	AaegL5_2:468.751.480..468.776.685(-)	unspecified product	protein coding gene	N/A	1.59666	-0.605262	33.7207	2.49e-05	0.000903547	0.012213	0.0372375
AAEL006536	AAEL006536-RB-E2	AaegL5_2:59.187.236..59.214.292(+)	unspecified product	protein coding gene	N/A	1.40249	-0.730164	16.7047	0.000915141	0.01278	0.0114983	0.0303042
AAEL006536	AAEL006536-RB-E4	AaegL5_2:59.187.236..59.214.292(+)	unspecified product	protein coding gene	N/A	2.09661	-2.54798	13.6006	0.00194077	0.0220614	0.00189056	0.00816025
AAEL006541	AAEL006541-RB-E3	AaegL5_2:58.828.344..58.844.130(+)	axonemal dynein intermediate chain inner arm i1	protein coding gene	N/A	1.82391	0.937553	27.7574	0.000474158	0.00784496	0.0522763	0.185947
AAEL006549	AAEL006549-RA-E1	AaegL5_2:59.526.739..59.529.232(+)	unspecified product	protein coding gene	N/A	3.17092	-2.59482	25.1095	0.000121363	0.00290194	0.00980623	0.0986293
AAEL006556	AAEL006556-RB-E3	AaegL5_2:58.719.269..58.731.245(+)	unspecified product	protein coding gene	N/A	1.12633	0.426388	28.9464	5.76e-05	0.00167119	0.0686994	0.15024
AAEL006563	AAEL006563-RA-E1	AaegL5_2:59.489.785..59.491.311(-)	Vitellogenic carboxypeptidase Precursor (EC 3.4.16.-)	protein coding gene	Vcp	4.39448	-3.31819	19.8995	0.000378207	0.0066863	0.00290922	0.082686
AAEL006610	AAEL006610-RA-E4	AaegL5_2:462.757.004..462.843.291(+)	WD_REPEATS_REGION domain-containing protein [Source:UniProtKB/TrEMBL;Acc:A0A1S4FE41]	protein coding gene	N/A	1.25975	-1.39651	11.5429	0.00360149	0.0346492	0.00237569	0.00568335
AAEL006613	AAEL006613-RA-E4	AaegL5_2:463.027.538..463.039.524(+)	pickpocket 206	protein coding gene	ppk206	2.94995	-3.41312	10.1741	0.00559691	0.0479951	0.00100378	0.00923841
AAEL006630	AAEL006630-RB-E1	AaegL5_2:462.897.060..462.898.678(+)	CHK domain-containing protein [Source:UniProtKB/TrEMBL;Acc:A0A1S4FE87]	protein coding gene	N/A	1.04884	0.0269038	26.064	0.000100183	0.0025211	0.39651	0.822559
AAEL006630	AAEL006630-RB-E2	AaegL5_2:462.897.060..462.898.678(+)	CHK domain-containing protein [Source:UniProtKB/TrEMBL;Acc:A0A1S4FE87]	protein coding gene	N/A	1.26588	1.02441	43.6504	5.51e-06	0.000292548	0.725467	1.74412
AAEL006636	AAEL006636-RA-E8	AaegL5_3:300.755.415..300.859.253(-)	GPCR Leukokinin Family	protein coding gene	GPRLLK1_1	1.66529	-2.58488	11.7078	0.00342104	0.033371	0.000604374	0.00195105
AAEL006649	AAEL006649-RA-E2	AaegL5_2:252.971.526..252.998.175(-)	tnf receptor associated factor	protein coding gene	N/A	1.65245	-0.601758	28.0016	6.88e-05	0.0019135	0.0112168	0.0354116
AAEL006682	AAEL006682-RB-E2	AaegL5_2:325.067.990..325.111.466(-)	unspecified product	protein coding gene	N/A	1.5027	3.21783	43.3468	5.47e-05	0.00160573	0.111143	0.315005
AAEL006684	AAEL006684-RB-E5	AaegL5_2:326.275.959..326.294.858(+)	Putative oxidoreductase GLYR1 homolog (EC 1.-.-.-)(Glyoxylate reductase 1 homolog)(Nuclear protein NP60 homolog)	protein coding gene	N/A	1.43071	-1.15415	12.6371	0.00297213	0.0301337	0.0117403	0.032035
AAEL006689	AAEL006689-RA-E3	AaegL5_3:352.719.158..352.729.385(-)	lumbrokinase-3(1) precursor. putative	protein coding gene	N/A	1.13828	-1.04358	14.3628	0.00156214	0.0188587	0.027473	0.0602493
AAEL006689	AAEL006689-RA-E4	AaegL5_3:352.719.158..352.729.385(-)	lumbrokinase-3(1) precursor. putative	protein coding gene	N/A	5.90372	-3.43642	21.0905	0.000476975	0.00788497	0	0.0110691
AAEL006699	AAEL006699-RA-E3	AaegL5_3:353.356.855..353.357.973(+)	fibrinogen and fibronectin	protein coding gene	N/A	2.61763	-2.66898	15.7855	0.00105808	0.0142103	0.0297669	0.195873
AAEL006699	AAEL006699-RA-E4	AaegL5_3:353.356.855..353.357.973(+)	fibrinogen and fibronectin	protein coding gene	N/A	2.87873	-3.18806	10.9542	0.00433983	0.0397675	0.0156416	0.123558
AAEL006700	AAEL006700-RA-E1	AaegL5_3:352.736.554..352.757.477(+)	trypsin. putative	protein coding gene	N/A	1.99994	3.25673	36.1798	0.000446108	0.00751287	0.181841	0.728728
AAEL006707	AAEL006707-RA-E4	AaegL5_1:167.415.871..167.585.406(-)	unspecified product	protein coding gene	N/A	1.06771	0.403114	13.6477	0.00269801	0.0281058	0.00489802	0.0102333
AAEL006719	AAEL006719-RA-E1	AaegL5_2:84.902.239..84.904.652(+)	Alpha-amylase I Precursor (EC 3.2.1.1)(1.4-alpha-D-glucan glucanohydrolase)	protein coding gene	AMY1	5.87276	-3.46288	22.349	0.000372235	0.00661586	0	0.0465556
AAEL006719	AAEL006719-RA-E2	AaegL5_2:84.902.239..84.904.652(+)	Alpha-amylase I Precursor (EC 3.2.1.1)(1.4-alpha-D-glucan glucanohydrolase)	protein coding gene	AMY1	6.15295	-3.28208	33.6108	5.68e-05	0.00165308	0	0.0574675
AAEL006720	AAEL006720-RA-E2	AaegL5_2:85.158.848..85.172.862(-)	unspecified product	protein coding gene	N/A	1.26086	-0.10894	30.8501	4.08e-05	0.00129772	0.0374304	0.0903401
AAEL006733	AAEL006733-RA-E4	AaegL5_2:83.711.481..83.730.291(-)	FAD NADPH dehydrogenase	protein coding gene	N/A	1.98396	-2.3838	17.8388	0.000622671	0.00953467	0.00329442	0.0134827
AAEL006753	AAEL006753-RA-E2	AaegL5_2:83.677.937..83.700.413(+)	unspecified product	protein coding gene	N/A	2.90512	-1.98057	43.1886	0.005874	0.000307446	0.0022258	0.0174356
AAEL006753	AAEL006753-RA-E4	AaegL5_2:83.677.937..83.700.413(+)	unspecified product	protein coding gene	N/A	1.12798	-1.22586	10.895	0.00442308	0.0402766	0.0109574	0.0240757
AAEL006753	AAEL006753-RA-E5	AaegL5_2:83.677.937..83.700.413(+)	unspecified product	protein coding gene	N/A	1.18791	-1.38189	13.4397	0.0020333	0.0228922	0.00947707	0.0218807
AAEL006753	AAEL006753-RA-E6	AaegL5_2:83.677.937..83.700.413(+)	unspecified product	protein coding gene	N/A	1.62294	-1.47968	24.7761	0.000129916	0.00304552	0.00698858	0.0218814
AAEL006756	AAEL006756-RA-E2	AaegL5_2:177.726.447..177.727.503(+)	unspecified product	protein coding gene	N/A	4.82691	-3.04211	23.3985	0.000173212	0.00374897	0.00384001	0.166302
AAEL006818	AAEL006818-RB-E1	AaegL5_1:53.127.847..53.152.580(+)	glutathione S-transferase. putative	protein coding gene	N/A	1.09785	-0.0990379	16.192	0.000949907	0.0131467	0.0231426	0.0499028
AAEL006818	AAEL006818-RB-E4	AaegL5_1:53.127.847..53.152.580(+)	glutathione S-transferase. putative	protein coding gene	N/A	1.13281	0.261079	24.6849	0.00013237	0.00308821	0.0294243	0.0648686
AAEL006822	AAEL006822-RK-E5	AaegL5_1:83.390.823..83.584.247(-)	otopetrin	protein coding gene	N/A	1.13039	-0.196441	27.0061	8.33e-05	0.00220197	0.00270901	0.0059374
AAEL006823	AAEL006823-RA-E2	AaegL5_1:52.783.088..52.784.996(-)	AMP dependent ligase	protein coding gene	N/A	1.04657	3.86072	28.0946	0.000206462	0.00428585	4.95614	10.2355
AAEL006829	AAEL006829-RA-E2	AaegL5_1:53.126.018..53.127.354(+)	microsomal glutathione s-transferase	protein coding gene	N/A	3.64578	3.98835	291.716	8.81e-10	4.19e-07	1.75084	21.9476
AAEL006834	AAEL006834-RA-E1	AaegL5_3:4.366.722..4.408.788(+)	glutamate semialdehyde dehydrogenase	protein coding gene	N/A	1.28435	3.04452	29.1678	0.000312113	0.0058094	0.113657	0.27688
AAEL006841	AAEL006841-RA-E2	AaegL5_3:4.200.191..4.239.034(+)	rage-1	protein coding gene	N/A	2.09166	-2.77643	14.3887	0.00155083	0.0187795	0.00108371	0.00486335
AAEL006876	AAEL006876-RC-E1	AaegL5_3:369.887.446..370.221.387(-)	igf2 mRNA binding protein. putative	protein coding gene	N/A	3.08037	-3.06702	21.7548	0.00024761	0.00490324	4.9325e-05	0.000473425
AAEL006899	AAEL006899-RB-E2	AaegL5_2:340.356.824..340.587.745(-)	DNA-J/hsp40	protein coding gene	N/A	2.39796	1.19666	19.5166	0.00355689	0.0343036	0.0031047	0.0163887
AAEL006902	AAEL006902-RA-E3	AaegL5_2:340.381.698..340.382.813(+)	serine-type enodpeptidase.	protein coding gene	N/A	1.04514	8.78783	76.4694	1.49e-07	1.98e-05	258.758	533.968
AAEL006903	AAEL006903-RA-E2	AaegL5_2:339.167.171..339.168.202(-)	trypsin	protein coding gene	N/A	8.13058	-0.153874	30.888	0.00115852	0.0151817	0.00393313	1.67487
AAEL006929	AAEL006929-RB-E1	AaegL5_3:195.515.983..195.527.656(-)	cullin	protein coding gene	N/A	1.64401	-1.81266	14.0699	0.00169681	0.0200202	0.0102482	0.0327239
AAEL006936	AAEL006936-RC-E4	AaegL5_1:157.516.573..157.565.427(+)	unspecified product	protein coding gene	N/A	2.07113	-2.10107	24.2997	0.000143336	0.00327905	0.0015401	0.00661927
AAEL006949	AAEL006949-RA-E6	AaegL5_1:157.454.353..157.511.430(+)	unspecified product	protein coding gene	N/A	1.02529	1.03117	41.373	7.6e-06	0.000371097	0.0231866	0.0471677
AAEL006955	AAEL006955-RB-E1	AaegL5_1:157.967.278..158.061.540(-)	cadherin	protein coding gene	N/A	1.09413	-0.286714	14.4793	0.00151197	0.0184037	0.00529905	0.0113178
AAEL006955	AAEL006955-RB-E10	AaegL5_1:157.967.278..158.061.540(-)	cadherin	protein coding gene	N/A	1.42359	-0.487225	20.1569	0.00038581	0.0067828	0.00389562	0.0104839
AAEL006955	AAEL006955-RB-E12	AaegL5_1:157.967.278..158.061.540(-)	cadherin	protein coding gene	N/A	1.58791	-1.68643	17.0851	0.000753335	0.0110054	0.00144284	0.00441812
AAEL006955	AAEL006955-RB-E3	AaegL5_1:157.967.278..158.061.540(-)	cadherin	protein coding gene	N/A	1.45762	-1.27115	14.6274	0.00145078	0.0178999	0.00214062	0.00585144
AAEL006955	AAEL006955-RB-E6	AaegL5_1:157.967.278..158.061.540(-)	cadherin	protein coding gene	N/A	1.30467	-1.93906	10.0106	0.00591004	0.049897	0.00138646	0.00345175
AAEL006955	AAEL006955-RB-E7	AaegL5_1:157.967.278..158.061.540(-)	cadherin	protein coding gene	N/A	1.4533	-0.501707	19.3087	0.000524075	0.00843649	0.00379064	0.0104292
AAEL006955	AAEL006955-RB-E8	AaegL5_1:157.967.278..158.061.540(-)	cadherin	protein coding gene	N/A	1.57149	-0.404001	21.7556	0.00035228	0.00633751	0.00382541	0.0114305
AAEL006955	AAEL006955-RB-E9	AaegL5_1:157.967.278..158.061.540(-)	cadherin	protein coding gene	N/A	1.7057	0.185305	16.9009	0.00255421	0.0270346	0.00547735	0.0179023
AAEL006975	AAEL006975-RB-E4	AaegL5_2:398.592.014..398.594.153(+)	leucine aminopeptidase	protein coding gene	N/A	2.05875	1.73886	35.6234	0.00032307	0.00596348	0.596552	2.48991
AAEL006975	AAEL006975-RB-E5	AaegL5_2:398.592.014..398.594.153(+)	leucine aminopeptidase	protein coding gene	N/A	1.25875	2.38174	20.2677	0.00156325	0.0188653	1.42565	3.41632
AAEL006989	AAEL006989-RA-E1	AaegL5_3:171.417.711..171.419.592(+)	cytochrome P450	protein coding gene	CYP6AG7	2.71216	4.04138	25.2761	0.00211655	0.0235691	2.31117	15.1528
AAEL006989	AAEL006989-RA-E2	AaegL5_3:171.417.711..171.419.592(+)	cytochrome P450	protein coding gene	CYP6AG7	2.19643	4.33286	19.9297	0.00378505	0.0359534	3.82992	17.5554
AAEL006990	AAEL006990-RB-E1	AaegL5_2:242.068.817..242.107.483(-)	unspecified product	protein coding gene	N/A	3.21992	0.67543	217.226	7.65e-11	6.45e-08	0.00777475	0.0730307
AAEL007004	AAEL007004-RG-E3	AaegL5_3:171.252.618..171.307.282(+)	GPCR Bride of Sevenless Family	protein coding gene	GPRBOS1	2.38396	-3.28498	15.1768	0.00124704	0.0160316	0.000378423	0.0021228
AAEL007030	AAEL007030-RC-E2	AaegL5_1:127.752.685..127.834.653(-)	ceramidase	protein coding gene	N/A	1.25161	1.44941	13.8103	0.00542843	0.0469325	0.0194397	0.0463676
AAEL007050	AAEL007050-RA-E5	AaegL5_3:298.721.843..298.756.329(-)	sugar transporter	protein coding gene	N/A	4.7299	-4.10459	12.1364	0.00391708	0.0368956	0	0.00139534
AAEL007055	AAEL007055-RA-E2	AaegL5_3:298.853.932..298.855.114(+)	lipase	protein coding gene	N/A	2.62644	-1.02511	44.9599	4.88e-06	0.00026745	0.106814	0.669824
AAEL007060	AAEL007060-RA-E1	AaegL5_3:298.855.468..298.856.813(+)	lipase	protein coding gene	N/A	2.49881	3.20376	30.913	0.00111516	0.0147503	2.05294	11.6027
AAEL007065	AAEL007065-RB-E4	AaegL5_3:298.514.460..298.573.655(+)	ADP-ribosylation factor 1	protein coding gene	Arf1	1.19774	4.34183	56.7655	1.26e-06	9.73e-05	0.20762	0.476265
AAEL007069	AAEL007069-RA-E4	AaegL5_3:298.477.445..298.503.668(+)	unspecified product	protein coding gene	N/A	1.08553	0.569465	29.5014	5.2e-05	0.00155003	0.0354434	0.07508
AAEL007069	AAEL007069-RA-E6	AaegL5_3:298.477.445..298.503.668(+)	unspecified product	protein coding gene	N/A	1.22026	1.33172	50.2609	2.31e-06	0.000151931	0.0568303	0.132541
AAEL007080	AAEL007080-RB-E6	NIGP01000662:17.791..135.285(-)	glycerol-3-phosphate acyltransferase	protein coding gene	N/A	1.12157	1.61973	57.3274	1e-06	8.2e-05	0.0162726	0.035463
AAEL007090	AAEL007090-RC-E5	AaegL5_2:129.467.285..129.495.875(+)	4-nitrophenylphosphatase [Source:UniProtKB/TrEMBL;Acc:Q0IF21]	protein coding gene	N/A	2.78076	-0.00684277	154.626	1e-09	4.46e-07	0.00845699	0.0587179
AAEL007097	AAEL007097-RA-E1	AaegL5_2:129.541.440..129.542.800(-)	4-nitrophenylphosphatase [Source:UniProtKB/TrEMBL;Acc:Q0IF18]	protein coding gene	N/A	2.43237	-0.667847	47.9937	3.5e-06	0.000209563	0.135419	0.737681
AAEL007097	AAEL007097-RA-E2	AaegL5_2:129.541.440..129.542.800(-)	4-nitrophenylphosphatase [Source:UniProtKB/TrEMBL;Acc:Q0IF18]	protein coding gene	N/A	2.44497	-0.85221	57.1773	1.02e-06	8.32e-05	0.117124	0.642005
AAEL007102	AAEL007102-RB-E2	AaegL5_2:162.927.679..162.929.706(+)	trypsin. putative	protein coding gene	N/A	6.83417	0.438301	333.004	2.85e-12	6.06e-09	0.0102268	1.28282
AAEL007102	AAEL007102-RB-E3	AaegL5_2:162.927.679..162.929.706(+)	trypsin. putative	protein coding gene	N/A	4.76971	-3.05626	31.36	3.73e-05	0.00121478	0.00200052	0.0801562
AAEL007102	AAEL007102-RB-E4	AaegL5_2:162.927.679..162.929.706(+)	trypsin. putative	protein coding gene	N/A	5.56553	-0.005126	317.574	4.12e-12	6.79e-09	0.0186873	0.923729
AAEL007103	AAEL007103-RA-E2	AaegL5_2:162.961.305..162.963.261(+)	leucine-rich immune protein (TM)	protein coding gene	LRIM15	2.17264	0.752065	30.3249	0.000444299	0.00749262	0.304788	1.37779
AAEL007114	AAEL007114-RA-E1	AaegL5_2:277.381.200..277.521.880(-)	unspecified product	protein coding gene	N/A	7.5544	3.89373	217.331	2.18e-06	0.000145183	0.00110395	0.209591
AAEL007128	AAEL007128-RA-E5	AaegL5_2:266.839.057..266.840.954(+)	sugar transporter	protein coding gene	N/A	1.12308	-0.0205158	13.6877	0.00237315	0.0256799	0.316285	0.682988
AAEL007128	AAEL007128-RA-E7	AaegL5_2:266.839.057..266.840.954(+)	sugar transporter	protein coding gene	N/A	1.33012	-0.71803	21.449	0.000265111	0.00515489	0.172243	0.430208
AAEL007129	AAEL007129-RB-E11	AaegL5_2:267.369.149..267.511.134(+)	defective proboscis extension response. putative	protein coding gene	N/A	1.18734	-1.5163	11.2541	0.00394423	0.0370631	0.00135482	0.00312816
AAEL007130	AAEL007130-RA-E4	AaegL5_3:69.903.301..69.928.340(+)	leucyl-tRNA synthetase	protein coding gene	N/A	2.11779	1.17487	150.363	1.21e-09	5.3e-07	0.0331444	0.144155
AAEL007138	AAEL007138-RB-E1	AaegL5_2:267.122.985..267.136.018(-)	sugar transporter	protein coding gene	N/A	3.5509	-1.07625	64.5828	6.01e-07	5.56e-05	0.00506046	0.0608955
AAEL007138	AAEL007138-RB-E2	AaegL5_2:267.122.985..267.136.018(-)	sugar transporter	protein coding gene	N/A	3.28491	0.908981	128.569	4.22e-08	0.007816	0.0261938	0.255091
AAEL007138	AAEL007138-RB-E4	AaegL5_2:267.122.985..267.136.018(-)	sugar transporter	protein coding gene	N/A	3.84137	-0.275578	99.9565	7.84e-08	1.22e-05	0.00780299	0.112435
AAEL007138	AAEL007138-RB-E5	AaegL5_2:267.122.985..267.136.018(-)	sugar transporter	protein coding gene	N/A	3.22048	0.227185	151.771	1.13e-09	5.03e-07	0.0167068	0.156479
AAEL007138	AAEL007138-RB-E6	AaegL5_2:267.122.985..267.136.018(-)	sugar transporter	protein coding gene	N/A	3.56242	-0.532579	123.344	5.16e-09	1.75e-06	0.0076421	0.0919428
AAEL007138	AAEL007138-RB-E7	AaegL5_2:267.122.985..267.136.018(-)	sugar transporter	protein coding gene	N/A	3.35839	-0.316513	138.529	2.21e-09	8.82e-07	0.0103408	0.106808
AAEL007138	AAEL007138-RB-E8	AaegL5_2:267.122.985..267.136.018(-)	sugar transporter	protein coding gene	N/A	3.63647	-0.161981	95.7207	1.29e-07	1.79e-05	0.00959384	0.120604
AAEL007139	AAEL007139-RA-E5	AaegL5_2:266.813.955..266.833.612(-)	Sugar transporter [Source:UniProtKB/TrEMBL;Acc:A0A1S4FFK3]	protein coding gene	N/A	2.55364	-3.37775	11.0943	0.00414976	0.0384716	0.000846062	0.00533536
AAEL007191	AAEL007191-RA-E6	AaegL5_2:318.184.880..318.273.549(+)	amino acid transporter	protein coding gene	N/A	1.22618	0.71604	30.6509	4.23e-05	0.00132621	0.0108541	0.0254551
AAEL007200	AAEL007200-RB-E10	AaegL5_2:77.216.908..77.368.218(+)	amino acid transporter	protein coding gene	N/A	1.98485	-3.07012	11.3601	0.00381432	0.0361724	0.000222193	0.000916336
AAEL007225	AAEL007225-RB-E10	AaegL5_2:422.342.314..422.356.097(-)	dynein heavy chain	protein coding gene	N/A	5.52571	-3.70362	17.6971	0.00097959	0.013439	0	0.00661215
AAEL007225	AAEL007225-RB-E11	AaegL5_2:422.342.314..422.356.097(-)	dynein heavy chain	protein coding gene	N/A	2.93676	-1.58978	38.2588	1.21e-05	0.000522923	0.00491418	0.0384824
AAEL007229	AAEL007229-RA-E2	AaegL5_2:422.336.450..422.339.447(+)	Derlin [Source:UniProtKB/TrEMBL;Acc:Q172Y9]	protein coding gene	N/A	2.70207	-1.77028	46.2024	3.9e-06	0.000225439	0.0225574	0.149105
AAEL007229	AAEL007229-RA-E4	AaegL5_2:422.336.450..422.339.447(+)	Derlin [Source:UniProtKB/TrEMBL;Acc:Q172Y9]	protein coding gene	N/A	1.45958	-1.72902	16.7589	0.000819262	0.0117115	0.0470455	0.130599
AAEL007245	AAEL007245-RB-E1	AaegL5_2:421.638.902..422.079.378(+)	WD40 protein	protein coding gene	N/A	2.2432	-3.05796	10.022	0.00588761	0.0497671	6.32265e-05	0.000327574
AAEL007245	AAEL007245-RB-E7	AaegL5_2:421.638.902..422.079.378(+)	WD40 protein	protein coding gene	N/A	2.94349	-1.74157	50.5797	2.22e-06	0.000147405	0.000134996	0.00104978
AAEL007259	AAEL007259-RB-E1	AaegL5_3:390.244.872..390.280.243(-)	unspecified product	protein coding gene	N/A	2.65066	0.426151	100.177	2.29e-08	5e-06	0.0101593	0.064034
AAEL007259	AAEL007259-RB-E3	AaegL5_3:390.244.872..390.280.243(-)	unspecified product	protein coding gene	N/A	1.97884	2.86935	174.861	3.94e-10	2.21e-07	0.0831659	0.327922
AAEL007259	AAEL007259-RB-E4	AaegL5_3:390.244.872..390.280.243(-)	unspecified product	protein coding gene	N/A	1.55162	1.06128	47.7286	4.18e-06	0.00023738	0.029484	0.0866425
AAEL007259	AAEL007259-RB-E5	AaegL5_3:390.244.872..390.280.243(-)	unspecified product	protein coding gene	N/A	2.25443	1.6479	89.467	4.28e-07	4.34e-05	0.030259	0.14488
AAEL007264	AAEL007264-RB-E1	AaegL5_3:389.387.940..389.388.743(-)	unspecified product	protein coding gene	N/A	1.49476	-1.23396	13.3733	0.0023445	0.0254491	0.254108	0.730577
AAEL007276	AAEL007276-RA-E6	AaegL5_2:312.427.970..312.436.279(+)	unspecified product	protein coding gene	N/A	1.56701	-1.98798	15.4621	0.00115413	0.0151342	0.0131147	0.0390079
AAEL007284	AAEL007284-RA-E1	AaegL5_3:196.315.889..196.328.923(-)	serine/threonine-protein kinase pk61c	protein coding gene	N/A	1.94366	-2.18688	12.3408	0.00291346	0.0297309	0.00587113	0.0230781
AAEL007284	AAEL007284-RC-E1	AaegL5_3:196.315.889..196.328.923(-)	serine/threonine-protein kinase pk61c	protein coding gene	N/A	1.70962	-2.72954	13.3439	0.0020908	0.0233533	0.00413009	0.014103
AAEL007307	AAEL007307-RA-E2	AaegL5_3:195.816.045..195.826.895(-)	unspecified product	protein coding gene	N/A	1.11816	-0.65562	14.0578	0.00170261	0.0200707	0.0349102	0.0756971
AAEL007315	AAEL007315-RB-E4	AaegL5_2:342.936.542..343.112.587(+)	symbol. putative	protein coding gene	N/A	1.82323	-0.445641	46.5603	3.72e-06	0.000218589	0.00174517	0.00617356
AAEL007315	AAEL007315-RB-E7	AaegL5_2:342.936.542..343.112.587(+)	symbol. putative	protein coding gene	N/A	1.83706	-0.0137553	44.9401	4.62e-06	0.000255389	0.00236847	0.00844551
AAEL007339	AAEL007339-RA-E1	AaegL5_2:345.514.998..345.516.037(-)	unspecified product	protein coding gene	N/A	5.49551	-3.69535	13.6924	0.00307072	0.0308643	0	0.0817159
AAEL007339	AAEL007339-RA-E2	AaegL5_2:345.514.998..345.516.037(-)	unspecified product	protein coding gene	N/A	5.3909	-3.78119	19.6426	0.000642168	0.00976365	0	0.0796177
AAEL007367	AAEL007367-RA-E1	AaegL5_2:233.418.462..233.419.177(-)	unspecified product	protein coding gene	N/A	1.09996	-0.523395	19.4036	0.000425213	0.00726868	0.587032	1.26921
AAEL007371	AAEL007371-RB-E1	AaegL5_2:234.467.033..234.467.754(+)	unspecified product	protein coding gene	N/A	2.2548	1.81335	163.989	6.36e-10	3.21e-07	1.66917	7.98403
AAEL007371	AAEL007371-RB-E3	AaegL5_2:234.467.033..234.467.754(+)	unspecified product	protein coding gene	N/A	1.23498	1.31491	28.1128	0.000127303	0.00300545	2.02704	4.79369
AAEL007372	AAEL007372-RB-E16	AaegL5_2:233.902.013..234.375.276(-)	GPCR GABA B Family	protein coding gene	GPRGBB1	1.41806	-2.09386	10.3434	0.00529243	0.0460511	0.000227642	0.000617212
AAEL007373	AAEL007373-RB-E3	AaegL5_2:233.438.871..233.481.389(+)	ammonium transporter	protein coding gene	N/A	3.43312	-3.43997	14.4476	0.00152544	0.0185288	0.000208828	0.00263555
AAEL007387	AAEL007387-RB-E5	AaegL5_1:259.840.307..259.855.535(-)	unspecified product	protein coding gene	N/A	1.91235	3.22342	39.1397	0.000271974	0.00524904	0.256493	0.965614
AAEL007387	AAEL007387-RB-E6	AaegL5_1:259.840.307..259.855.535(-)	unspecified product	protein coding gene	N/A	1.80261	3.48293	32.7176	0.000562889	0.00886218	0.326043	1.1377
AAEL007387	AAEL007387-RB-E7	AaegL5_1:259.840.307..259.855.535(-)	unspecified product	protein coding gene	N/A	1.6299	3.46831	51.6576	2.68e-05	0.000957215	0.353814	1.09509
AAEL007393	AAEL007393-RA-E1	AaegL5_3:408.015.526..408.039.056(-)	unspecified product	protein coding gene	N/A	3.808	-3.18761	19.7584	0.000390957	0.0068501	0.000351484	0.00601757
AAEL007393	AAEL007393-RA-E3	AaegL5_3:408.015.526..408.039.056(-)	unspecified product	protein coding gene	N/A	3.64503	-2.02141	32.5192	4.27e-05	0.00133348	0.00124386	0.0163662
AAEL007393	AAEL007393-RA-E4	AaegL5_3:408.015.526..408.039.056(-)	unspecified product	protein coding gene	N/A	6.63653	-2.92003	48.6813	8.58e-06	0.000406756	0	0.00817371
AAEL007393	AAEL007393-RA-E6	AaegL5_3:408.015.526..408.039.056(-)	unspecified product	protein coding gene	N/A	3.07204	-1.56446	20.2205	0.00111418	0.0147414	0.00259409	0.0226204
AAEL007393	AAEL007393-RA-E7	AaegL5_3:408.015.526..408.039.056(-)	unspecified product	protein coding gene	N/A	2.84288	-0.270451	80.3895	1.06e-07	1.54e-05	0.00813207	0.0587827
AAEL007407	AAEL007407-RC-E4	AaegL5_2:12.322.200..12.621.188(+)	unspecified product	protein coding gene	N/A	1.31743	-1.12261	20.8085	0.000306463	0.00572688	0.000809498	0.00202049
AAEL007407	AAEL007407-RC-E5	AaegL5_2:12.322.200..12.621.188(+)	unspecified product	protein coding gene	N/A	1.03909	-1.75274	10.2424	0.00547183	0.047205	0.000574666	0.00118488
AAEL007422	AAEL007422-RA-E1	AaegL5_2:134.680.805..134.682.141(-)	cp27. putative	protein coding gene	N/A	5.92358	-2.16149	87.5305	5.89e-08	1e-05	0.00293499	0.277021
AAEL007434	AAEL007434-RA-E2	AaegL5_2:291.010.270..291.011.493(-)	testis-specific serine/threonine kinase 22c	protein coding gene	N/A	1.33672	-0.441702	23.9493	0.000154205	0.00345026	0.324684	0.823476
AAEL007472	AAEL007472-RA-E3	AaegL5_2:57.961.813..57.963.933(+)	unspecified product	protein coding gene	N/A	1.29036	-1.11166	22.4473	0.00021259	0.00437904	0.117474	0.288534
AAEL007473	AAEL007473-RA-E3	AaegL5_2:57.751.829..57.777.257(-)	cytochrome P450	protein coding gene	CYP6AH1	1.21293	3.12458	23.5754	0.000828337	0.0118046	0.205805	0.477624
AAEL007484	AAEL007484-RB-E1	AaegL5_1:216.399.785..216.412.376(-)	protein transport protein sec23	protein coding gene	N/A	1.52116	2.10259	49.4013	1.1e-05	0.000488513	0.174539	0.501634
AAEL007514	AAEL007514-RA-E2	AaegL5_1:199.026.270..199.083.866(-)	Oviductin [Source:UniProtKB/TrEMBL;Acc:A0A1S4FGP8]	protein coding gene	N/A	1.43765	-1.35445	13.3459	0.00208958	0.0233449	0.003291	0.00893645
AAEL007519	AAEL007519-RA-E1	AaegL5_1:199.195.495..199.209.773(-)	oviductin	protein coding gene	N/A	6.32927	-1.80129	100.855	2.18e-08	4.84e-06	0.000310931	0.0342988
AAEL007548	AAEL007548-RA-E4	AaegL5_2:327.201.672..327.214.142(+)	leukocyte receptor cluster (lrc) member	protein coding gene	N/A	1.14769	3.51103	105.026	1.64e-08	3.96e-06	0.566857	1.25593
AAEL007576	AAEL007576-RA-E1	AaegL5_2:343.930.844..343.931.533(-)	unspecified product	protein coding gene	N/A	5.37437	-1.21171	126.978	4.18e-09	1.48e-06	0.0242013	1.12501
AAEL007584	AAEL007584-RA-E2	AaegL5_1:302.848.799..302.850.198(+)	unspecified product	protein coding gene	N/A	3.16243	-3.02206	15.155	0.0012545	0.0160982	0.0119835	0.122308
AAEL007632	AAEL007632-RD-E3	AaegL5_2:106.841.452..106.973.475(+)	myosin light chain kinase	protein coding gene	N/A	1.35119	0.436091	36.1254	1.68e-05	0.000673591	0.00560377	0.0142853
AAEL007632	AAEL007632-RD-E4	AaegL5_2:106.841.452..106.973.475(+)	myosin light chain kinase	protein coding gene	N/A	1.31431	-1.71481	11.7313	0.00339611	0.0331835	0.00116842	0.00293373
AAEL007632	AAEL007632-RD-E7	AaegL5_2:106.841.452..106.973.475(+)	myosin light chain kinase	protein coding gene	N/A	1.34884	1.10191	32.6034	5.26e-05	0.0015608	0.00899363	0.0229658
AAEL007634	AAEL007634-RA-E3	AaegL5_3:136.671.406..136.672.647(-)	Protein KRTCAP2 homolog [Source:UniProtKB/Swiss-Prot;Acc:Q1HQF8]	protein coding gene	N/A	1.35286	-0.926467	15.2506	0.00122223	0.0157782	0.222431	0.572023
AAEL007641	AAEL007641-RB-E1	AaegL5_1:186.741.495..186.838.786(+)	unspecified product	protein coding gene	N/A	1.35078	-1.60035	10.8667	0.0044636	0.0405671	0.00168557	0.00435466
AAEL007641	AAEL007641-RB-E6	AaegL5_1:186.741.495..186.838.786(+)	unspecified product	protein coding gene	N/A	1.27791	-0.775332	21.2084	0.00027986	0.00535746	0.00328362	0.00802586
AAEL007658	AAEL007658-RT-E10	AaegL5_1:13.843.745..14.215.502(-)	partitioning defective 3. par-3	protein coding gene	N/A	1.00616	-0.0385055	23.7801	0.00015978	0.00354055	0.0016791	0.00337773
AAEL007662	AAEL007662-RD-E1	AaegL5_1:12.985.694..13.094.316(+)	casein kinase	protein coding gene	N/A	3.5912	-0.975329	80.7908	1.02e-07	1.5e-05	0.000637676	0.00802235
AAEL007664	AAEL007664-RB-E5	AaegL5_1:49.291.741..50.008.719(-)	nicotinic acetylcholine receptor subunit	protein coding gene	N/A	2.88889	-3.1765	14.2254	0.00162374	0.0194034	2.3975e-05	0.000191345
AAEL007668	AAEL007668-RA-E1	AaegL5_1:49.112.314..49.113.767(-)	mitochondrial ribosomal protein. S29. putative	protein coding gene	mRpS28	1.26291	-0.222899	27.3427	7.8e-05	0.00210151	0.332005	0.80261
AAEL007669	AAEL007669-RA-E1	AaegL5_3:347.316.912..347.345.060(-)	oxidoreductase	protein coding gene	N/A	4.76731	-1.28016	20.3107	0.00248378	0.0264975	0.000873271	0.0264485
AAEL007669	AAEL007669-RB-E1	AaegL5_3:347.316.912..347.345.060(-)	oxidoreductase	protein coding gene	N/A	3.63349	1.69526	196.739	5.25e-09	1.77e-06	0.0168682	0.210519
AAEL007677	AAEL007677-RA-E1	AaegL5_3:407.295.781..407.296.736(-)	phospholysine phosphohistidine inorganic pyrophosphate phosphatase	protein coding gene	N/A	1.84806	-1.12196	30.675	4.21e-05	0.00132262	0.191076	0.694481
AAEL007677	AAEL007677-RA-E2	AaegL5_3:407.295.781..407.296.736(-)	phospholysine phosphohistidine inorganic pyrophosphate phosphatase	protein coding gene	N/A	1.09565	0.429052	36.8605	1.5e-05	0.000616779	0.874802	1.87223
AAEL007684	AAEL007684-RB-E2	AaegL5_2:251.098.512..251.133.007(-)	tektin. putative	protein coding gene	N/A	4.75714	-4.09759	11.0063	0.00540829	0.0467916	0	0.0014487
AAEL007684	AAEL007684-RB-E3	AaegL5_2:251.098.512..251.133.007(-)	tektin. putative	protein coding gene	N/A	1.26902	-1.46698	12.5368	0.00265521	0.0277984	0.00554635	0.0135745
AAEL007684	AAEL007684-RB-E4	AaegL5_2:251.098.512..251.133.007(-)	tektin. putative	protein coding gene	N/A	1.40947	-1.78314	11.0709	0.00418084	0.0387001	0.00409057	0.010854
AAEL007696	AAEL007696-RA-E1	AaegL5_2:470.765.218..470.853.055(-)	TOLL pathway signalling NF-kappaB Relish-like transcription factor	protein coding gene	REL1A	2.24596	-2.56512	14.084	0.00169003	0.0199544	0.00052593	0.0026073
AAEL007702	AAEL007702-RA-E2	AaegL5_2:470.268.295..470.277.570(-)	chaperonin	protein coding gene	N/A	1.32302	-1.49068	13.0421	0.00228427	0.0249644	0.0196792	0.0499656
AAEL007708	AAEL007708-RA-E1	AaegL5_2:470.282.600..470.283.909(-)	WD-repeat protein	protein coding gene	N/A	1.08016	-0.886744	15.9887	0.00100237	0.0136793	0.247039	0.522114
AAEL007712	AAEL007712-RB-E5	AaegL5_3:255.510.456..255.557.317(-)	tuberous sclerosis 2	protein coding gene	Tsc2	1.22328	1.42035	59.7425	7.68e-07	6.67e-05	0.0337991	0.0789696
AAEL007741	AAEL007741-RA-E1	AaegL5_1:71.342.266..71.343.536(+)	sterol desaturase	protein coding gene	N/A	5.42941	0.547102	52.6942	0.000191638	0.00404608	0.0499313	2.21326
AAEL007741	AAEL007741-RA-E2	AaegL5_1:71.342.266..71.343.536(+)	sterol desaturase	protein coding gene	N/A	2.53237	3.51254	66.9974	4.41e-05	0.00136908	2.63943	15.2846
AAEL007741	AAEL007741-RA-E3	AaegL5_1:71.342.266..71.343.536(+)	sterol desaturase	protein coding gene	N/A	4.00111	0.662709	288.675	8.63e-12	1.22e-08	0.141644	2.2913
AAEL007744	AAEL007744-RA-E2	AaegL5_1:71.231.129..71.238.670(-)	unspecified product	protein coding gene	N/A	1.00681	0.272564	27.707	7.28e-05	0.00199624	0.103268	0.208068
AAEL007747	AAEL007747-RB-E2	NIGP01001876:242..10.757(-)	unspecified product	protein coding gene	N/A	7.81694	0.272845	354.025	1.77e-12	4.31e-09	0.000795114	0.221051
AAEL007747	AAEL007747-RB-E3	NIGP01001876:242..10.757(-)	unspecified product	protein coding gene	N/A	2.49069	2.89139	187.973	4.94e-10	2.63e-07	0.212085	1.19119
AAEL007747	AAEL007747-RB-E4	NIGP01001876:242..10.757(-)	unspecified product	protein coding gene	N/A	9.31813	-0.583318	213.437	1.43e-09	6.08e-07	0	0.118723
AAEL007750	AAEL007750-RA-E2	AaegL5_1:71.677.698..71.678.673(+)	unspecified product	protein coding gene	N/A	1.2323	-0.467479	34.2105	2.29e-05	0.000850403	0.421113	0.990091
AAEL007765	AAEL007765-RD-E5	AaegL5_2:219.386.845..219.413.786(-)	Serine Protease Inhibitor (serpin) likely cleavage at K/R. Transcript A.	protein coding gene	SRPN10	1.14655	-0.899566	19.3205	0.000433709	0.00738075	0.0115346	0.0257645
AAEL007778	AAEL007778-RA-E1	AaegL5_3:133.533.121..133.535.273(+)	leucine-rich transmembrane protein	protein coding gene	N/A	1.56758	-1.21918	18.5036	0.00052832	0.00849099	0.0915021	0.277005
AAEL007779	AAEL007779-RA-E2	AaegL5_3:134.466.313..134.566.494(+)	unspecified product	protein coding gene	N/A	1.55173	-0.497196	18.3989	0.000846955	0.0120352	0.00340063	0.0100255
AAEL007780	AAEL007780-RA-E1	AaegL5_3:133.697.076..133.698.187(+)	unspecified product	protein coding gene	N/A	2.86846	-0.447286	54.5944	4.66e-06	0.000256831	0.14864	1.10508
AAEL007780	AAEL007780-RA-E2	AaegL5_3:133.697.076..133.698.187(+)	unspecified product	protein coding gene	N/A	1.72941	-2.48722	10.5464	0.00495176	0.0439414	0.0597728	0.208748
AAEL007785	AAEL007785-RB-E1	AaegL5_3:133.543.537..133.545.351(-)	leucine-rich transmembrane protein	protein coding gene	N/A	2.09482	-2.88872	11.725	0.00340278	0.0332355	0.0205717	0.0934598
AAEL007800	AAEL007800-RB-E5	AaegL5_2:165.574.916..165.668.038(-)	cytidine and deoxycytidylate deaminase zinc-binding region	protein coding gene	N/A	1.08738	1.86414	36.173	1.67e-05	0.000669921	0.0247775	0.0526002
AAEL007806	AAEL007806-RC-E6	AaegL5_3:152.650.149..152.685.163(+)	unspecified product	protein coding gene	N/A	1.62666	-1.22678	15.8766	0.00118784	0.0154641	0.00542288	0.0169614
AAEL007815	AAEL007815-RB-E1	AaegL5_3:152.854.548..152.861.491(-)	cytochrome P450	protein coding gene	CYP4D24	1.02958	4.16926	43.04	6.57e-06	0.000334154	1.7005	3.47216
AAEL007815	AAEL007815-RB-E3	AaegL5_3:152.854.548..152.861.491(-)	cytochrome P450	protein coding gene	CYP4D24	1.34483	3.92026	79.3564	1.16e-07	1.65e-05	1.22878	3.12158
AAEL007826	AAEL007826-RA-E3	AaegL5_2:272.600.796..272.961.581(-)	cgmp-dependent protein kinase	protein coding gene	for	1.0537	0.885699	36.1311	1.68e-05	0.000673304	0.00326486	0.00677389
AAEL007826	AAEL007826-RB-E2	AaegL5_2:272.600.796..272.961.581(-)	cgmp-dependent protein kinase	protein coding gene	for	1.31015	3.48474	18.6708	0.00283939	0.0291798	0.0177669	0.0440535
AAEL007838	AAEL007838-RC-E2	AaegL5_1:103.232.957..103.441.795(-)	unspecified product	protein coding gene	N/A	3.6628	-2.64998	18.9269	0.000636499	0.00970433	7.70266e-05	0.00112367
AAEL007839	AAEL007839-RB-E2	AaegL5_1:289.684.166..289.690.933(-)	beta-hexosaminidase	protein coding gene	N/A	1.39993	-0.279789	36.4633	1.59e-05	0.000646886	0.0637635	0.168967
AAEL007849	AAEL007849-RA-E1	AaegL5_2:460.394.569..460.414.411(-)	unspecified product	protein coding gene	N/A	1.61585	0.262053	42.1963	6.76e-06	0.000341475	0.0288551	0.088541
AAEL007856	AAEL007856-RA-E1	AaegL5_2:460.534.281..460.558.527(-)	crumbs	protein coding gene	N/A	2.11819	-3.12413	10.8449	0.00449494	0.0407999	0.0012016	0.00550411
AAEL007857	AAEL007857-RB-E2	AaegL5_2:460.750.798..460.782.896(+)	unspecified product	protein coding gene	N/A	1.33537	-0.897941	29.6234	5.09e-05	0.00152656	0.00884407	0.0223797
AAEL007862	AAEL007862-RB-E4	AaegL5_2:460.473.079..460.501.501(+)	unspecified product	protein coding gene	N/A	4.73449	-3.09165	29.7379	4.98e-05	0.00150648	0.000137962	0.00564064
AAEL007870	AAEL007870-RA-E2	AaegL5_3:382.161.832..382.176.642(+)	unspecified product	protein coding gene	N/A	4.78333	-3.07145	28.9516	5.76e-05	0.00167005	0.000264764	0.0114319
AAEL007878	AAEL007878-RA-E2	AaegL5_3:381.168.341..381.174.530(-)	ornithine decarboxylase	protein coding gene	N/A	1.00899	1.14198	24.5156	0.00013707	0.00316801	0.232787	0.46885
AAEL007881	AAEL007881-RA-E4	AaegL5_3:381.958.172..381.982.639(-)	unspecified product	protein coding gene	N/A	1.25425	4.13261	31.0219	0.00024212	0.00482935	0.422605	1.00823
AAEL007884	AAEL007884-RB-E3	AaegL5_3:382.282.054..382.292.724(-)	conserved membrane protein at 44E. putative	protein coding gene	N/A	3.4352	-1.44152	28.5493	0.000247353	0.00490013	0.00512102	0.0568868
AAEL007910	AAEL007910-RC-E2	AaegL5_2:474.240.524..474.250.653(+)	unspecified product	protein coding gene	N/A	1.36768	-1.68991	13.7477	0.00186026	0.0213971	0.0150566	0.0396872
AAEL007911	AAEL007911-RB-E2	AaegL5_2:474.047.335..474.067.089(-)	dynein heavy chain	protein coding gene	N/A	1.52144	-1.98167	13.5857	0.00194914	0.0221438	0.00569748	0.0167376
AAEL007911	AAEL007911-RB-E5	AaegL5_2:474.047.335..474.067.089(-)	dynein heavy chain	protein coding gene	N/A	3.8623	-3.67136	16.2268	0.00094126	0.013049	0.000220171	0.00454123
AAEL007911	AAEL007911-RB-E6	AaegL5_2:474.047.335..474.067.089(-)	dynein heavy chain	protein coding gene	N/A	2.88648	-2.62656	18.6009	0.000515921	0.00834651	0.00149076	0.011886
AAEL007911	AAEL007911-RC-E1	AaegL5_2:474.047.335..474.067.089(-)	dynein heavy chain	protein coding gene	N/A	2.72753	-3.07362	15.9737	0.00100636	0.0137185	0.00106074	0.00758763
AAEL007911	AAEL007911-RC-E5	AaegL5_2:474.047.335..474.067.089(-)	dynein heavy chain	protein coding gene	N/A	2.78501	-1.95871	31.9957	3.34e-05	0.00112501	0.00280617	0.0195877
AAEL007915	AAEL007915-RC-E2	AaegL5_1:63.612.154..63.831.890(-)	Moesin/ezrin/radixin homolog 1 [Source:UniProtKB/TrEMBL;Acc:A0A1S4FI28]	protein coding gene	N/A	1.56716	-1.08013	22.8833	0.000193411	0.00407483	0.000997429	0.00299026
AAEL007920	AAEL007920-RF-E1	AaegL5_3:312.057.932..312.579.910(-)	unspecified product	protein coding gene	N/A	2.65666	-2.94402	16.33	0.000916088	0.012787	4.6375e-05	0.000320874
AAEL007931	AAEL007931-RB-E4	AaegL5_3:295.458.531..295.500.019(-)	P21-activated kinase. pak	protein coding gene	N/A	1.21436	-1.31398	15.8347	0.00104429	0.0140846	0.00530186	0.012332
AAEL007943	AAEL007943-RA-E2	AaegL5_3:295.535.394..295.537.291(+)	unspecified product	protein coding gene	N/A	1.35916	-1.53375	10.4842	0.00509054	0.0448349	0.09181	0.242659
AAEL007946	AAEL007946-RB-E1	AaegL5_2:351.707.090..351.708.239(-)	glutathione transferase	protein coding gene	GSTE6	1.02642	4.95569	24.5344	0.000422224	0.0072351	17.766	36.1969
AAEL007951	AAEL007951-RB-E2	AaegL5_2:351.681.351..351.682.941(+)	glutathione transferase	protein coding gene	GSTE2	1.62404	-0.857824	18.4767	0.000684465	0.0102476	0.159365	0.493143
AAEL007952	AAEL007952-RD-E2	AaegL5_2:351.738.731..351.765.477(+)	unspecified product	protein coding gene	N/A	3.14554	-2.58964	27.5004	7.57e-05	0.00205672	0.000948675	0.00890247
AAEL007955	AAEL007955-RA-E2	AaegL5_2:351.607.324..351.616.641(-)	glutathione transferase	protein coding gene	GSTE8	2.85458	-1.37939	56.8339	1.06e-06	8.55e-05	0.0089385	0.0667213
AAEL007955	AAEL007955-RA-E5	AaegL5_2:351.607.324..351.616.641(-)	glutathione transferase	protein coding gene	GSTE8	3.30631	-1.29288	71.5471	2.33e-07	0.02757	0.0071391	0.0731398
AAEL007977	AAEL007977-RB-E9	AaegL5_2:431.758.741..431.762.126(+)	unspecified product	protein coding gene	N/A	1.30985	-0.739284	20.425	0.000334676	0.00611766	0.0951374	0.237338
AAEL007981	AAEL007981-RB-E8	AaegL5_2:431.647.785..431.650.364(+)	unspecified product	protein coding gene	N/A	6.4069	-1.06344	193.438	1.84e-10	1.25e-07	0.00309275	0.338365
AAEL007988	AAEL007988-RA-E2	AaegL5_2:36.419.057..36.429.408(+)	unspecified product	protein coding gene	N/A	1.03239	2.30973	71.1302	2.43e-07	2.85e-05	0.312323	0.638954
AAEL007991	AAEL007991-RA-E1	AaegL5_2:36.983.819..36.984.592(-)	CRAL_TRIO_N domain-containing protein [Source:UniProtKB/TrEMBL;Acc:A0A1S4FI53]	protein coding gene	N/A	1.42274	0.994762	50.5592	2.23e-06	0.000147581	1.37259	3.69153
AAEL008014	AAEL008014-RA-E2	AaegL5_1:75.249.863..75.356.595(+)	ef hand protein	protein coding gene	N/A	1.54799	-2.27984	12.4034	0.00276418	0.0286361	0.000803286	0.00242986
AAEL008014	AAEL008014-RA-E5	AaegL5_1:75.249.863..75.356.595(+)	ef hand protein	protein coding gene	N/A	1.65939	-1.19906	16.7218	0.000958188	0.0132201	0.00179557	0.00574469
AAEL008024	AAEL008024-RC-E2	AaegL5_1:75.063.235..75.218.481(-)	unspecified product	protein coding gene	N/A	4.47918	-1.15515	97.9372	2.69e-08	5.64e-06	0.000218285	0.00508732
AAEL008025	AAEL008025-RA-E4	AaegL5_1:51.842.911..51.844.685(-)	unspecified product	protein coding gene	N/A	1.65554	2.65852	159.805	7.71e-10	3.75e-07	1.70488	5.37316
AAEL008025	AAEL008025-RA-E5	AaegL5_1:51.842.911..51.844.685(-)	unspecified product	protein coding gene	N/A	1.5459	1.31797	93.8058	3.63e-08	6.99e-06	0.706533	2.06554
AAEL008027	AAEL008027-RB-E1	AaegL5_1:51.852.515..51.871.363(+)	unspecified product	protein coding gene	N/A	1.14491	-0.416162	15.0579	0.00128825	0.0163971	0.023608	0.052174
AAEL008031	AAEL008031-RD-E5	AaegL5_1:51.414.150..51.608.850(+)	carbonic anhydrase	protein coding gene	N/A	2.60236	-2.41205	31.534	3.62e-05	0.00118979	0.000214342	0.00134587
AAEL008042	AAEL008042-RC-E7	AaegL5_3:132.046.237..132.073.384(-)	unspecified product	protein coding gene	N/A	1.49779	-2.61938	11.3734	0.00379836	0.0360591	0.00244031	0.00704803
AAEL008066	AAEL008066-RA-E3	AaegL5_2:230.211.060..230.376.863(+)	trkB protein. putative	protein coding gene	N/A	1.72415	-1.6705	16.5685	0.00086074	0.0121786	0.000774668	0.00260803
AAEL008098	AAEL008098-RA-E4	AaegL5_1:62.489.534..62.494.276(+)	PIWI	protein coding gene	PIWI2	1.28647	-0.115141	20.8082	0.0003163	0.00586086	0.10855	0.265807
AAEL008102	AAEL008102-RA-E10	AaegL5_3:14.626.556..14.664.871(+)	actin binding protein. putative	protein coding gene	N/A	3.94104	-3.62986	10.497	0.00510297	0.0449044	0.000115868	0.00250564
AAEL008105	AAEL008105-RC-E1	AaegL5_3:14.673.727..14.695.505(-)	glutamate cysteine ligase	protein coding gene	N/A	1.76916	-2.6898	11.5381	0.00360697	0.0346941	0.00244682	0.00866576
AAEL008105	AAEL008105-RD-E1	AaegL5_3:14.673.727..14.695.505(-)	glutamate cysteine ligase	protein coding gene	N/A	1.05536	1.53599	38.9748	1.08e-05	0.000482871	0.085408	0.177962
AAEL008117	AAEL008117-RA-E2	AaegL5_3:14.211.977..14.216.346(-)	ion channel nompc	protein coding gene	N/A	1.14782	2.16123	15.2276	0.00400392	0.0374602	0.630696	1.40098
AAEL008132	AAEL008132-RA-E3	AaegL5_3:107.440.304..107.441.780(-)	CRAL/TRIO domain-containing protein	protein coding gene	N/A	1.971	-2.39016	13.3569	0.00208292	0.0232871	0.041948	0.169469
AAEL008135	AAEL008135-RA-E1	AaegL5_3:108.004.744..108.012.635(-)	Conserved oligomeric Golgi complex subunit 3 (COG complex subunit 3)(Component of oligomeric Golgi complex 3)	protein coding gene	N/A	1.48518	0.150619	47.8487	3.14e-06	0.000192393	0.0717559	0.200666
AAEL008144	AAEL008144-RB-E11	AaegL5_3:302.074.852..302.150.000(-)	AMP dependent ligase	protein coding gene	N/A	1.41315	2.54924	46.3004	1.56e-05	0.00063515	0.042232	0.112498
AAEL008144	AAEL008144-RB-E2	AaegL5_3:302.074.852..302.150.000(-)	AMP dependent ligase	protein coding gene	N/A	2.75711	1.75978	102.418	8.24e-07	7.06e-05	0.0114465	0.0776296
AAEL008144	AAEL008144-RB-E3	AaegL5_3:302.074.852..302.150.000(-)	AMP dependent ligase	protein coding gene	N/A	1.05167	3.99601	26.6008	0.000302832	0.0056805	0.137858	0.285751
AAEL008144	AAEL008144-RB-E5	AaegL5_3:302.074.852..302.150.000(-)	AMP dependent ligase	protein coding gene	N/A	1.00416	1.5453	19.1661	0.000775549	0.01126	0.0254987	0.051138
AAEL008144	AAEL008144-RB-E7	AaegL5_3:302.074.852..302.150.000(-)	AMP dependent ligase	protein coding gene	N/A	1.15764	2.49878	32.9821	6.9e-05	0.00191634	0.0462392	0.103126
AAEL008144	AAEL008144-RB-E9	AaegL5_3:302.074.852..302.150.000(-)	AMP dependent ligase	protein coding gene	N/A	1.48442	0.926142	50.2409	2.32e-06	0.000152008	0.0130307	0.0364856
AAEL008148	AAEL008148-RA-E2	AaegL5_3:78.991.788..78.993.726(+)	8-oxoguanine DNA glycosylase	protein coding gene	N/A	1.17839	-0.249167	23.035	0.0001872	0.0039786	0.255014	0.579508
AAEL008148	AAEL008148-RA-E3	AaegL5_3:78.991.788..78.993.726(+)	8-oxoguanine DNA glycosylase	protein coding gene	N/A	1.24106	-0.0124109	31.8571	3.42e-05	0.00114288	0.293762	0.694472
AAEL008153	AAEL008153-RB-E2	AaegL5_3:9.620.215..9.621.789(+)	unspecified product	protein coding gene	N/A	3.30991	-2.89114	22.0251	0.000233222	0.00469067	0.0106512	0.115448
AAEL008153	AAEL008153-RB-E4	AaegL5_3:9.620.215..9.621.789(+)	unspecified product	protein coding gene	N/A	1.5997	0.836302	23.9575	0.000630068	0.00963004	0.550396	1.67064
AAEL008170	AAEL008170-RA-E3	AaegL5_3:9.455.336..9.459.950(-)	unspecified product	protein coding gene	N/A	1.47773	0.0264733	40.3175	8.86e-06	0.000416077	0.112417	0.313942
AAEL008193	AAEL008193-RA-E1	AaegL5_3:230.427.376..230.432.005(+)	unspecified product	protein coding gene	N/A	1.01205	-0.870793	14.8693	0.00135677	0.0170326	0.0734621	0.148695
AAEL008195	AAEL008195-RB-E3	AaegL5_2:5.896.777..5.898.302(-)	unspecified product	protein coding gene	N/A	1.19858	1.60829	62.2546	5.87e-07	5.5e-05	1.19911	2.75238
AAEL008208	AAEL008208-RB-E1	AaegL5_2:6.313.378..6.314.336(-)	serine protease	protein coding gene	N/A	2.40765	8.53301	246.892	2.88e-11	2.99e-08	122.615	650.623
AAEL008212	AAEL008212-RA-E1	AaegL5_2:6.422.677..6.423.703(-)	serine collagenase 1 precursor. putative	protein coding gene	N/A	4.6856	4.34804	691.821	8.91e-15	1.04e-10	1.48158	38.1361
AAEL008215	AAEL008215-RA-E1	AaegL5_2:5.673.205..5.674.091(-)	serine-type enodpeptidase.	protein coding gene	N/A	3.76554	1.13915	100.582	2.94e-06	0.000183145	0.33471	4.556
AAEL008219	AAEL008219-RA-E2	AaegL5_2:5.811.805..5.813.772(-)	elongase. putative	protein coding gene	N/A	1.12116	-0.0923597	11.4666	0.0050458	0.0445361	0.287821	0.625752
AAEL008219	AAEL008219-RA-E3	AaegL5_2:5.811.805..5.813.772(-)	elongase. putative	protein coding gene	N/A	1.41816	1.26615	30.6185	0.000128106	0.00302008	0.655285	1.75188
AAEL008282	AAEL008282-RB-E3	AaegL5_3:250.285.191..250.308.129(-)	GPCR Neurokinin/Tachykinin Family	protein coding gene	GPRNPR4	1.23153	-1.41524	11.9303	0.00319345	0.031762	0.00884529	0.0212926
AAEL008290	AAEL008290-RA-E1	AaegL5_2:67.651.091..67.668.610(-)	unspecified product	protein coding gene	N/A	4.59576	-2.62759	27.4671	8.95e-05	0.00231654	0.000455289	0.0141927
AAEL008293	AAEL008293-RB-E2	AaegL5_2:67.544.642..67.556.836(+)	pupal cuticle protein 78E. putative	protein coding gene	N/A	1.3194	0.760903	52.8195	0.001692	0.000121198	0.0777764	0.194303
AAEL008323	AAEL008323-RA-E1	AaegL5_2:274.170.658..274.178.770(-)	unspecified product	protein coding gene	N/A	2.98233	-1.01784	64.6963	4.56e-07	4.55e-05	0.0125645	0.0995824
AAEL008327	AAEL008327-RA-E2	AaegL5_2:274.075.762..274.077.277(+)	huntingtin-interacting protein. putative	protein coding gene	N/A	1.9819	-1.61856	30.1551	4.62e-05	0.00141737	0.0759893	0.306325
AAEL008334	AAEL008334-RB-E7	AaegL5_1:235.426.386..235.758.020(-)	unspecified product	protein coding gene	N/A	1.12258	0.587854	35.1127	1.98e-05	0.000759176	0.00278498	0.00607939
AAEL008342	AAEL008342-RD-E3	AaegL5_1:82.002.907..82.032.702(-)	monocarboxylate transporter	protein coding gene	N/A	1.48625	-1.57394	22.474	0.000211353	0.00436265	0.00526973	0.0150169
AAEL008342	AAEL008342-RD-E4	AaegL5_1:82.002.907..82.032.702(-)	monocarboxylate transporter	protein coding gene	N/A	1.12064	1.39677	39.5779	9.89e-06	0.000451134	0.0548694	0.119584
AAEL008342	AAEL008342-RD-E6	AaegL5_1:82.002.907..82.032.702(-)	monocarboxylate transporter	protein coding gene	N/A	2.48916	-1.23136	48.6472	2.83e-06	0.000178598	0.00389563	0.0223187
AAEL008347	AAEL008347-RA-E1	AaegL5_1:82.014.054..82.114.345(+)	monocarboxylate transporter	protein coding gene	N/A	2.03951	1.8261	113.032	1.04e-08	2.82e-06	0.0136862	0.0563018
AAEL008347	AAEL008347-RB-E5	AaegL5_1:82.014.054..82.114.345(+)	monocarboxylate transporter	protein coding gene	N/A	1.04712	1.10545	35.6305	1.82e-05	0.000714633	0.0137627	0.0284792
AAEL008370	AAEL008370-RC-E5	AaegL5_3:40.752.441..40.835.890(-)	Class B Scavenger Receptor (CD36 domain).	protein coding gene	SCRB17	1.54784	1.80126	43.9691	2.36e-05	0.000868214	0.0210732	0.0616372
AAEL008382	AAEL008382-RB-E2	AaegL5_3:224.886.123..224.901.954(+)	unspecified product	protein coding gene	N/A	1.13241	0.0841266	15.2584	0.00149219	0.0182534	0.0405173	0.0892422
AAEL008384	AAEL008384-RB-E7	AaegL5_3:224.779.816..224.802.105(+)	ATP-binding cassette sub-family A member 3. putative	protein coding gene	N/A	1.04473	0.00608268	18.6093	0.000514867	0.00833712	0.0284102	0.0587647
AAEL008398	AAEL008398-RB-E4	AaegL5_1:93.974.398..94.033.378(-)	unspecified product	protein coding gene	N/A	2.72864	-1.83112	41.74	7.21e-06	0.000358218	0.0010628	0.00719241
AAEL008398	AAEL008398-RB-E7	AaegL5_1:93.974.398..94.033.378(-)	unspecified product	protein coding gene	N/A	1.08158	-1.28151	12.2459	0.00289933	0.0296356	0.00407949	0.0086578
AAEL008403	AAEL008403-RA-E1	AaegL5_1:93.973.314..93.974.407(+)	ANK_REP_REGION domain-containing protein [Source:UniProtKB/TrEMBL;Acc:A0A1S4FJN1]	protein coding gene	N/A	3.04822	-1.77355	34.3212	2.42e-05	0.000883513	0.0499946	0.432423
AAEL008409	AAEL008409-RA-E2	AaegL5_2:119.912.108..119.912.743(-)	p15-2a protein. putative	protein coding gene	N/A	2.09639	-1.21795	27.786	7.33e-05	0.00200704	0.235987	1.00288
AAEL008410	AAEL008410-RB-E2	AaegL5_1:93.762.213..93.893.323(-)	helix-loop-helix transcription factor	protein coding gene	N/A	7.26651	-2.46226	23.4315	0.00229782	0.0250571	0	0.00237835
AAEL008414	AAEL008414-RA-E1	AaegL5_1:173.712.125..173.902.662(-)	unspecified product	protein coding gene	N/A	5.76763	-3.52671	21.7438	0.000418876	0.0072002	0	0.000540433
AAEL008421	AAEL008421-RB-E5	AaegL5_1:173.180.343..173.594.704(+)	cadherin	protein coding gene	N/A	1.21647	-1.46906	10.3651	0.00525485	0.0458365	0.000469397	0.00108646
AAEL008450	AAEL008450-RB-E4	AaegL5_1:171.046.902..171.106.453(-)	unspecified product	protein coding gene	N/A	2.05085	-1.9905	18.4673	0.000533039	0.00854738	0.00136516	0.00579202
AAEL008462	AAEL008462-RA-E2	AaegL5_1:53.293.182..53.335.163(+)	apl5 protein (spac144.06 protein)	protein coding gene	N/A	1.38355	-0.196596	35.3438	1.91e-05	0.000739371	0.0110616	0.0287916
AAEL008462	AAEL008462-RA-E8	AaegL5_1:53.293.182..53.335.163(+)	apl5 protein (spac144.06 protein)	protein coding gene	N/A	1.28323	-0.176068	25.5345	0.000111367	0.0027188	0.0117749	0.028609
AAEL008465	AAEL008465-RA-E1	AaegL5_1:53.374.639..53.384.522(+)	gamma-tubulin complex component 3 (gcp-3)	protein coding gene	N/A	1.67833	-0.824571	27.023	8.3e-05	0.00219674	0.0254368	0.0819504
AAEL008498	AAEL008498-RA-E5	AaegL5_2:395.244.350..395.254.316(+)	cohesin-subunit. putative	protein coding gene	N/A	1.03761	0.85052	11.793	0.00582023	0.0493494	0.116196	0.238864
AAEL008528	AAEL008528-RE-E3	AaegL5_3:29.416.647..29.854.831(+)	protein tyrosine phosphatase n11 (shp2)	protein coding gene	N/A	1.03698	0.172248	21.2497	0.000277264	0.00532103	0.00163145	0.00333933
AAEL008556	AAEL008556-RE-E8	AaegL5_2:157.102.456..157.136.915(+)	prp4	protein coding gene	N/A	5.81614	-3.52699	18.0941	0.000947873	0.0131259	0	0.00326454
AAEL008556	AAEL008556-RI-E10	AaegL5_2:157.102.456..157.136.915(+)	prp4	protein coding gene	N/A	5.95955	-1.48576	25.7094	0.00100971	0.013753	0.000235355	0.0188813
AAEL008596	AAEL008596-RA-E7	AaegL5_2:363.238.085..363.332.284(+)	spaetzle-like cytokine	protein coding gene	SPZ3A	1.1572	1.94161	16.2256	0.00297557	0.0301562	0.0250002	0.0558755
AAEL008602	AAEL008602-RB-E10	AaegL5_2:363.039.355..363.049.989(+)	unspecified product	protein coding gene	N/A	1.14286	-0.10931	17.1525	0.000740476	0.0108537	0.0524929	0.115349
AAEL008602	AAEL008602-RB-E13	AaegL5_2:363.039.355..363.049.989(+)	unspecified product	protein coding gene	N/A	1.27017	-0.504159	23.3078	0.000176591	0.00380312	0.0370537	0.0894317
AAEL008602	AAEL008602-RB-E14	AaegL5_2:363.039.355..363.049.989(+)	unspecified product	protein coding gene	N/A	1.11458	0.432792	28.7453	5.98e-05	0.00171918	0.0782158	0.168986
AAEL008602	AAEL008602-RB-E4	AaegL5_2:363.039.355..363.049.989(+)	unspecified product	protein coding gene	N/A	1.75812	0.711794	71.9456	2.25e-07	2.69e-05	0.0687819	0.232099
AAEL008602	AAEL008602-RB-E5	AaegL5_2:363.039.355..363.049.989(+)	unspecified product	protein coding gene	N/A	2.02186	0.184568	86.4636	6.41e-08	1.07e-05	0.0406568	0.165544
AAEL008602	AAEL008602-RB-E7	AaegL5_2:363.039.355..363.049.989(+)	unspecified product	protein coding gene	N/A	1.17643	-0.0771167	25.1623	0.000120068	0.00287934	0.0526896	0.118682
AAEL008602	AAEL008602-RB-E8	AaegL5_2:363.039.355..363.049.989(+)	unspecified product	protein coding gene	N/A	1.88679	-1.26082	15.8082	0.00166712	0.0197689	0.0153404	0.0560073
AAEL008620	AAEL008620-RA-E1	AaegL5_2:80.565.217..80.567.110(-)	D7 protein. putative	protein coding gene	N/A	1.3683	4.70449	25.4284	0.000894759	0.0125664	7.67949	19.8256
AAEL008620	AAEL008620-RA-E2	AaegL5_2:80.565.217..80.567.110(-)	D7 protein. putative	protein coding gene	N/A	1.36375	4.19731	35.2461	0.0001589	0.00352579	5.41267	13.9283
AAEL008622	AAEL008622-RA-E3	AaegL5_2:454.844.047..454.869.167(-)	jnk	protein coding gene	N/A	2.437	-3.07946	12.5096	0.00267702	0.0279493	0.000984918	0.00569161
AAEL008624	AAEL008624-RC-E2	AaegL5_2:455.615.233..455.650.540(+)	ABC transporter	protein coding gene	N/A	1.7036	-0.159526	58.1934	9.11e-07	7.62e-05	0.0114247	0.0372574
AAEL008624	AAEL008624-RD-E1	AaegL5_2:455.615.233..455.650.540(+)	ABC transporter	protein coding gene	N/A	2.89618	-2.9659	18.397	0.000542308	0.00864129	0.000612698	0.00489241
AAEL008634	AAEL008634-RB-E3	AaegL5_2:454.879.211..455.130.844(-)	jnk	protein coding gene	N/A	1.46913	-1.44811	25.1544	0.000120261	0.00288187	0.000695536	0.00193995
AAEL008634	AAEL008634-RC-E9	AaegL5_2:454.879.211..455.130.844(-)	jnk	protein coding gene	N/A	1.60256	-1.02276	14.8068	0.00190039	0.0216972	0.000902864	0.00278858
AAEL008635	AAEL008635-RB-E4	AaegL5_2:455.184.210..455.236.417(+)	ABC transporter	protein coding gene	N/A	1.02916	1.61597	39.2764	1.03e-05	0.000466965	0.0381544	0.0779345
AAEL008647	AAEL008647-RB-E5	AaegL5_2:215.780.277..215.829.459(+)	no-mechanoreceptor potential a	protein coding gene	N/A	1.03026	-0.945036	13.4063	0.00205318	0.0230556	0.00647645	0.0132087
AAEL008654	AAEL008654-RA-E2	AaegL5_3:172.958.315..172.971.465(-)	ZP domain-containing protein [Source:UniProtKB/TrEMBL;Acc:A0A1S4FK14]	protein coding gene	N/A	1.07752	-0.474499	17.8799	0.00061631	0.009471	0.0334821	0.0706375
AAEL008663	AAEL008663-RA-E1	AaegL5_3:173.027.493..173.029.071(-)	aldo-keto reductase	protein coding gene	N/A	1.21689	-0.0520375	20.1852	0.000353798	0.0063602	0.35434	0.822217
AAEL008663	AAEL008663-RA-E2	AaegL5_3:173.027.493..173.029.071(-)	aldo-keto reductase	protein coding gene	N/A	1.41836	0.570742	50.1913	2.33e-06	0.000152746	0.499404	1.33669
AAEL008663	AAEL008663-RA-E3	AaegL5_3:173.027.493..173.029.071(-)	aldo-keto reductase	protein coding gene	N/A	1.48649	1.01308	55.2846	0.001266	9.76e-05	0.659138	1.85009
AAEL008663	AAEL008663-RA-E4	AaegL5_3:173.027.493..173.029.071(-)	aldo-keto reductase	protein coding gene	N/A	1.35761	-1.43687	19.3017	0.000435665	0.00740766	0.11852	0.307771
AAEL008664	AAEL008664-RA-E2	AaegL5_2:238.740.597..238.775.072(-)	unspecified product	protein coding gene	N/A	1.13152	0.657575	23.3588	0.000181134	0.00388234	0.0279916	0.0612561
AAEL008676	AAEL008676-RA-E1	AaegL5_2:2.636.215..2.646.877(+)	unspecified product	protein coding gene	N/A	2.50817	-0.610698	18.3695	0.00241806	0.0259956	0.0173223	0.100155
AAEL008679	AAEL008679-RB-E1	AaegL5_2:2.373.917..2.529.347(+)	unspecified product	protein coding gene	N/A	1.57292	1.3288	19.7627	0.00198254	0.0224407	0.00799106	0.0238345
AAEL008679	AAEL008679-RF-E2	AaegL5_2:2.373.917..2.529.347(+)	unspecified product	protein coding gene	N/A	1.24818	3.77248	79.6682	1.13e-07	1.62e-05	0.0519496	0.123422
AAEL008679	AAEL008679-RF-E5	AaegL5_2:2.373.917..2.529.347(+)	unspecified product	protein coding gene	N/A	1.29374	1.54747	42.4902	7.44e-06	0.000366003	0.0107513	0.0263569
AAEL008679	AAEL008679-RF-E7	AaegL5_2:2.373.917..2.529.347(+)	unspecified product	protein coding gene	N/A	2.96037	-0.194699	98.4111	2.6e-08	5.52e-06	0.00122031	0.00954487
AAEL008687	AAEL008687-RC-E6	AaegL5_2:321.417.956..321.443.209(-)	loquacious	protein coding gene	loqs	1.6395	-0.0258105	33.7055	2.72e-05	0.000965779	0.0181225	0.0571109
AAEL008697	AAEL008697-RB-E3	AaegL5_2:321.499.529..321.511.991(-)	cytochrome c oxidase. subunit VB. putative	protein coding gene	N/A	1.10614	1.35127	32.607	3e-05	0.00103622	0.127928	0.275394
AAEL008705	AAEL008705-RB-E3	AaegL5_3:95.364.454..95.734.978(-)	unspecified product	protein coding gene	N/A	1.11209	0.87898	28.0711	6.79e-05	0.00189638	0.00308005	0.00665575
AAEL008711	AAEL008711-RA-E2	AaegL5_3:94.966.029..94.967.077(-)	unspecified product	protein coding gene	N/A	3.23614	-1.81147	45.0952	4.52e-06	0.000252096	0.0430659	0.421355
AAEL008715	AAEL008715-RA-E3	AaegL5_3:95.166.093..95.184.034(-)	AAA ATPase	protein coding gene	N/A	1.31642	-1.42244	12.9647	0.0023371	0.0253765	0.0108022	0.0268796
AAEL008739	AAEL008739-RF-E6	AaegL5_3:281.325.510..281.366.018(-)	shc transforming protein	protein coding gene	N/A	1.0245	0.929325	27.277	7.9e-05	0.00212134	0.0304569	0.0618705
AAEL008764	AAEL008764-RB-E1	AaegL5_3:326.503.140..326.548.396(+)	cuticle protein. putative	protein coding gene	N/A	2.77286	-2.57133	11.9277	0.00439917	0.0401254	0.000739345	0.00550261
AAEL008791	AAEL008791-RB-E2	AaegL5_3:133.024.065..133.025.187(-)	unspecified product	protein coding gene	N/A	2.45857	-3.06372	12.9951	0.00231617	0.0251979	0.0219081	0.128697
AAEL008798	AAEL008798-RB-E1	AaegL5_3:133.276.477..133.285.325(+)	unspecified product	protein coding gene	N/A	1.34597	-2.07651	10.5726	0.00490968	0.0436503	0.013027	0.033079
AAEL008798	AAEL008798-RB-E2	AaegL5_3:133.276.477..133.285.325(+)	unspecified product	protein coding gene	N/A	1.58016	-0.0971543	54.537	1.38e-06	0.000104543	0.0509582	0.152402
AAEL008807	AAEL008807-RA-E4	AaegL5_3:132.733.247..132.758.545(+)	inositol 5-phosphatase	protein coding gene	N/A	1.04064	-0.267553	15.6859	0.00108667	0.0144757	0.0205478	0.0424846
AAEL008822	AAEL008822-RA-E3	AaegL5_3:133.301.136..133.312.423(+)	unspecified product	protein coding gene	N/A	2.33881	-2.47616	11.5086	0.00429552	0.0394896	0.00418445	0.021193
AAEL008822	AAEL008822-RA-E4	AaegL5_3:133.301.136..133.312.423(+)	unspecified product	protein coding gene	N/A	3.72768	-2.36164	41.9318	7.01e-06	0.000350641	0.00181054	0.026867
AAEL008822	AAEL008822-RA-E5	AaegL5_3:133.301.136..133.312.423(+)	unspecified product	protein coding gene	N/A	1.86628	-2.29801	14.3692	0.00155935	0.0188381	0.00637671	0.0232545
AAEL008827	AAEL008827-RB-E3	AaegL5_3:32.641.590..32.944.083(-)	cell adhesion molecule	protein coding gene	N/A	3.00204	-2.11916	31.6734	3.53e-05	0.00116934	0.000136919	0.00114913
AAEL008827	AAEL008827-RG-E10	AaegL5_3:32.641.590..32.944.083(-)	cell adhesion molecule	protein coding gene	N/A	1.98382	1.90803	116.262	7.91e-09	2.33e-06	0.00495824	0.0196324
AAEL008833	AAEL008833-RA-E1	AaegL5_2:240.707.633..240.742.330(-)	unspecified product	protein coding gene	N/A	1.29496	-0.853757	17.9125	0.000611319	0.00941332	0.00861165	0.0212582
AAEL008833	AAEL008833-RA-E6	AaegL5_2:240.707.633..240.742.330(-)	unspecified product	protein coding gene	N/A	2.04198	-2.40383	13.179	0.00219414	0.0242149	0.00171836	0.00706921
AAEL008841	AAEL008841-RA-E3	AaegL5_2:240.894.485..240.908.339(+)	acyl-CoA oxidase	protein coding gene	N/A	4.24603	3.75471	496.228	7.06e-13	2.33e-09	0.0971189	1.84527
AAEL008841	AAEL008841-RA-E4	AaegL5_2:240.894.485..240.908.339(+)	acyl-CoA oxidase	protein coding gene	N/A	1.83352	2.61336	123.479	5.12e-09	1.74e-06	0.192293	0.686461
AAEL008841	AAEL008841-RA-E5	AaegL5_2:240.894.485..240.908.339(+)	acyl-CoA oxidase	protein coding gene	N/A	1.17459	4.33019	54.9754	1.5e-06	0.000110729	0.889855	2.00955
AAEL008869	AAEL008869-RA-E2	AaegL5_3:236.979.944..236.981.049(-)	pupal cuticle protein 78E. putative	protein coding gene	N/A	4.52716	-4.19994	10.7405	0.00584915	0.0495267	0	0.0379657
AAEL008876	AAEL008876-RA-E3	AaegL5_3:236.632.143..236.634.398(-)	deoxyribonuclease I. putative	protein coding gene	N/A	2.95327	-3.42414	10.4165	0.0051668	0.0452687	0.00546584	0.0508511
AAEL008878	AAEL008878-RB-E1	AaegL5_2:127.193.822..127.230.680(+)	diacylglycerol o-acyltransferase	protein coding gene	N/A	1.86753	-1.13252	33.4493	2.61e-05	0.000935268	0.00490015	0.0180598
AAEL008893	AAEL008893-RC-E10	AaegL5_3:337.232.944..337.598.644(-)	xaa-pro dipeptidase pepd/pepq(e.coli)	protein coding gene	N/A	1.04152	2.85804	18.3772	0.00167889	0.019868	0.0128967	0.0265731
AAEL008898	AAEL008898-RA-E2	AaegL5_3:337.158.706..337.165.423(+)	sulfotransferase (sult)	protein coding gene	N/A	1.12482	0.514751	32.6407	2.99e-05	0.00103243	0.130222	0.285465
AAEL008911	AAEL008911-RA-E1	AaegL5_2:12.692.379..12.695.520(+)	unspecified product	protein coding gene	N/A	2.36692	-2.98695	11.2935	0.00389539	0.0367473	0.0091113	0.0516337
AAEL008921	AAEL008921-RD-E2	AaegL5_1:65.230.693..65.252.822(-)	myosin regulatory light chain 2 smooth muscle	protein coding gene	N/A	1.03208	5.42145	16.4682	0.0029911	0.0302732	1.27089	2.59897
AAEL008940	AAEL008940-RB-E1	AaegL5_1:80.641.889..80.918.468(+)	chaoptin	protein coding gene	N/A	2.82423	-1.60955	58.1414	9.16e-07	7.66e-05	0.000254511	0.00186247
AAEL008940	AAEL008940-RB-E7	AaegL5_1:80.641.889..80.918.468(+)	chaoptin	protein coding gene	N/A	1.6484	-1.98169	16.4192	0.000894923	0.0125669	0.000382451	0.00120955
AAEL008942	AAEL008942-RA-E1	AaegL5_1:80.905.432..80.907.390(-)	unspecified product	protein coding gene	N/A	1.75273	-1.73954	20.3167	0.000343164	0.00621877	0.0615236	0.213587
AAEL008956	AAEL008956-RB-E5	AaegL5_1:81.431.485..81.464.975(+)	unspecified product	protein coding gene	N/A	1.00566	5.11941	41.7107	7.24e-06	0.000359004	0.689424	1.38421
AAEL008975	AAEL008975-RA-E2	AaegL5_2:178.040.915..178.041.433(+)	unspecified product	protein coding gene	N/A	4.47348	-2.71296	31.1538	3.87e-05	0.00124789	0.0162245	0.441694
AAEL009018	AAEL009018-RA-E1	AaegL5_1:58.798.630..58.800.576(-)	cytochrome P450	protein coding gene	N/A	5.3784	2.97895	25.9541	0.0020436	0.0229715	0.189087	7.85981
AAEL009018	AAEL009018-RA-E2	AaegL5_1:58.798.630..58.800.576(-)	cytochrome P450	protein coding gene	N/A	5.09076	0.756509	26.7224	0.00183479	0.0212053	0.0473374	1.63904
AAEL009035	AAEL009035-RA-E4	AaegL5_2:101.719.748..101.731.242(+)	unspecified product	protein coding gene	N/A	1.44386	-1.3493	17.6378	0.000654826	0.00991647	0.0165924	0.0455041
AAEL009047	AAEL009047-RC-E5	AaegL5_2:160.594.267..160.622.852(-)	unspecified product	protein coding gene	N/A	1.03888	1.15228	29.9456	4.8e-05	0.00146459	0.0500996	0.10275
AAEL009050	AAEL009050-RA-E1	AaegL5_2:160.566.968..160.568.608(-)	amine oxidase	protein coding gene	N/A	2.8597	0.268771	76.8446	7.59e-07	6.61e-05	0.170315	1.25615
AAEL009050	AAEL009050-RA-E2	AaegL5_2:160.566.968..160.568.608(-)	amine oxidase	protein coding gene	N/A	2.35371	0.159234	85.6666	6.84e-08	1.12e-05	0.213683	1.10443
AAEL009050	AAEL009050-RA-E3	AaegL5_2:160.566.968..160.568.608(-)	amine oxidase	protein coding gene	N/A	5.4876	-0.839621	151.154	1.16e-09	5.16e-07	0.0126685	0.62669
AAEL009070	AAEL009070-RB-E3	AaegL5_1:292.343.808..292.407.949(+)	unspecified product	protein coding gene	N/A	1.74958	0.818553	96.0383	3.08e-08	6.26e-06	0.012348	0.0414904
AAEL009074	AAEL009074-RB-E1	AaegL5_2:4.146.652..4.270.986(+)	Inhibitor of Apoptosis (IAP) containing Baculoviral IAP Repeat(s) (BIR domains).	protein coding gene	IAP1	1.99863	0.760607	76.6224	1.47e-07	1.98e-05	0.0053322	0.0213446
AAEL009092	AAEL009092-RA-E2	AaegL5_3:135.389.992..135.443.848(-)	longevity assurance factor 1 (lag1)	protein coding gene	N/A	1.28822	1.51383	53.5478	1.55e-06	0.000113238	0.0303963	0.0742563
AAEL009097	AAEL009097-RB-E2	AaegL5_3:134.868.077..134.868.537(+)	unspecified product	protein coding gene	N/A	1.66151	-2.31303	17.5105	0.000676157	0.0101524	0.172133	0.553799
AAEL009100	AAEL009100-RA-E3	AaegL5_3:135.164.244..135.175.726(+)	mitochondrial oxodicarboxylate carrier	protein coding gene	N/A	1.00295	0.55104	28.724	6.01e-05	0.00172349	0.0828867	0.166446
AAEL009108	AAEL009108-RA-E3	AaegL5_1:234.024.434..234.027.512(+)	protease m1 zinc metalloprotease	protein coding gene	N/A	1.52675	3.09734	22.197	0.00183795	0.0212343	1.42654	4.11564
AAEL009110	AAEL009110-RB-E5	AaegL5_1:234.083.374..234.123.309(-)	smad anchor for receptor activation	protein coding gene	N/A	1.59294	0.562913	71.0886	2.44e-07	2.85e-05	0.0179516	0.054116
AAEL009111	AAEL009111-RA-E1	AaegL5_1:101.138.023..101.140.280(-)	sphingomyelin phosphodiesterase	protein coding gene	N/A	1.20428	4.02455	30.7445	0.000217822	0.00446241	4.3548	10.038
AAEL009124	AAEL009124-RA-E1	AaegL5_2:419.233.348..419.235.072(-)	cytochrome P450	protein coding gene	CYP6N12	1.83669	5.21075	56.6352	2.8e-05	0.000989541	9.38762	33.5343
AAEL009124	AAEL009124-RA-E2	AaegL5_2:419.233.348..419.235.072(-)	cytochrome P450	protein coding gene	CYP6N12	1.92549	4.02997	60.0042	2.69e-05	0.000958895	3.94037	14.9693
AAEL009125	AAEL009125-RA-E1	AaegL5_2:419.122.003..419.124.243(-)	cytochrome P450	protein coding gene	CYP6M10	2.1782	-2.08978	23.0066	0.000188347	0.00399367	0.0320986	0.147964
AAEL009127	AAEL009127-RA-E1	AaegL5_2:419.111.140..419.112.950(-)	cytochrome P450	protein coding gene	CYP6M11	1.24585	5.32033	52.7668	3.26e-06	0.000198129	13.0829	31.0262
AAEL009127	AAEL009127-RA-E2	AaegL5_2:419.111.140..419.112.950(-)	cytochrome P450	protein coding gene	CYP6M11	1.7702	3.94784	76.4429	1.98e-06	0.000135106	3.85634	13.1529
AAEL009128	AAEL009128-RA-E1	AaegL5_2:419.143.851..419.157.046(+)	cytochrome P450	protein coding gene	CYP6M6	1.08314	-0.816417	12.9483	0.00234845	0.0254855	0.0258932	0.0554325
AAEL009131	AAEL009131-RA-E1	AaegL5_2:418.865.260..418.867.369(-)	cytochrome P450	protein coding gene	CYP6Z8	1.13616	6.31996	28.1274	0.000290462	0.00549432	23.6805	52.0519
AAEL009131	AAEL009131-RA-E2	AaegL5_2:418.865.260..418.867.369(-)	cytochrome P450	protein coding gene	CYP6Z8	1.86347	5.66012	96.0247	2.57e-07	2.97e-05	10.3296	37.592
AAEL009138	AAEL009138-RA-E1	AaegL5_2:419.256.627..419.258.941(+)	cytochrome P450	protein coding gene	CYP6N11	1.82465	-2.74962	10.9784	0.00430623	0.0395644	0.021774	0.0812068
AAEL009149	AAEL009149-RA-E3	AaegL5_1:112.332.779..112.334.623(+)	kinectin. putative	protein coding gene	N/A	5.26559	-1.31178	97.9012	2.69e-08	5.64e-06	0.00932378	0.393358
AAEL009173	AAEL009173-RG-E1	AaegL5_3:176.079.128..176.433.229(-)	fasciclin ii (fas ii)	protein coding gene	N/A	2.32817	-3.32396	13.7407	0.00186402	0.021413	5.98746e-05	0.000323601
AAEL009173	AAEL009173-RG-E5	AaegL5_3:176.079.128..176.433.229(-)	fasciclin ii (fas ii)	protein coding gene	N/A	2.82317	-0.543716	116.407	7.84e-09	2.32e-06	0.000451813	0.00322704
AAEL009173	AAEL009173-RG-E6	AaegL5_3:176.079.128..176.433.229(-)	fasciclin ii (fas ii)	protein coding gene	N/A	1.31879	0.129577	35.1328	0.01973	0.000756991	0.00170803	0.00427001
AAEL009191	AAEL009191-RA-E1	AaegL5_2:97.670.919..97.679.802(-)	adenosine deaminase	protein coding gene	N/A	3.1011	-3.63677	11.7716	0.00335388	0.0328781	0.000989389	0.00997096
AAEL009192	AAEL009192-RA-E4	AaegL5_2:97.390.048..97.434.173(-)	Class A Scavenger Receptor (SRCR domain) with Serine Protease domain.	protein coding gene	SCRASP1	4.07087	-1.22971	91.7263	4.25e-08	7.84e-06	0.000963151	0.0166784
AAEL009209	AAEL009209-RA-E2	AaegL5_1:218.981.672..218.982.364(-)	C-Type Lectin (CTL) - galactose binding.	protein coding gene	CTLGA6	1.54243	4.34274	69.7958	1.36e-06	0.00010303	14.9597	43.5789
AAEL009212	AAEL009212-RL-E7	AaegL5_2:228.409.989..228.757.862(+)	lola	protein coding gene	N/A	1.01256	-1.51872	10.6123	0.0048465	0.043213	0.000596779	0.00120737
AAEL009217	AAEL009217-RA-E2	AaegL5_2:112.608.506..112.610.302(-)	mitochondrial ribosomal protein. S35. putative	protein coding gene	mRpS35	1.15976	0.418838	42.4687	6.5e-06	0.000331761	0.447481	1.00059
AAEL009224	AAEL009224-RA-E2	AaegL5_2:112.911.976..112.928.549(-)	unspecified product	protein coding gene	N/A	3.89676	-0.477955	160.85	7.34e-10	3.67e-07	0.00505087	0.076572
AAEL009240	AAEL009240-RA-E3	AaegL5_2:170.933.236..171.099.988(-)	neurotactin	protein coding gene	N/A	1.53998	0.294253	67.3208	3.51e-07	3.75e-05	0.00364365	0.0106215
AAEL009249	AAEL009249-RB-E9	AaegL5_1:35.437.462..35.510.877(-)	Coronin [Source:UniProtKB/TrEMBL;Acc:A0A1S4FM51]	protein coding gene	N/A	1.21004	1.91137	61.9459	6.07e-07	5.59e-05	0.0306215	0.0709063
AAEL009276	AAEL009276-RB-E5	AaegL5_3:200.169.718..200.193.157(+)	unspecified product	protein coding gene	N/A	4.25907	-1.90684	63.37	5.23e-07	5.05e-05	0.000906528	0.0184778
AAEL009276	AAEL009276-RB-E8	AaegL5_3:200.169.718..200.193.157(+)	unspecified product	protein coding gene	N/A	1.16449	-1.68067	13.3132	0.00210962	0.0235135	0.00727565	0.0164646
AAEL009298	AAEL009298-RA-E1	AaegL5_2:18.106.043..18.107.811(+)	2-Keto-3-deoxy-(6-phospho-)gluconate aldolase. putative	protein coding gene	N/A	1.63266	-1.30627	20.7212	0.00031264	0.00581702	0.101155	0.317106
AAEL009309	AAEL009309-RA-E1	AaegL5_1:199.785.446..199.789.408(+)	lipid depleted protein	protein coding gene	N/A	2.9672	-1.57497	51.5725	1.97e-06	0.000134617	0.0169485	0.137424
AAEL009317	AAEL009317-RA-E1	AaegL5_1:199.745.358..199.781.608(-)	rab11	protein coding gene	N/A	3.76867	1.61977	294.457	8.13e-12	1.17e-08	0.0113887	0.156208
AAEL009325	AAEL009325-RB-E3	AaegL5_1:55.181.350..55.191.110(-)	unspecified product	protein coding gene	N/A	1.45017	-0.510099	23.9719	0.000153474	0.00344248	0.036331	0.0997826
AAEL009385	AAEL009385-RB-E4	AaegL5_1:197.401.924..197.466.010(+)	unspecified product	protein coding gene	N/A	1.24398	-0.254066	13.6688	0.00263644	0.0276605	0.0074146	0.0174606
AAEL009385	AAEL009385-RC-E4	AaegL5_1:197.401.924..197.466.010(+)	unspecified product	protein coding gene	N/A	7.53535	2.29623	684.443	1.21e-13	7.02e-10	0.00079289	0.151076
AAEL009438	AAEL009438-RA-E6	AaegL5_3:23.328.249..23.359.134(-)	regulator of telomere elongation helicase 1 rtel1	protein coding gene	N/A	7.75914	-2.01476	88.5983	3.02e-07	3.34e-05	0	0.0138107
AAEL009445	AAEL009445-RA-E1	AaegL5_2:111.697.583..111.698.950(-)	unspecified product	protein coding gene	N/A	1.214	2.63376	78.997	1.19e-07	1.68e-05	2.71848	6.3078
AAEL009467	AAEL009467-RA-E1	AaegL5_1:57.336.178..57.409.097(+)	unspecified product	protein coding gene	N/A	1.35746	5.17446	38.9943	7.44e-05	0.00202896	0.277759	0.711725
AAEL009474	AAEL009474-RA-E1	AaegL5_1:98.193.911..98.194.979(-)	Peptidoglycan Recognition Protein (Short)	protein coding gene	PGRPS1	1.09202	3.49993	51.8653	1.9e-06	0.000131171	6.74289	14.3847
AAEL009474	AAEL009474-RA-E2	AaegL5_1:98.193.911..98.194.979(-)	Peptidoglycan Recognition Protein (Short)	protein coding gene	PGRPS1	1.33424	3.52413	79.0172	1.19e-07	1.68e-05	6.09785	15.3858
AAEL009493	AAEL009493-RB-E1	AaegL5_1:97.603.221..97.610.810(-)	unspecified product	protein coding gene	N/A	1.17199	-0.703612	13.6805	0.00189657	0.0216736	0.0467803	0.105105
AAEL009503	AAEL009503-RA-E3	NIGP01002008:10.238..11.666(+)	4-nitrophenylphosphatase	protein coding gene	N/A	1.57199	-2.03744	11.2605	0.0039363	0.0370237	0.0739172	0.2237
AAEL009530	AAEL009530-RB-E6	AaegL5_1:39.795.989..39.811.403(+)	tmc6 protein (evin)	protein coding gene	N/A	1.0563	1.95565	69.1387	2.94e-07	3.28e-05	0.161919	0.336736
AAEL009533	AAEL009533-RC-E6	AaegL5_3:223.782.295..223.835.290(-)	unspecified product	protein coding gene	N/A	1.52009	1.95997	85.6531	6.84e-08	1.12e-05	0.0375644	0.107845
AAEL009564	AAEL009564-RA-E1	AaegL5_3:119.638.809..119.669.917(-)	outer mitochondrial translocase subunit. putative	protein coding gene	N/A	1.47692	-2.10065	10.7232	0.00467514	0.0420376	0.00336081	0.00949704
AAEL009566	AAEL009566-RA-E1	AaegL5_3:119.520.381..119.521.169(+)	apolipoprotein D. putative	protein coding gene	N/A	3.05979	4.06362	160.117	1.97e-07	2.46e-05	4.53067	37.8152
AAEL009566	AAEL009566-RA-E2	AaegL5_3:119.520.381..119.521.169(+)	apolipoprotein D. putative	protein coding gene	N/A	3.48953	3.87815	140.218	1.78e-06	0.000125268	3.04196	34.1776
AAEL009588	AAEL009588-RB-E12	AaegL5_2:357.186.388..357.685.749(-)	expressed protein (HR3)	protein coding gene	N/A	1.10496	3.011	14.6145	0.00493346	0.0438105	0.0101994	0.0219376
AAEL009588	AAEL009588-RB-E8	AaegL5_2:357.186.388..357.685.749(-)	expressed protein (HR3)	protein coding gene	N/A	1.55556	-0.366558	13.5934	0.00398525	0.0373279	0.000748164	0.00220522
AAEL009595	AAEL009595-RA-E3	AaegL5_3:328.677.898..328.683.654(+)	unspecified product	protein coding gene	N/A	1.01407	-0.321796	17.2942	0.000714228	0.0105937	0.0880799	0.178217
AAEL009596	AAEL009596-RA-E1	AaegL5_3:328.699.509..328.711.984(-)	sterol o-acyltransferase	protein coding gene	N/A	1.26153	0.137827	14.9689	0.00220408	0.0242853	0.0500222	0.119948
AAEL009596	AAEL009596-RA-E3	AaegL5_3:328.699.509..328.711.984(-)	sterol o-acyltransferase	protein coding gene	N/A	1.31556	0.193851	17.8857	0.00103237	0.0139598	0.0507941	0.126129
AAEL009596	AAEL009596-RA-E4	AaegL5_3:328.699.509..328.711.984(-)	sterol o-acyltransferase	protein coding gene	N/A	1.02357	2.10562	20.976	0.000668839	0.0100747	0.22564	0.457999
AAEL009604	AAEL009604-RG-E1	AaegL5_2:169.944.378..169.986.126(-)	Receptor expression-enhancing protein [Source:UniProtKB/TrEMBL;Acc:Q16VD7]	protein coding gene	N/A	1.50512	-1.70192	13.3298	0.00209944	0.0234313	0.0033798	0.0097736
AAEL009606	AAEL009606-RB-E2	AaegL5_2:169.199.202..169.247.069(+)	unspecified product	protein coding gene	N/A	2.38168	-1.6193	46.6335	3.68e-06	0.000217263	0.00192398	0.0101886
AAEL009614	AAEL009614-RA-E1	AaegL5_2:169.780.058..169.781.804(-)	seven in absentia. putative	protein coding gene	N/A	1.2764	-0.0985642	28.5541	6.2e-05	0.00176217	0.299914	0.72824
AAEL009623	AAEL009623-RA-E4	AaegL5_2:169.990.403..170.002.340(+)	RNA 3' terminal phosphate cyclase	protein coding gene	N/A	1.13845	-0.480259	20.4043	0.000336281	0.00613622	0.0356848	0.0792433
AAEL009625	AAEL009625-RA-E3	AaegL5_3:36.721.870..36.723.551(-)	short-chain dehydrogenase	protein coding gene	N/A	3.47546	4.78974	289.593	3.9e-10	2.2e-07	2.70884	30.1533
AAEL009632	AAEL009632-RB-E4	AaegL5_3:36.669.552..36.702.741(-)	short-chain dehydrogenase	protein coding gene	N/A	4.30942	-1.66057	55.7088	1.44e-06	0.000107847	0.000741949	0.0160123
AAEL009654	AAEL009654-RA-E1	AaegL5_2:105.750.864..105.775.674(+)	unspecified product	protein coding gene	N/A	1.6247	-2.0545	14.7529	0.00140114	0.0174279	0.00404279	0.0126696
AAEL009661	AAEL009661-RA-E4	AaegL5_2:183.440.022..183.440.868(+)	unspecified product	protein coding gene	N/A	1.89328	0.33999	66.2691	3.89e-07	4.06e-05	0.616115	2.2918
AAEL009669	AAEL009669-RA-E1	AaegL5_3:22.630.238..22.642.491(+)	unspecified product	protein coding gene	N/A	4.802	-4.08741	14.2677	0.0022216	0.0244361	0	0.00441224
AAEL009671	AAEL009671-RA-E1	AaegL5_3:22.165.373..22.166.013(+)	snrnp sm protein	protein coding gene	N/A	1.18837	-1.82523	10.2874	0.0053911	0.0466959	0.235679	0.538202
AAEL009700	AAEL009700-RC-E1	AaegL5_3:155.608.110..155.614.335(-)	beta lactamase domain	protein coding gene	N/A	3.25823	-3.9936	10.0123	0.00590664	0.0498725	0.000651414	0.0093165
AAEL009748	AAEL009748-RA-E1	AaegL5_3:284.268.140..284.270.712(-)	2-hydroxyphytanoyl-coa lyase [Source:UniProtKB/TrEMBL;Acc:Q16UY3]	protein coding gene	N/A	1.39733	-0.286166	21.1192	0.000318686	0.00589734	0.168076	0.446044
AAEL009748	AAEL009748-RA-E4	AaegL5_3:284.268.140..284.270.712(-)	2-hydroxyphytanoyl-coa lyase [Source:UniProtKB/TrEMBL;Acc:Q16UY3]	protein coding gene	N/A	1.03677	4.99805	14.6629	0.00470167	0.0422377	8.13511	16.6896
AAEL009750	AAEL009750-RA-E2	AaegL5_3:284.223.909..284.225.149(-)	unspecified product	protein coding gene	N/A	4.80679	-4.08602	11.7341	0.00438544	0.0400445	0	0.0437809
AAEL009760	AAEL009760-RA-E1	AaegL5_2:397.050.506..397.069.152(-)	Niemann-Pick Type C-2. putative	protein coding gene	N/A	2.1484	0.338306	83.1092	8.43e-08	1.28e-05	0.0241447	0.107524
AAEL009760	AAEL009760-RA-E2	AaegL5_2:397.050.506..397.069.152(-)	Niemann-Pick Type C-2. putative	protein coding gene	N/A	2.47877	-0.0548763	58.2097	2.12e-06	0.00014263	0.0150393	0.084299
AAEL009773	AAEL009773-RA-E4	AaegL5_1:67.606.008..67.638.153(-)	geminin. putative	protein coding gene	N/A	4.01027	-2.13515	35.1977	2.4e-05	0.000876971	0.000642165	0.0115113
AAEL009777	AAEL009777-RC-E5	AaegL5_1:66.991.315..67.404.264(-)	heparan sulphate sulfotransferase	protein coding gene	N/A	1.21753	0.00337686	33.6343	2.53e-05	0.000914676	0.00140624	0.00326681
AAEL009782	AAEL009782-RB-E5	AaegL5_1:66.788.200..66.852.131(-)	brain chitinase and chia	protein coding gene	N/A	1.474	3.60063	76.3656	2.83e-07	3.19e-05	0.100126	0.27817
AAEL009783	AAEL009783-RA-E1	AaegL5_1:276.097.787..276.098.756(-)	cuticle protein. putative	protein coding gene	N/A	3.46186	-3.89922	10.123	0.00569282	0.0486056	0.00418478	0.0704189
AAEL009783	AAEL009783-RA-E2	AaegL5_1:276.097.787..276.098.756(-)	cuticle protein. putative	protein coding gene	N/A	5.60324	4.34227	31.0515	0.0012815	0.0163323	0.836318	40.9656
AAEL009788	AAEL009788-RA-E2	AaegL5_1:276.099.570..276.100.680(+)	cuticle protein. putative	protein coding gene	N/A	5.97168	2.27992	36.9096	0.000803404	0.0115588	0.131909	8.52922
AAEL009796	AAEL009796-RA-E1	AaegL5_1:276.054.059..276.054.999(-)	cuticle protein. putative	protein coding gene	N/A	3.15826	-0.386663	30.7132	0.00044813	0.00753024	0.154206	1.41439
AAEL009803	AAEL009803-RA-E1	AaegL5_1:276.103.314..276.104.249(-)	phaF protein. putative	protein coding gene	N/A	11.3251	3.73227	64.342	0.000171777	0.00372786	0.00898857	28.3606
AAEL009849	AAEL009849-RA-E3	AaegL5_3:18.762.769..18.781.148(+)	unspecified product	protein coding gene	N/A	1.08806	-0.498434	18.7619	0.000496104	0.00811033	0.0233705	0.0495661
AAEL009851	AAEL009851-RB-E1	AaegL5_3:18.939.565..18.981.444(-)	DNA polymerase zeta catalytic subunit	protein coding gene	N/A	2.63194	-2.18006	39.9344	9.38e-06	0.000432872	0.00120631	0.00770814
AAEL009862	AAEL009862-RA-E1	AaegL5_2:164.445.791..164.447.697(-)	unspecified product	protein coding gene	N/A	1.59131	-0.622141	25.8111	0.000105359	0.00261557	0.160997	0.491545
AAEL009864	AAEL009864-RB-E4	AaegL5_2:164.198.660..164.412.746(-)	Putative conserved secreted protein [Source:UniProtKB/TrEMBL;Acc:A0A0P6IY40]	protein coding gene	N/A	1.80266	-0.918428	15.4805	0.00217507	0.0240447	0.0010095	0.00356454
AAEL009864	AAEL009864-RB-E7	AaegL5_2:164.198.660..164.412.746(-)	Putative conserved secreted protein [Source:UniProtKB/TrEMBL;Acc:A0A0P6IY40]	protein coding gene	N/A	2.90457	-0.315587	87.9444	5.7e-08	9.83e-06	0.000830952	0.00630579
AAEL009869	AAEL009869-RA-E11	AaegL5_1:92.424.271..92.579.326(-)	low-density lipoprotein receptor (ldl)	protein coding gene	N/A	2.70332	1.64281	267.652	1.55e-11	1.89e-08	0.00528614	0.0344849
AAEL009873	AAEL009873-RB-E2	AaegL5_1:91.833.722..91.835.186(-)	unspecified product	protein coding gene	N/A	1.15139	-0.345599	21.7665	0.00024697	0.00489548	0.317981	0.707939
AAEL009879	AAEL009879-RA-E2	AaegL5_3:122.211.476..122.218.243(+)	SAP domain-containing protein [Source:UniProtKB/TrEMBL;Acc:A0A1S4FP17]	protein coding gene	N/A	1.20912	1.32489	49.6868	2.48e-06	0.000160156	0.220247	0.509125
AAEL009883	AAEL009883-RA-E1	AaegL5_3:121.945.079..121.954.641(+)	26S protease (S4) regulatory subunit. putative [Source:UniProtKB/TrEMBL;Acc:Q16UJ3]	protein coding gene	N/A	1.00003	1.69093	30.4796	4.36e-05	0.00135581	0.222538	0.445819
AAEL009883	AAEL009883-RA-E4	AaegL5_3:121.945.079..121.954.641(+)	26S protease (S4) regulatory subunit. putative [Source:UniProtKB/TrEMBL;Acc:Q16UJ3]	protein coding gene	N/A	1.16882	3.06555	46.8728	4.9e-06	0.000268481	0.536791	1.20724
AAEL009887	AAEL009887-RA-E1	AaegL5_3:122.146.823..122.192.065(+)	WD-repeat protein	protein coding gene	N/A	1.0806	1.52227	58.4782	8.82e-07	7.45e-05	0.040252	0.0851814
AAEL009892	AAEL009892-RA-E3	AaegL5_3:122.383.402..122.395.008(-)	unspecified product	protein coding gene	N/A	2.20051	-2.5943	21.7108	0.000250048	0.00493669	0.00393947	0.0189038
AAEL009895	AAEL009895-RB-E4	AaegL5_3:121.965.911..122.095.788(-)	neprilysin	protein coding gene	N/A	1.57309	1.48261	76.578	1.47e-07	1.98e-05	0.0106799	0.0317615
AAEL009895	AAEL009895-RB-E6	AaegL5_3:121.965.911..122.095.788(-)	neprilysin	protein coding gene	N/A	1.51061	3.05332	83.7338	8.34e-08	1.27e-05	0.0330629	0.0941855
AAEL009915	AAEL009915-RB-E10	AaegL5_1:206.733.181..206.893.090(+)	centrosomal protein	protein coding gene	N/A	1.80794	0.226187	78.8733	1.21e-07	1.69e-05	0.0031435	0.0110165
AAEL009915	AAEL009915-RB-E11	AaegL5_1:206.733.181..206.893.090(+)	centrosomal protein	protein coding gene	N/A	1.03409	0.795527	37.4254	1.37e-05	0.000578008	0.00698046	0.0142832
AAEL009915	AAEL009915-RB-E5	AaegL5_1:206.733.181..206.893.090(+)	centrosomal protein	protein coding gene	N/A	1.01132	-1.06652	16.1434	0.000962171	0.0132601	0.00183809	0.00370394
AAEL009915	AAEL009915-RB-E8	AaegL5_1:206.733.181..206.893.090(+)	centrosomal protein	protein coding gene	N/A	1.31843	-1.50597	15.6301	0.00110305	0.0146352	0.00113566	0.00281393
AAEL009915	AAEL009915-RB-E9	AaegL5_1:206.733.181..206.893.090(+)	centrosomal protein	protein coding gene	N/A	2.34884	-2.96811	14.1013	0.00168173	0.0198921	0.000188401	0.000982459
AAEL009945	AAEL009945-RA-E1	AaegL5_2:333.910.685..333.914.657(+)	unspecified product	protein coding gene	N/A	1.52767	3.61318	86.3242	9.48e-08	1.42e-05	1.58171	4.56169
AAEL009945	AAEL009945-RA-E2	AaegL5_2:333.910.685..333.914.657(+)	unspecified product	protein coding gene	N/A	2.56003	4.93301	321.126	3.78e-12	6.72e-09	2.22689	13.1361
AAEL009961	AAEL009961-RA-E3	AaegL5_2:93.103.822..93.104.588(-)	unspecified product	protein coding gene	N/A	1.63495	-2.10679	16.0804	0.000978314	0.0134271	0.124309	0.396216
AAEL009993	AAEL009993-RA-E1	AaegL5_3:286.838.370..286.848.966(-)	Tox-SGS domain-containing protein [Source:UniProtKB/TrEMBL;Acc:A0A1S4FPC9]	protein coding gene	N/A	6.74287	-1.43389	88.3201	8.48e-08	1.29e-05	0.000392323	0.0628547
AAEL010007	AAEL010007-RA-E1	AaegL5_1:194.124.698..194.136.332(-)	unspecified product	protein coding gene	N/A	3.98543	-3.61946	10.7058	0.0047956	0.0428828	0.000337042	0.00858594
AAEL010017	AAEL010017-RA-E3	AaegL5_2:110.881.902..110.895.828(+)	cytochrome B5 (cytb5)	protein coding gene	N/A	1.03348	8.61565	59.2636	8.09e-07	6.96e-05	18.4871	37.8426
AAEL010021	AAEL010021-RB-E5	AaegL5_2:110.378.708..110.444.704(-)	serine/threonine-protein kinase 38 (ndr2 protein kinase)	protein coding gene	N/A	3.01442	-2.5234	36.5364	1.58e-05	0.000641037	0.000436332	0.00378455
AAEL010045	AAEL010045-RA-E1	AaegL5_1:159.356.246..159.361.456(+)	Protein FAM50 homolog [Source:UniProtKB/Swiss-Prot;Acc:Q16U25]	protein coding gene	N/A	2.78418	-1.79021	32.2813	3.18e-05	0.00108292	0.0122445	0.0861747
AAEL010084	AAEL010084-RA-E14	AaegL5_2:200.360.386..200.426.852(-)	unspecified product	protein coding gene	N/A	2.57388	-2.99549	14.8545	0.00136235	0.0170895	0.000363782	0.00236452
AAEL010084	AAEL010084-RA-E4	AaegL5_2:200.360.386..200.426.852(-)	unspecified product	protein coding gene	N/A	1.61371	-1.58211	12.2664	0.00325762	0.0321899	0.00218328	0.00667308
AAEL010087	AAEL010087-RA-E1	AaegL5_2:200.456.419..200.468.842(+)	26S proteasome alpha 3 subunit	protein coding gene	Prosalpha3	1.20011	0.398898	20.108	0.000461314	0.00768777	0.0625792	0.143664
AAEL010097	AAEL010097-RA-E4	AaegL5_2:35.753.695..35.763.963(+)	unspecified product	protein coding gene	N/A	1.0639	-0.0533002	26.7725	8.71e-05	0.00227697	0.0584815	0.122703
AAEL010143	AAEL010143-RA-E2	AaegL5_2:264.791.206..264.802.701(-)	isocitrate dehydrogenase	protein coding gene	N/A	5.23149	-2.71164	44.6545	4.8e-06	0.000263435	0.000378361	0.0197404
AAEL010149	AAEL010149-RA-E1	AaegL5_2:264.772.803..264.791.303(+)	unspecified product	protein coding gene	N/A	1.61404	0.20152	13.8659	0.00506777	0.0446702	0.029575	0.0914475
AAEL010157	AAEL010157-RA-E2	AaegL5_2:380.331.328..380.332.031(+)	microsomal glutathione s-transferase	protein coding gene	N/A	1.08173	-0.917626	13.4361	0.00203544	0.0229073	0.450646	0.956527
AAEL010197	AAEL010197-RA-E1	AaegL5_3:223.203.755..223.214.683(-)	axonemal dynein intermediate chain	protein coding gene	N/A	1.4221	-0.843703	17.0146	0.0007945	0.0114695	0.0258328	0.0697223
AAEL010201	AAEL010201-RA-E4	AaegL5_3:223.164.762..223.199.498(-)	axonemal dynein intermediate chain	protein coding gene	N/A	1.87215	-2.16395	11.4031	0.00397066	0.0372285	0.00229695	0.00846584
AAEL010205	AAEL010205-RG-E3	AaegL5_1:43.651.028..43.695.028(-)	unspecified product	protein coding gene	N/A	2.26824	5.12779	25.0421	0.00202458	0.0228137	0.272824	1.31433
AAEL010214	AAEL010214-RA-E2	AaegL5_1:43.265.718..43.274.670(+)	unspecified product	protein coding gene	N/A	2.26332	-2.76755	11.2663	0.00392912	0.0369808	0.00417571	0.0208332
AAEL010224	AAEL010224-RA-E1	AaegL5_3:157.039.793..157.119.081(+)	transcription factor GATA-4 (GATA binding factor-4)	protein coding gene	N/A	4.45316	-4.24116	11.6883	0.00444282	0.0404265	0	0.000522623
AAEL010232	AAEL010232-RA-E2	AaegL5_2:402.567.956..402.574.027(+)	unspecified product	protein coding gene	N/A	1.63765	-2.19874	14.3434	0.00157069	0.0189227	0.0147391	0.0460827
AAEL010247	AAEL010247-RB-E5	AaegL5_3:279.027.268..279.033.193(-)	unspecified product	protein coding gene	N/A	4.1131	-0.29553	34.0489	0.000500582	0.00815305	0.0137667	0.247434
AAEL010286	AAEL010286-RB-E4	AaegL5_2:341.332.841..341.507.259(-)	leucine-rich transmembrane protein	protein coding gene	N/A	1.51372	-1.90677	11.1983	0.00401471	0.0375399	0.000674379	0.00196978
AAEL010286	AAEL010286-RB-E9	AaegL5_2:341.332.841..341.507.259(-)	leucine-rich transmembrane protein	protein coding gene	N/A	1.7351	-2.07027	12.265	0.00288253	0.0295067	0.000532672	0.00175142
AAEL010290	AAEL010290-RB-E7	AaegL5_2:341.019.683..341.123.195(-)	Short-chain dehydrogenase [Source:UniProtKB/TrEMBL;Acc:A0A1S4FQ43]	protein coding gene	N/A	1.32846	-0.724512	18.8249	0.000488581	0.00802411	0.00312686	0.00793899
AAEL010290	AAEL010290-RB-E8	AaegL5_2:341.019.683..341.123.195(-)	Short-chain dehydrogenase [Source:UniProtKB/TrEMBL;Acc:A0A1S4FQ43]	protein coding gene	N/A	1.00861	-0.46436	11.877	0.00324632	0.0321038	0.00442078	0.00895794
AAEL010290	AAEL010290-RB-E9	AaegL5_2:341.019.683..341.123.195(-)	Short-chain dehydrogenase [Source:UniProtKB/TrEMBL;Acc:A0A1S4FQ43]	protein coding gene	N/A	1.42258	2.96897	15.8164	0.00528668	0.0460132	0.0408978	0.109791
AAEL010315	AAEL010315-RB-E4	AaegL5_3:409.281.322..409.294.323(-)	unspecified product	protein coding gene	N/A	3.07859	-3.64977	11.1172	0.00411958	0.0382694	0.000603207	0.00646213
AAEL010334	AAEL010334-RA-E3	AaegL5_2:404.427.897..404.468.399(+)	unspecified product	protein coding gene	N/A	2.06467	0.0817505	66.7316	3.72e-07	3.91e-05	0.00969098	0.0406065
AAEL010334	AAEL010334-RA-E6	AaegL5_2:404.427.897..404.468.399(+)	unspecified product	protein coding gene	N/A	1.91788	-1.89703	27.6289	7.39e-05	0.00201729	0.00240905	0.00916166
AAEL010334	AAEL010334-RA-E7	AaegL5_2:404.427.897..404.468.399(+)	unspecified product	protein coding gene	N/A	1.78264	2.25614	104.5	1.7e-08	4.05e-06	0.0526748	0.181206
AAEL010353	AAEL010353-RA-E1	AaegL5_3:372.102.490..372.104.564(-)	unspecified product	protein coding gene	N/A	1.29256	-1.65052	12.9306	0.00236077	0.0255859	0.0794738	0.194315
AAEL010353	AAEL010353-RA-E3	AaegL5_3:372.102.490..372.104.564(-)	unspecified product	protein coding gene	N/A	2.21931	-1.79944	13.4637	0.00326556	0.0322392	0.0422807	0.199958
AAEL010360	AAEL010360-RB-E1	AaegL5_3:372.303.692..372.304.888(-)	Cytosolic Fe-S cluster assembly factor NUBP1 homolog	protein coding gene	N/A	1.63885	3.763	154.456	1e-09	4.48e-07	5.50273	17.1413
AAEL010362	AAEL010362-RA-E3	AaegL5_3:372.065.864..372.067.828(-)	unspecified product	protein coding gene	N/A	1.80633	-0.0563698	71.4776	2.35e-07	2.77e-05	0.209125	0.732223
AAEL010365	AAEL010365-RA-E3	AaegL5_3:372.235.657..372.239.325(+)	lamin. putative	protein coding gene	N/A	1.29185	-1.46227	10.4405	0.00512627	0.0450224	0.0520623	0.126927
AAEL010382	AAEL010382-RA-E3	AaegL5_2:182.978.356..183.004.002(-)	aldehyde oxidase	protein coding gene	N/A	1.28646	4.476	25.164	0.000800592	0.0115339	0.503779	1.22887
AAEL010382	AAEL010382-RA-E5	AaegL5_2:182.978.356..183.004.002(-)	aldehyde oxidase	protein coding gene	N/A	1.03064	3.94966	14.2384	0.00528463	0.0459994	0.395066	0.807084
AAEL010382	AAEL010382-RA-E8	AaegL5_2:182.978.356..183.004.002(-)	aldehyde oxidase	protein coding gene	N/A	1.10668	5.46525	17.1749	0.0029051	0.0296793	1.09161	2.35084
AAEL010386	AAEL010386-RB-E2	AaegL5_2:182.803.750..182.814.240(+)	glucosyl/glucuronosyl transferases	protein coding gene	N/A	1.52582	-1.37835	17.2725	0.000718169	0.0106283	0.0171466	0.0498966
AAEL010398	AAEL010398-RA-E1	AaegL5_3:13.905.521..13.918.540(-)	unspecified product	protein coding gene	N/A	5.36163	-2.61581	52.7265	0.001711	0.000121972	0.000341	0.0192797
AAEL010398	AAEL010398-RB-E1	AaegL5_3:13.905.521..13.918.540(-)	unspecified product	protein coding gene	N/A	5.76696	-3.52677	20.833	0.000502386	0.00817462	0	0.00789699
AAEL010398	AAEL010398-RB-E2	AaegL5_3:13.905.521..13.918.540(-)	unspecified product	protein coding gene	N/A	3.99985	-3.06319	25.7364	0.000106943	0.00264385	0.000602373	0.0124494
AAEL010406	AAEL010406-RB-E2	AaegL5_1:268.043.173..268.047.297(+)	unspecified product	protein coding gene	N/A	5.42313	-1.49199	114.13	9e-09	2.55e-06	0.0031144	0.149998
AAEL010407	AAEL010407-RI-E2	AaegL5_1:268.059.838..268.074.853(-)	unspecified product	protein coding gene	N/A	1.24499	0.648588	41.4386	7.53e-06	0.000368887	0.0604601	0.143312
AAEL010432	AAEL010432-RA-E1	AaegL5_3:67.611.866..67.626.041(+)	exocyst complex-subunit protein. 84kD-subunit. putative	protein coding gene	N/A	2.00075	-1.60252	32.1903	3.23e-05	0.00109662	0.00819782	0.0334794
AAEL010432	AAEL010432-RA-E4	AaegL5_3:67.611.866..67.626.041(+)	exocyst complex-subunit protein. 84kD-subunit. putative	protein coding gene	N/A	2.93054	-1.59085	57.5062	9.83e-07	8.1e-05	0.00477378	0.0370279
AAEL010435	AAEL010435-RB-E2	AaegL5_2:337.930.658..337.932.024(-)	unspecified product	protein coding gene	N/A	4.45366	1.97288	19.7597	0.00404136	0.0377319	0.246584	5.45778
AAEL010435	AAEL010435-RB-E3	AaegL5_2:337.930.658..337.932.024(-)	unspecified product	protein coding gene	N/A	5.63559	0.908863	24.1283	0.00243675	0.026135	0.0507069	2.6467
AAEL010435	AAEL010435-RB-E4	AaegL5_2:337.930.658..337.932.024(-)	unspecified product	protein coding gene	N/A	4.22235	-1.10908	25.7007	0.000957297	0.0132102	0.0305345	0.600864
AAEL010451	AAEL010451-RA-E1	AaegL5_3:314.090.916..314.095.200(+)	rabaptin-5. putative	protein coding gene	N/A	1.34791	0.662519	57.6993	9.62e-07	7.98e-05	0.203476	0.518758
AAEL010451	AAEL010451-RA-E2	AaegL5_3:314.090.916..314.095.200(+)	rabaptin-5. putative	protein coding gene	N/A	1.76525	-1.95817	18.8963	0.000480215	0.00792527	0.0234436	0.0808803
AAEL010470	AAEL010470-RA-E2	AaegL5_1:204.065.050..204.102.251(+)	calcineurin b subunit	protein coding gene	N/A	1.462	-1.2819	24.2184	0.000145778	0.00331496	0.00537283	0.0150307
AAEL010477	AAEL010477-RA-E1	AaegL5_1:278.629.735..278.630.550(+)	unspecified product	protein coding gene	N/A	3.25016	-0.698251	113.927	9.15e-09	2.57e-06	0.132541	1.28497
AAEL010477	AAEL010477-RA-E3	AaegL5_1:278.629.735..278.630.550(+)	unspecified product	protein coding gene	N/A	1.17489	0.647397	24.3598	0.000153386	0.00344129	1.15219	2.6026
AAEL010478	AAEL010478-RB-E2	AaegL5_1:278.916.399..278.918.503(-)	sugar transporter	protein coding gene	N/A	4.305	-2.83925	30.71	4.18e-05	0.00131776	0.00403732	0.0963862
AAEL010496	AAEL010496-RA-E6	AaegL5_2:446.422.111..446.466.213(+)	unspecified product	protein coding gene	N/A	1.20287	-0.811246	11.0033	0.0048537	0.0432537	0.00729514	0.0168633
AAEL010504	AAEL010504-RA-E2	AaegL5_2:91.052.281..91.053.424(+)	unspecified product	protein coding gene	N/A	1.041	3.41283	69.264	2.9e-07	3.26e-05	6.07456	12.4978
AAEL010558	AAEL010558-RA-E2	AaegL5_1:50.513.229..50.536.519(+)	unspecified product	protein coding gene	N/A	3.73874	-3.23572	17.7833	0.000631364	0.00964538	0.000355106	0.00579922
AAEL010576	AAEL010576-RAC-E7	AaegL5_1:301.364.360..301.784.078(+)	modifier of mdg4	protein coding gene	N/A	1.22057	-0.280147	32.7703	2.92e-05	0.00101732	0.0011278	0.0026365
AAEL010576	AAEL010576-RAQ-E6	AaegL5_1:301.364.360..301.784.078(+)	modifier of mdg4	protein coding gene	N/A	1.09605	-1.51365	12.9983	0.00231401	0.0251844	0.000479965	0.00103037
AAEL010589	AAEL010589-RA-E4	AaegL5_2:111.942.511..111.956.634(-)	gamma-soluble nsf attachment protein (snap)	protein coding gene	N/A	2.06096	0.898314	79.0517	1.4e-07	1.9e-05	0.0497864	0.208414
AAEL010590	AAEL010590-RA-E3	AaegL5_1:301.317.632..301.330.935(+)	aldose-1-epimerase	protein coding gene	N/A	1.1103	3.77717	47.1917	0.004349	0.000244657	0.650762	1.40447
AAEL010592	AAEL010592-RB-E3	AaegL5_1:301.356.364..301.360.474(-)	esterase. putative	protein coding gene	N/A	1.00062	2.16285	38.3997	1.18e-05	0.000515161	0.72048	1.44186
AAEL010593	AAEL010593-RA-E1	AaegL5_2:112.018.111..112.031.003(+)	unspecified product	protein coding gene	N/A	4.80004	-0.585366	51.6789	5.29e-05	0.00156693	0.00326877	0.0950861
AAEL010608	AAEL010608-RB-E4	AaegL5_3:291.643.095..291.659.300(+)	succinate dehydrogenase	protein coding gene	N/A	1.41507	6.25658	122.462	5.44e-09	1.83e-06	2.57225	6.8598
AAEL010611	AAEL010611-RC-E2	AaegL5_3:291.668.416..291.683.951(-)	Acyl carrier protein [Source:UniProtKB/TrEMBL;Acc:Q16PC9]	protein coding gene	N/A	1.09965	4.58405	62.0396	6.01e-07	5.56e-05	0.980928	2.10247
AAEL010659	AAEL010659-RB-E1	AaegL5_2:135.777.711..135.793.775(+)	lethal(2)essential for life protein. l2efl	protein coding gene	N/A	2.20513	-2.58926	22.5364	0.000208501	0.00431369	0.00282227	0.0135659
AAEL010659	AAEL010659-RB-E3	AaegL5_2:135.777.711..135.793.775(+)	lethal(2)essential for life protein. l2efl	protein coding gene	N/A	2.02518	-0.89619	52.7955	1.7e-06	0.000121315	0.0122262	0.0500137
AAEL010661	AAEL010661-RF-E1	AaegL5_2:135.982.229..136.044.812(+)	phospholipid scramblase 1.	protein coding gene	N/A	3.15486	-3.02013	20.2725	0.000346698	0.00626789	0.000259601	0.0026636
AAEL010661	AAEL010661-RI-E1	AaegL5_2:135.982.229..136.044.812(+)	phospholipid scramblase 1.	protein coding gene	N/A	2.80264	0.743759	17.0811	0.00529037	0.0460413	0.00653016	0.0458593
AAEL010665	AAEL010665-RA-E4	AaegL5_2:135.934.335..135.953.824(+)	developmentally regulated RNA-binding protein	protein coding gene	N/A	4.34067	1.03743	197.54	3.82e-09	1.37e-06	0.00956998	0.196417
AAEL010678	AAEL010678-RB-E1	AaegL5_2:4.386.781..4.411.656(-)	unspecified product	protein coding gene	N/A	1.34861	2.06739	46.4491	7.65e-06	0.000372798	0.0942145	0.239976
AAEL010678	AAEL010678-RB-E2	AaegL5_2:4.386.781..4.411.656(-)	unspecified product	protein coding gene	N/A	2.01864	-0.279065	69.857	2.74e-07	3.11e-05	0.0125272	0.0508833
AAEL010678	AAEL010678-RB-E3	AaegL5_2:4.386.781..4.411.656(-)	unspecified product	protein coding gene	N/A	2.07073	1.1162	104.621	1.68e-08	4.04e-06	0.032916	0.138317
AAEL010681	AAEL010681-RA-E4	AaegL5_2:417.554.939..417.558.229(-)	sodium/chloride dependent neurotransmitter transporter	protein coding gene	N/A	1.41973	-1.68402	20.9588	0.000296141	0.00557509	0.0454844	0.12343
AAEL010682	AAEL010682-RA-E1	AaegL5_2:418.269.136..418.275.507(-)	armc4	protein coding gene	N/A	1.66433	-0.956017	28.149	6.69e-05	0.00187353	0.0360359	0.115518
AAEL010682	AAEL010682-RA-E2	AaegL5_2:418.269.136..418.275.507(-)	armc4	protein coding gene	N/A	2.08686	-1.73046	27.8837	7.04e-05	0.0019453	0.0157525	0.0679889
AAEL010682	AAEL010682-RA-E3	AaegL5_2:418.269.136..418.275.507(-)	armc4	protein coding gene	N/A	1.713	-0.969507	18.8625	0.000640083	0.00973883	0.0347725	0.115278
AAEL010682	AAEL010682-RA-E4	AaegL5_2:418.269.136..418.275.507(-)	armc4	protein coding gene	N/A	1.50288	-1.52491	16.8366	0.000802988	0.0115565	0.0255458	0.0737074
AAEL010682	AAEL010682-RA-E5	AaegL5_2:418.269.136..418.275.507(-)	armc4	protein coding gene	N/A	2.36135	-2.97446	12.7428	0.0024963	0.0265966	0.00464742	0.0252346
AAEL010738	AAEL010738-RC-E12	AaegL5_2:406.586.616..406.802.157(-)	sodium bicarbonate cotransporter	protein coding gene	N/A	1.07419	3.31945	38.1822	2.07e-05	0.000785343	0.0297158	0.0625856
AAEL010738	AAEL010738-RC-E5	AaegL5_2:406.586.616..406.802.157(-)	sodium bicarbonate cotransporter	protein coding gene	N/A	1.02242	1.88014	32.3668	3.13e-05	0.00107179	0.0111572	0.0226572
AAEL010738	AAEL010738-RC-E8	AaegL5_2:406.586.616..406.802.157(-)	sodium bicarbonate cotransporter	protein coding gene	N/A	1.34205	2.20787	29.697	0.000250116	0.00493705	0.0120234	0.0304875
AAEL010738	AAEL010738-RC-E9	AaegL5_2:406.586.616..406.802.157(-)	sodium bicarbonate cotransporter	protein coding gene	N/A	1.38216	1.39957	36.1587	3.73e-05	0.00121503	0.00668555	0.0174518
AAEL010738	AAEL010738-RD-E14	AaegL5_2:406.586.616..406.802.157(-)	sodium bicarbonate cotransporter	protein coding gene	N/A	1.55328	-1.70298	20.6911	0.000314799	0.00584619	0.000637817	0.001894
AAEL010738	AAEL010738-RE-E1	AaegL5_2:406.586.616..406.802.157(-)	sodium bicarbonate cotransporter	protein coding gene	N/A	4.70192	-4.1351	12.716	0.00334023	0.0327832	0	0.000234003
AAEL010739	AAEL010739-RA-E3	AaegL5_2:406.828.248..406.863.087(-)	WNT4 precursor. putative	protein coding gene	N/A	4.67058	-2.55084	46.9348	3.54e-06	0.000210856	0.000252267	0.00750494
AAEL010749	AAEL010749-RB-E4	AaegL5_3:294.250.602..294.301.285(+)	unspecified product	protein coding gene	N/A	1.14161	-0.129837	15.1687	0.001386	0.0172962	0.0108146	0.0239482
AAEL010773	AAEL010773-RA-E2	AaegL5_2:305.495.966..305.520.024(-)	Clip-Domain Serine Protease family E. Protease homologue.	protein coding gene	CLIPE10	3.827	-2.80753	31.2632	3.79e-05	0.00123009	0.000521639	0.0084721
AAEL010775	AAEL010775-RA-E3	AaegL5_2:305.001.787..305.006.198(+)	unspecified product	protein coding gene	N/A	2.42127	-3.09173	13.7254	0.00187221	0.021487	0.00574692	0.0327698
AAEL010775	AAEL010775-RA-E7	AaegL5_2:305.001.787..305.006.198(+)	unspecified product	protein coding gene	N/A	2.25519	-2.6755	13.008	0.00230734	0.0251387	0.00945058	0.0481529
AAEL010778	AAEL010778-RC-E8	AaegL5_2:305.340.218..305.482.412(-)	unspecified product	protein coding gene	N/A	1.26282	2.66176	65.7052	4.12e-07	4.22e-05	0.0260195	0.0624561
AAEL010785	AAEL010785-RB-E2	AaegL5_1:178.725.066..178.746.706(-)	unspecified product	protein coding gene	N/A	1.52576	-1.31991	12.6432	0.00301035	0.0304151	0.00865384	0.0251131
AAEL010789	AAEL010789-RA-E5	AaegL5_1:178.167.591..178.328.264(-)	unspecified product	protein coding gene	N/A	1.16851	3.03264	51.3652	2.02e-06	0.000137034	0.0312212	0.0701577
AAEL010832	AAEL010832-RA-E1	AaegL5_2:128.130.514..128.146.735(+)	Pop5 protein. putative	protein coding gene	N/A	5.68516	-3.60233	24.3009	0.000257928	0.00504868	0	0.00625677
AAEL010832	AAEL010832-RA-E3	AaegL5_2:128.130.514..128.146.735(+)	Pop5 protein. putative	protein coding gene	N/A	3.64811	-0.773046	134.076	2.81e-09	1.09e-06	0.00488572	0.0629386
AAEL010834	AAEL010834-RA-E4	AaegL5_2:128.046.496..128.059.426(-)	arf GTPase-activating protein	protein coding gene	N/A	2.57342	-0.153981	95.1659	3.29e-08	6.55e-06	0.0190623	0.114317
AAEL010854	AAEL010854-RB-E7	AaegL5_1:54.979.541..55.042.476(+)	ubiquitin specific protease 2.	protein coding gene	N/A	1.98004	-0.196119	47.8652	3.13e-06	0.000192103	0.0053545	0.0213133
AAEL010858	AAEL010858-RA-E1	AaegL5_1:45.835.344..45.837.587(-)	AMP dependent ligase	protein coding gene	N/A	3.90656	0.861334	230.135	4.93e-11	4.78e-08	0.0977981	1.4865
AAEL010858	AAEL010858-RA-E2	AaegL5_1:45.835.344..45.837.587(-)	AMP dependent ligase	protein coding gene	N/A	2.30427	6.29928	126.246	1.31e-07	1.81e-05	11.8173	58.3746
AAEL010882	AAEL010882-RA-E2	AaegL5_2:320.163.129..320.164.451(+)	unspecified product	protein coding gene	N/A	1.46992	4.43436	22.0952	0.00188889	0.0216182	8.66048	23.9971
AAEL010903	AAEL010903-RA-E1	AaegL5_2:108.535.802..108.555.458(-)	unspecified product	protein coding gene	N/A	1.29245	0.253126	20.6758	0.000440265	0.00744737	0.0340143	0.0834529
AAEL010903	AAEL010903-RA-E3	AaegL5_2:108.535.802..108.555.458(-)	unspecified product	protein coding gene	N/A	1.24982	2.68058	102.546	1.94e-08	0.004461	0.192019	0.45663
AAEL010932	AAEL010932-RB-E2	AaegL5_1:139.514.348..139.631.326(+)	RNAse h	protein coding gene	N/A	1.33262	2.94981	22.3996	0.00129704	0.0164836	0.0373468	0.0941224
AAEL010932	AAEL010932-RB-E3	AaegL5_1:139.514.348..139.631.326(+)	RNAse h	protein coding gene	N/A	1.45912	5.55075	16.9208	0.00463188	0.0417502	0.213566	0.587249
AAEL010942	AAEL010942-RB-E3	AaegL5_3:167.650.185..167.713.770(-)	kinesin-like protein KIF3A	protein coding gene	N/A	1.18587	1.52979	42.2449	6.71e-06	0.000339667	0.0273933	0.0622621
AAEL010942	AAEL010942-RB-E4	AaegL5_3:167.650.185..167.713.770(-)	kinesin-like protein KIF3A	protein coding gene	N/A	1.89641	2.09166	118.991	6.69e-09	2.06e-06	0.0281189	0.104731
AAEL010951	AAEL010951-RC-E1	AaegL5_3:167.758.086..167.776.777(+)	glutamate decarboxylase	protein coding gene	N/A	1.26881	1.15548	54.069	1.46e-06	0.00010857	0.0687034	0.165985
AAEL010951	AAEL010951-RC-E2	AaegL5_3:167.758.086..167.776.777(+)	glutamate decarboxylase	protein coding gene	N/A	1.18215	0.435476	25.699	0.000107748	0.00265603	0.0430126	0.0980253
AAEL010951	AAEL010951-RC-E3	AaegL5_3:167.758.086..167.776.777(+)	glutamate decarboxylase	protein coding gene	N/A	1.60267	0.701428	66.2528	3.9e-07	4.06e-05	0.0420556	0.128169
AAEL010951	AAEL010951-RC-E4	AaegL5_3:167.758.086..167.776.777(+)	glutamate decarboxylase	protein coding gene	N/A	1.52493	2.93791	151.966	1.12e-09	5.01e-07	0.210383	0.605831
AAEL010951	AAEL010951-RC-E5	AaegL5_3:167.758.086..167.776.777(+)	glutamate decarboxylase	protein coding gene	N/A	1.43164	1.40969	75.5773	1.61e-07	2.11e-05	0.075738	0.204882
AAEL010957	AAEL010957-RB-E4	AaegL5_1:68.942.183..68.943.273(-)	serine collagenase 1 precursor. putative	protein coding gene	N/A	1.10123	3.43659	16.3523	0.00344579	0.0335398	6.29279	13.5148
AAEL010964	AAEL010964-RA-E1	AaegL5_2:151.318.112..151.319.390(+)	unspecified product	protein coding gene	N/A	2.03734	2.01462	182.833	2.82e-10	1.8e-07	1.226	5.0428
AAEL010964	AAEL010964-RA-E3	AaegL5_2:151.318.112..151.319.390(+)	unspecified product	protein coding gene	N/A	2.26111	2.8847	270.329	1.43e-11	1.79e-08	1.98449	9.51464
AAEL011004	AAEL011004-RB-E3	AaegL5_3:287.611.723..287.773.785(+)	unspecified product	protein coding gene	N/A	1.17955	0.653682	23.6706	0.00018877	0.00400178	0.00580951	0.0131473
AAEL011009	AAEL011009-RA-E3	AaegL5_2:146.438.727..146.440.717(+)	fibrinogen and fibronectin	protein coding gene	N/A	1.65814	-2.08864	20.5451	0.000325535	0.00599713	0.0479756	0.154782
AAEL011035	AAEL011035-RA-E1	AaegL5_2:177.624.738..177.625.214(+)	unspecified product	protein coding gene	N/A	2.68745	-3.09725	11.4993	0.0036511	0.0349971	0.0446389	0.307637
AAEL011069	AAEL011069-RB-E3	AaegL5_2:278.309.469..279.065.747(-)	unspecified product	protein coding gene	N/A	3.43205	-3.90531	11.4327	0.00372814	0.0355519	5.75e-06	8.75745e-05
AAEL011079	AAEL011079-RB-E1	AaegL5_2:278.426.410..278.428.960(+)	C-Type Lectin (CTL) - mannose binding.	protein coding gene	CTLMA10	1.10269	2.05194	19.7845	0.00112162	0.0148081	1.02338	2.20239
AAEL011088	AAEL011088-RA-E2	AaegL5_2:235.444.887..235.580.210(+)	dopamine N-acetyltransferase	protein coding gene	Dat	1.11409	-1.32285	13.257	0.00214458	0.0238115	0.0017083	0.00371468
AAEL011114	AAEL011114-RA-E2	AaegL5_3:37.881.242..37.883.846(-)	serine/threonine-protein kinase rio2 (rio kinase 2)	protein coding gene	N/A	1.44177	1.01047	46.532	3.73e-06	0.00021907	0.408301	1.10861
AAEL011118	AAEL011118-RB-E5	AaegL5_3:38.188.374..38.198.150(+)	Dual specificity protein kinase [Source:UniProtKB/TrEMBL;Acc:A0A1S4FSD2]	protein coding gene	N/A	1.42007	-1.75083	12.2269	0.00291616	0.0297461	0.0144246	0.0385719
AAEL011123	AAEL011123-RA-E1	AaegL5_3:38.207.050..38.216.110(-)	mitochondrial chaperone bcs1	protein coding gene	N/A	3.76553	-2.87269	17.6688	0.000753095	0.0110035	0.00129839	0.0217878
AAEL011124	AAEL011124-RB-E3	AaegL5_3:37.780.868..37.836.198(-)	PHD finger protein	protein coding gene	N/A	1.59897	1.42848	51.2643	0.004646	0.000256341	0.0238282	0.072104
AAEL011124	AAEL011124-RB-E5	AaegL5_3:37.780.868..37.836.198(-)	PHD finger protein	protein coding gene	N/A	1.9691	0.171805	67.8489	3.33e-07	3.6e-05	0.00802264	0.0313985
AAEL011132	AAEL011132-RA-E1	AaegL5_3:37.988.197..37.996.380(+)	metalloproteinase. putative	protein coding gene	N/A	2.86811	-2.79388	23.1012	0.000184561	0.00393703	0.00297116	0.0236191
AAEL011132	AAEL011132-RA-E2	AaegL5_3:37.988.197..37.996.380(+)	metalloproteinase. putative	protein coding gene	N/A	3.93357	-2.18064	54.4557	1.39e-06	0.000105171	0.00255532	0.0422476
AAEL011136	AAEL011136-RB-E1	AaegL5_2:103.005.428..103.007.328(+)	arsenical pump-driving ATPase	protein coding gene	ASNA1-1	1.12662	-1.45085	11.6443	0.00348925	0.033846	0.109367	0.242662
AAEL011142	AAEL011142-RB-E4	AaegL5_2:15.766.240..16.224.208(+)	unspecified product	protein coding gene	N/A	1.41658	1.58451	17.5545	0.00287073	0.0294224	0.00351988	0.0093856
AAEL011142	AAEL011142-RB-E6	AaegL5_2:15.766.240..16.224.208(+)	unspecified product	protein coding gene	N/A	1.34494	1.83188	14.5169	0.0055871	0.0479567	0.00434187	0.0110173
AAEL011161	AAEL011161-RC-E1	AaegL5_3:193.492.205..193.537.442(-)	unspecified product	protein coding gene	N/A	1.07679	-1.16058	11.0736	0.00417719	0.0386824	0.00588243	0.012368
AAEL011161	AAEL011161-RD-E1	AaegL5_3:193.492.205..193.537.442(-)	unspecified product	protein coding gene	N/A	1.4999	-2.24564	14.2999	0.00158999	0.0191017	0.00201137	0.00579726
AAEL011163	AAEL011163-RA-E2	AaegL5_3:194.139.811..194.203.534(+)	unspecified product	protein coding gene	N/A	5.56233	1.13505	416.836	4.92e-13	1.8e-09	0.00136382	0.0664714
AAEL011174	AAEL011174-RA-E3	AaegL5_2:182.341.652..182.351.942(+)	gustatory receptor Gr11	protein coding gene	Gr11	3.51258	-2.52154	29.6766	5.04e-05	0.00151781	0.00199473	0.0251885
AAEL011210	AAEL011210-RA-E4	AaegL5_2:194.657.027..194.658.772(+)	unspecified product	protein coding gene	N/A	3.49971	1.09987	88.7508	5.03e-06	0.00027343	0.194473	2.22928
AAEL011211	AAEL011211-RB-E8	AaegL5_2:195.083.997..195.446.165(-)	unspecified product	protein coding gene	N/A	1.58669	-0.500895	40.5023	8.63e-06	0.000408252	0.000922457	0.00277656
AAEL011222	AAEL011222-RA-E4	AaegL5_2:229.323.293..229.817.525(+)	Class B Scavenger Receptor (CD36 domain).	protein coding gene	SCRB5	1.91151	-0.98299	18.5357	0.000958286	0.0132201	0.000396315	0.00149939
AAEL011222	AAEL011222-RA-E9	AaegL5_2:229.323.293..229.817.525(+)	Class B Scavenger Receptor (CD36 domain).	protein coding gene	SCRB5	1.14077	-1.19641	10.3102	0.0053507	0.0464396	0.000506119	0.00112336
AAEL011230	AAEL011230-RA-E2	AaegL5_3:239.385.331..239.386.351(+)	chymotrypsin. putative	protein coding gene	N/A	2.3544	-0.96711	24.9292	0.000328019	0.0060339	0.151102	0.78461
AAEL011230	AAEL011230-RA-E3	AaegL5_3:239.385.331..239.386.351(+)	chymotrypsin. putative	protein coding gene	N/A	2.26796	-1.18931	15.5565	0.00278679	0.02881	0.135095	0.665468
AAEL011234	AAEL011234-RB-E6	AaegL5_3:71.022.368..71.787.163(-)	reticulon/nogo receptor	protein coding gene	N/A	2.64097	-3.35216	10.1304	0.00567871	0.048524	2.1175e-05	0.000152129
AAEL011248	AAEL011248-RA-E4	AaegL5_1:223.716.031..223.736.456(+)	innexin	protein coding gene	inx3	1.41262	1.05118	39.6739	1.25e-05	0.000537601	0.0543821	0.14456
AAEL011255	AAEL011255-RA-E1	AaegL5_1:223.859.233..223.861.324(-)	GTP-binding protein-invertebrate	protein coding gene	N/A	1.70919	1.47627	96.7758	2.92e-08	6e-06	0.614777	2.01147
AAEL011264	AAEL011264-RA-E1	AaegL5_1:215.334.458..215.340.972(-)	phosphatidylethanolamine-binding protein	protein coding gene	N/A	3.6186	-3.79884	14.6613	0.00143717	0.0177711	0.000601957	0.0111114
AAEL011292	AAEL011292-RA-E4	AaegL5_1:15.131.957..15.149.385(+)	protease m1 zinc metalloprotease	protein coding gene	N/A	1.33781	2.22774	113.124	9.63e-09	2.67e-06	0.151153	0.382313
AAEL011303	AAEL011303-RA-E1	AaegL5_3:140.202.909..140.205.714(+)	cell division protein ftsj	protein coding gene	N/A	1.21891	-0.997351	19.7382	0.00039282	0.00687543	0.0996999	0.233568
AAEL011305	AAEL011305-RB-E1	AaegL5_2:50.104.088..50.127.356(+)	unspecified product	protein coding gene	N/A	1.23204	-0.519918	23.5611	0.000167341	0.00365647	0.017024	0.0400297
AAEL011309	AAEL011309-RA-E1	AaegL5_3:140.216.465..140.242.331(+)	orotidine-5'-phosphate decarboxylase. putative	protein coding gene	N/A	3.19853	-1.37408	77.4118	1.37e-07	1.87e-05	0.002624	0.0245597
AAEL011332	AAEL011332-RB-E2	AaegL5_3:353.495.146..353.878.589(-)	dopamine beta hydroxylase	protein coding gene	N/A	1.20094	-1.42523	15.1726	0.00124847	0.0160437	0.000531672	0.00122883
AAEL011335	AAEL011335-RA-E3	AaegL5_3:354.059.908..354.061.069(+)	unspecified product	protein coding gene	N/A	2.32342	-2.22757	25.0151	0.000123718	0.00294329	0.0501354	0.259828
AAEL011338	AAEL011338-RA-E5	AaegL5_2:92.723.996..92.936.702(+)	ANK_REP_REGION domain-containing protein [Source:UniProtKB/TrEMBL;Acc:A0A1S4FSX7]	protein coding gene	N/A	1.31163	-1.5804	13.7884	0.00183869	0.0212404	0.000812347	0.00204012
AAEL011345	AAEL011345-RA-E2	AaegL5_2:93.043.300..93.053.946(-)	unspecified product	protein coding gene	N/A	1.0425	1.72924	26.5831	0.000124854	0.00296552	0.201398	0.414173
AAEL011349	AAEL011349-RB-E1	AaegL5_2:92.389.073..92.606.611(+)	serine protease	protein coding gene	N/A	2.03794	-1.8791	19.1143	0.000455656	0.00761787	0.000417569	0.00174911
AAEL011350	AAEL011350-RA-E3	AaegL5_2:92.652.681..92.681.309(-)	unspecified product	protein coding gene	N/A	3.75937	-2.11698	48.258	2.98e-06	0.000184762	0.000862703	0.0126304
AAEL011355	AAEL011355-RA-E3	AaegL5_1:16.472.475..16.475.021(-)	carnitine o-acetyltransferase	protein coding gene	N/A	1.70553	4.53628	180.732	3.07e-10	1.92e-07	4.27025	13.9271
AAEL011359	AAEL011359-RD-E2	AaegL5_1:16.014.384..16.443.984(+)	nfat	protein coding gene	N/A	1.1586	0.412841	26.3957	9.38e-05	0.00239949	0.00186835	0.00418357
AAEL011359	AAEL011359-RF-E1	AaegL5_1:16.014.384..16.443.984(+)	nfat	protein coding gene	N/A	4.39442	-2.37654	48.5676	2.86e-06	0.000179981	2.8375e-05	0.000705752
AAEL011406	AAEL011406-RA-E1	AaegL5_3:365.472.319..365.472.846(+)	cytochrome c oxidase polypeptide	protein coding gene	N/A	1.74223	0.104161	43.8684	5.34e-06	0.000286357	0.90691	3.04941
AAEL011407	AAEL011407-RA-E1	AaegL5_3:365.503.820..365.504.512(-)	C-Type Lectin (CTL20)	protein coding gene	CTL20	1.40774	0.358922	34.0299	2.36e-05	0.00086841	0.984456	2.62749
AAEL011407	AAEL011407-RA-E2	AaegL5_3:365.503.820..365.504.512(-)	C-Type Lectin (CTL20)	protein coding gene	CTL20	1.51675	3.16327	20.5403	0.00245393	0.0262584	6.67392	19.112
AAEL011412	AAEL011412-RE-E3	AaegL5_3:328.915.902..329.012.293(+)	PH domain-containing protein [Source:UniProtKB/TrEMBL;Acc:A0A1S4FTH6]	protein coding gene	N/A	2.48596	0.693692	16.7981	0.00516756	0.0452713	0.00494272	0.0279725
AAEL011416	AAEL011416-RA-E1	AaegL5_3:329.013.627..329.014.764(+)	unspecified product	protein coding gene	N/A	2.69443	0.182806	16.278	0.00539861	0.0467487	0.257238	1.67837
AAEL011422	AAEL011422-RA-E2	AaegL5_3:329.012.346..329.031.577(-)	unspecified product	protein coding gene	N/A	1.42604	-0.393083	22.2111	0.000228796	0.00462518	0.020309	0.0547629
AAEL011422	AAEL011422-RA-E3	AaegL5_3:329.012.346..329.031.577(-)	unspecified product	protein coding gene	N/A	1.54298	0.7018	61.0586	6.67e-07	5.95e-05	0.0421669	0.123136
AAEL011423	AAEL011423-RB-E3	AaegL5_3:328.726.858..328.778.093(+)	sugar transporter	protein coding gene	N/A	3.12382	-2.44536	13.0392	0.00393145	0.0369908	0.000570397	0.00532751
AAEL011423	AAEL011423-RB-E4	AaegL5_3:328.726.858..328.778.093(+)	sugar transporter	protein coding gene	N/A	3.84858	-3.18364	14.3164	0.0017113	0.0201383	0.000155679	0.00291428
AAEL011428	AAEL011428-RA-E4	AaegL5_3:329.039.401..329.042.552(+)	fast myosin heavy chain HCIII. putative	protein coding gene	N/A	1.93716	-1.79548	17.8244	0.000624904	0.00956271	0.0322858	0.12615
AAEL011428	AAEL011428-RA-E5	AaegL5_3:329.039.401..329.042.552(+)	fast myosin heavy chain HCIII. putative	protein coding gene	N/A	2.62758	-2.95377	11.7996	0.00332495	0.0326565	0.00784346	0.051974
AAEL011429	AAEL011429-RA-E4	AaegL5_3:329.064.733..329.067.038(+)	clathrin coat adaptor ap3 medium chain	protein coding gene	N/A	2.51184	-0.728165	67.507	3.44e-07	3.7e-05	0.0730954	0.419397
AAEL011429	AAEL011429-RA-E6	AaegL5_3:329.064.733..329.067.038(+)	clathrin coat adaptor ap3 medium chain	protein coding gene	N/A	1.91543	0.0930869	73.3023	1.98e-07	2.47e-05	0.186866	0.707312
AAEL011448	AAEL011448-RA-E2	AaegL5_2:37.134.532..37.135.969(+)	CRAL-TRIO domain-containing protein [Source:UniProtKB/TrEMBL;Acc:A0A1S4FT89]	protein coding gene	N/A	1.08756	-1.48999	13.8269	0.00181849	0.0210999	0.143717	0.307174
AAEL011459	AAEL011459-RB-E1	AaegL5_2:37.208.017..37.307.318(-)	unspecified product	protein coding gene	N/A	1.40956	2.05011	63.1674	5.34e-07	5.09e-05	0.022592	0.0601092
AAEL011459	AAEL011459-RB-E3	AaegL5_2:37.208.017..37.307.318(-)	unspecified product	protein coding gene	N/A	1.03125	-1.17476	11.1092	0.0041301	0.0383396	0.00269646	0.00548409
AAEL011459	AAEL011459-RB-E4	AaegL5_2:37.208.017..37.307.318(-)	unspecified product	protein coding gene	N/A	1.46389	1.79365	67.5048	3.44e-07	3.7e-05	0.0183625	0.0507143
AAEL011462	AAEL011462-RA-E2	AaegL5_2:37.172.808..37.174.051(+)	Transcription initiation factor IIE subunit beta [Source:UniProtKB/TrEMBL;Acc:A0A1S4FTA4]	protein coding gene	N/A	1.61587	0.293918	37.9372	1.4e-05	0.000584965	0.470123	1.44431
AAEL011463	AAEL011463-RB-E1	AaegL5_2:37.193.439..37.195.554(-)	cytochrome P450	protein coding gene	N/A	3.89667	-3.62699	15.278	0.00121317	0.0156899	0.00205639	0.0412062
AAEL011463	AAEL011463-RB-E3	AaegL5_2:37.193.439..37.195.554(-)	cytochrome P450	protein coding gene	N/A	2.15919	-1.67974	34.3429	2.25e-05	0.000836558	0.0470162	0.213643
AAEL011463	AAEL011463-RB-E4	AaegL5_2:37.193.439..37.195.554(-)	cytochrome P450	protein coding gene	N/A	1.26669	-1.64821	15.1144	0.00126849	0.0162272	0.0787009	0.191936
AAEL011466	AAEL011466-RA-E2	AaegL5_2:143.647.143..143.649.094(-)	Biogenesis of lysosome-related organelles complex 1 subunit 6 [Source:UniProtKB/TrEMBL;Acc:A0A1S4FTR9]	protein coding gene	N/A	1.12361	-0.644534	19.7344	0.00039317	0.00687911	0.194846	0.426102
AAEL011466	AAEL011466-RA-E3	AaegL5_2:143.647.143..143.649.094(-)	Biogenesis of lysosome-related organelles complex 1 subunit 6 [Source:UniProtKB/TrEMBL;Acc:A0A1S4FTR9]	protein coding gene	N/A	1.1435	0.415873	26.7798	8.7e-05	0.00227573	0.414294	0.915073
AAEL011472	AAEL011472-RA-E2	AaegL5_3:142.697.654..142.698.448(-)	unspecified product	protein coding gene	N/A	1.64439	-1.12522	21.725	0.000249259	0.00492506	0.257084	0.812904
AAEL011488	AAEL011488-RB-E3	AaegL5_2:336.007.482..336.097.302(-)	short-chain dehydrogenase	protein coding gene	N/A	6.70516	-2.86326	16.0958	0.00588619	0.0497594	0	0.00222987
AAEL011500	AAEL011500-RD-E2	AaegL5_2:81.165.741..81.188.028(+)	Cdc42 protein. putative	protein coding gene	N/A	4.13329	0.502383	35.6559	0.000651611	0.00987989	0.00658304	0.116412
AAEL011506	AAEL011506-RB-E9	AaegL5_2:81.402.986..81.721.021(+)	unspecified product	protein coding gene	N/A	1.01221	1.72471	25.473	0.00014806	0.00335453	0.00681548	0.0137538
AAEL011513	AAEL011513-RA-E3	AaegL5_2:95.988.746..96.009.829(-)	unspecified product	protein coding gene	N/A	3.17214	-3.27913	13.9808	0.00174031	0.0204164	0.00061348	0.00635576
AAEL011520	AAEL011520-RA-E1	AaegL5_3:300.951.005..301.001.105(+)	sucrose transport protein	protein coding gene	N/A	2.91528	5.98693	468.655	1.95e-13	1e-09	0.296113	2.23406
AAEL011520	AAEL011520-RB-E2	AaegL5_3:300.951.005..301.001.105(+)	sucrose transport protein	protein coding gene	N/A	1.52542	-1.79288	12.086	0.00304428	0.0306856	0.0026126	0.00755922
AAEL011520	AAEL011520-RB-E7	AaegL5_3:300.951.005..301.001.105(+)	sucrose transport protein	protein coding gene	N/A	2.74409	1.03738	87.506	9.23e-07	7.7e-05	0.0103656	0.0698924
AAEL011520	AAEL011520-RC-E3	AaegL5_3:300.951.005..301.001.105(+)	sucrose transport protein	protein coding gene	N/A	2.63167	4.00843	268.666	1.5e-11	1.86e-08	0.0890114	0.551731
AAEL011520	AAEL011520-RC-E4	AaegL5_3:300.951.005..301.001.105(+)	sucrose transport protein	protein coding gene	N/A	2.81184	4.95509	362.824	1.46e-12	3.8e-09	0.154124	1.08246
AAEL011520	AAEL011520-RC-E5	AaegL5_3:300.951.005..301.001.105(+)	sucrose transport protein	protein coding gene	N/A	2.89673	6.35024	267.298	6.81e-11	6.07e-08	0.385327	2.86987
AAEL011522	AAEL011522-RA-E6	AaegL5_1:238.027.817..238.300.128(-)	MRAS2. putative	protein coding gene	N/A	1.40536	-0.279269	43.3128	0.005773	0.000304018	0.00158595	0.00420634
AAEL011522	AAEL011522-RA-E7	AaegL5_1:238.027.817..238.300.128(-)	MRAS2. putative	protein coding gene	N/A	1.02922	1.34329	37.9585	1.26e-05	0.000541588	0.00604289	0.012325
AAEL011555	AAEL011555-RB-E2	AaegL5_3:313.325.988..313.327.141(-)	metalloproteinase. putative	protein coding gene	N/A	1.50336	4.55333	75.2377	4.42e-07	4.43e-05	10.6036	30.069
AAEL011555	AAEL011555-RB-E3	AaegL5_3:313.325.988..313.327.141(-)	metalloproteinase. putative	protein coding gene	N/A	1.53054	2.72833	36.0396	0.000160496	0.0035523	2.94046	8.49919
AAEL011571	AAEL011571-RA-E2	AaegL5_3:107.310.966..107.333.860(-)	gustatory receptor Gr14	protein coding gene	Gr14	3.15103	-2.42772	23.3434	0.000175258	0.00378181	0.00124217	0.0120332
AAEL011571	AAEL011571-RA-E3	AaegL5_3:107.310.966..107.333.860(-)	gustatory receptor Gr14	protein coding gene	Gr14	4.14373	-3.48639	18.3738	0.0005454	0.00867386	0.000189974	0.00463615
AAEL011588	AAEL011588-RA-E4	AaegL5_2:26.947.068..26.999.443(+)	unspecified product	protein coding gene	N/A	1.21662	-1.51795	16.8565	0.00079889	0.0115194	0.00361825	0.00842524
AAEL011591	AAEL011591-RA-E2	AaegL5_2:27.072.764..27.084.040(+)	unspecified product	protein coding gene	N/A	1.04976	-0.432344	18.7708	0.000495033	0.0081022	0.0408057	0.0849003
AAEL011591	AAEL011591-RA-E5	AaegL5_2:27.072.764..27.084.040(+)	unspecified product	protein coding gene	N/A	1.05713	-0.334732	14.3189	0.00158155	0.0190281	0.0436401	0.0916361
AAEL011612	AAEL011612-RD-E5	AaegL5_2:172.438.782..172.626.928(-)	C-Type Lectin (CTL) - mannose binding. Transcript A	protein coding gene	CTLMA6	1.48132	1.31876	31.602	0.000133997	0.00311881	0.00687106	0.0192372
AAEL011612	AAEL011612-RD-E6	AaegL5_2:172.438.782..172.626.928(-)	C-Type Lectin (CTL) - mannose binding. Transcript A	protein coding gene	CTLMA6	1.21391	-0.388434	13.8251	0.00218937	0.0241703	0.00231878	0.0053989
AAEL011612	AAEL011612-RD-E7	AaegL5_2:172.438.782..172.626.928(-)	C-Type Lectin (CTL) - mannose binding. Transcript A	protein coding gene	CTLMA6	1.54828	3.94905	41.2046	0.000107041	0.00264398	0.0417137	0.122041
AAEL011630	AAEL011630-RA-E2	AaegL5_3:281.567.443..281.571.777(-)	unspecified product	protein coding gene	N/A	1.37375	-0.249187	35.7818	1.78e-05	0.000702643	0.103602	0.269681
AAEL011630	AAEL011630-RA-E3	AaegL5_3:281.567.443..281.571.777(-)	unspecified product	protein coding gene	N/A	1.08691	2.59573	63.91	4.94e-07	4.84e-05	0.887767	1.88662
AAEL011635	AAEL011635-RA-E3	AaegL5_3:281.571.887..281.587.041(+)	unspecified product	protein coding gene	N/A	1.26159	3.4011	105.06	1.63e-08	3.96e-06	0.408968	0.980502
AAEL011635	AAEL011635-RA-E4	AaegL5_3:281.571.887..281.587.041(+)	unspecified product	protein coding gene	N/A	1.18246	-0.779383	19.343	0.000431394	0.00734514	0.0220335	0.0498441
AAEL011648	AAEL011648-RA-E2	AaegL5_3:368.833.148..368.850.681(-)	cyclin d	protein coding gene	N/A	1.05897	-0.710813	12.5139	0.00267353	0.0279282	0.0213146	0.0442391
AAEL011654	AAEL011654-RC-E9	AaegL5_3:21.481.445..21.654.675(-)	cationic amino acid transporter	protein coding gene	N/A	2.22762	-3.38565	10.3583	0.00526649	0.0458981	0.000118885	0.000609059
AAEL011661	AAEL011661-RA-E2	AaegL5_3:21.824.829..21.826.288(+)	unspecified product	protein coding gene	N/A	1.84529	-1.58788	14.4191	0.00193808	0.0220409	0.0879963	0.324156
AAEL011702	AAEL011702-RA-E2	AaegL5_2:105.830.971..105.931.419(-)	unspecified product	protein coding gene	N/A	1.00532	-0.123014	18.8533	0.000485238	0.00799217	0.00585392	0.0117646
AAEL011732	AAEL011732-RB-E1	AaegL5_3:290.974.472..291.017.146(-)	prip interacting protein. pimt	protein coding gene	N/A	5.28548	-1.28109	128.623	3.81e-09	1.37e-06	0.000401869	0.0170023
AAEL011739	AAEL011739-RB-E3	AaegL5_3:291.020.874..291.030.583(+)	MAFF protein. putative	protein coding gene	N/A	4.63479	-1.01968	173.119	4.24e-10	2.33e-07	0.00342318	0.0902345
AAEL011748	AAEL011748-RA-E2	AaegL5_1:147.974.193..148.017.353(+)	unspecified product	protein coding gene	N/A	1.13376	1.396	55.8152	0.001191	9.32e-05	0.037663	0.0826339
AAEL011750	AAEL011750-RB-E6	AaegL5_1:147.347.974..147.368.000(+)	actin	protein coding gene	N/A	2.50781	-0.0863489	96.0648	3.08e-08	6.26e-06	0.0135001	0.0769064
AAEL011753	AAEL011753-RA-E2	AaegL5_1:147.407.747..147.421.472(+)	unspecified product	protein coding gene	N/A	1.45809	1.79775	79.9671	1.1e-07	1.59e-05	0.133712	0.368098
AAEL011791	AAEL011791-RA-E2	AaegL5_3:288.755.050..288.772.369(+)	unspecified product	protein coding gene	N/A	1.23958	-0.803272	17.857	0.000619837	0.00950894	0.018399	0.0438082
AAEL011801	AAEL011801-RA-E1	AaegL5_3:36.343.185..36.345.671(+)	unspecified product	protein coding gene	N/A	2.13286	-1.69238	30.7589	4.15e-05	0.00131091	0.0402972	0.17826
AAEL011825	AAEL011825-RE-E10	AaegL5_3:203.331.305..203.448.958(+)	aryl hydrocarbon receptor	protein coding gene	N/A	1.08067	-0.620744	11.7404	0.00338649	0.0331222	0.00336116	0.00709374
AAEL011837	AAEL011837-RA-E1	AaegL5_3:320.443.415..320.694.516(+)	cAMP-dependent protein kinase catalytic subunit	protein coding gene	N/A	1.71094	0.61723	56.1903	1.14e-06	9.01e-05	0.00278288	0.00912511
AAEL011882	AAEL011882-RB-E3	AaegL5_2:396.160.128..396.162.090(+)	trypsin-zeta. putative	protein coding gene	N/A	1.99106	-1.23678	33.7925	2.46e-05	0.000896402	0.0790059	0.31526
AAEL011882	AAEL011882-RB-E4	AaegL5_2:396.160.128..396.162.090(+)	trypsin-zeta. putative	protein coding gene	N/A	1.48257	-0.920387	21.9336	0.000237983	0.004768	0.132167	0.371532
AAEL011887	AAEL011887-RA-E2	AaegL5_2:396.217.951..396.220.710(-)	Zinc finger protein [Source:UniProtKB/TrEMBL;Acc:A0A1S4FUZ1]	protein coding gene	N/A	1.42818	1.13304	34.0366	5.31e-05	0.00157146	0.423757	1.13895
AAEL011887	AAEL011887-RA-E3	AaegL5_2:396.217.951..396.220.710(-)	Zinc finger protein [Source:UniProtKB/TrEMBL;Acc:A0A1S4FUZ1]	protein coding gene	N/A	2.00326	1.35825	83.0826	1.59e-07	2.08e-05	0.3655	1.46434
AAEL011888	AAEL011888-RA-E1	AaegL5_2:396.169.649..396.170.782(+)	serine-type enodpeptidase.	protein coding gene	N/A	2.44769	4.08894	69.0915	3.48e-05	0.00115641	4.64017	25.3406
AAEL011891	AAEL011891-RA-E1	AaegL5_2:396.191.789..396.192.806(+)	serine-type enodpeptidase.	protein coding gene	N/A	2.22413	-1.94727	13.4543	0.00294124	0.0299088	0.076575	0.378573
AAEL011898	AAEL011898-RK-E1	AaegL5_2:449.789.599..449.836.386(+)	1-acyl-sn-glycerol-3-phosphate acyltransferase	protein coding gene	N/A	2.69264	-3.30257	11.868	0.00325534	0.0321747	0.000365547	0.00255151
AAEL011920	AAEL011920-RB-E1	AaegL5_3:351.330.119..351.331.257(-)	serine-type enodpeptidase.	protein coding gene	N/A	1.11466	1.72183	20.9952	0.000719324	0.0106416	1.80988	3.93251
AAEL011929	AAEL011929-RA-E1	AaegL5_3:351.294.956..351.295.953(+)	serine-type enodpeptidase.	protein coding gene	N/A	2.22455	6.0862	79.1132	0.008141	0.000389908	24.0051	112.213
AAEL011939	AAEL011939-RA-E1	AaegL5_2:195.509.134..195.509.961(-)	unspecified product	protein coding gene	N/A	2.60438	-2.54304	24.9635	0.000125028	0.00296662	0.0450144	0.290197
AAEL011965	AAEL011965-RA-E2	AaegL5_3:45.709.509..45.723.964(-)	nuclear lamin L1 alpha. putative	protein coding gene	N/A	1.28929	-0.598893	18.8074	0.000490657	0.0080519	0.0250094	0.0613059
AAEL011965	AAEL011965-RA-E3	AaegL5_3:45.709.509..45.723.964(-)	nuclear lamin L1 alpha. putative	protein coding gene	N/A	2.21599	-2.55871	15.8805	0.00103162	0.0139515	0.00325811	0.0150796
AAEL011969	AAEL011969-RA-E5	AaegL5_3:45.672.347..45.699.552(+)	protein-s isoprenylcysteine o-methyltransferase	protein coding gene	N/A	1.32653	0.245545	34.606	2.15e-05	0.000808606	0.0240658	0.0605081
AAEL012025	AAEL012025-RA-E1	AaegL5_3:147.297.589..147.298.844(-)	mitochondrial ribosomal protein. L45	protein coding gene	mRpL45	1.79201	-2.57837	10.2738	0.00541529	0.0468398	0.0468812	0.164519
AAEL012060	AAEL012060-RA-E3	AaegL5_1:270.465.793..270.466.772(+)	PBAN-type neuropeptides Precursor (Pheromone/pyrokinin biosynthesis-activating neuropeptide)	protein coding gene	N/A	1.2552	-0.476929	25.0613	0.000122559	0.00292064	0.411077	0.990622
AAEL012067	AAEL012067-RA-E1	AaegL5_2:454.321.797..454.322.645(-)	unspecified product	protein coding gene	N/A	4.75342	-4.09924	11.8074	0.00429545	0.0394896	0	0.0592821
AAEL012093	AAEL012093-RC-E1	AaegL5_2:139.682.166..139.702.239(+)	leucine-rich transmembrane protein	protein coding gene	N/A	2.58266	-2.68357	28.0852	6.77e-05	0.00189198	0.0016704	0.0105357
AAEL012095	AAEL012095-RA-E1	AaegL5_1:242.405..244.145(-)	26S protease regulatory subunit	protein coding gene	N/A	4.06637	2.19327	91.0025	2.55e-05	0.000919838	0.291011	4.92156
AAEL012096	AAEL012096-RA-E1	AaegL5_1:287.836..289.376(-)	unspecified product	protein coding gene	N/A	1.37039	0.053772	19.3431	0.000677769	0.010172	0.36268	0.944124
AAEL012101	AAEL012101-RB-E1	AaegL5_1:219.676..225.089(-)	tubulin alpha chain	protein coding gene	N/A	4.46674	-1.98649	69.111	2.94e-07	3.29e-05	0.00319292	0.0756167
AAEL012125	AAEL012125-RB-E5	AaegL5_2:404.942.438..405.524.886(+)	activin receptor type I. putative	protein coding gene	N/A	1.21065	4.83974	61.1293	6.62e-07	5.92e-05	0.0296302	0.0685695
AAEL012129	AAEL012129-RB-E3	AaegL5_3:297.942.253..297.959.578(+)	cationic amino acid transporter	protein coding gene	N/A	2.48738	-1.10318	49.0991	2.68e-06	0.00016978	0.00741101	0.04263
AAEL012131	AAEL012131-RB-E4	AaegL5_3:298.296.146..298.378.605(-)	cationic amino acid transporter	protein coding gene	N/A	1.24192	1.36828	44.4404	4.94e-06	0.000269973	0.0183372	0.0434634
AAEL012171	AAEL012171-RC-E2	AaegL5_2:204.197.488..204.214.644(-)	RNA recognition motif protein split ends	protein coding gene	N/A	1.99299	-2.45485	18.7181	0.00050141	0.00816333	0.00340588	0.0139708
AAEL012172	AAEL012172-RB-E2	AaegL5_2:204.262.850..204.264.384(-)	methylthioadenosine phosphorylase	protein coding gene	N/A	2.01997	-1.37283	30.6815	4.2e-05	0.00132235	0.0892053	0.366299
AAEL012178	AAEL012178-RB-E4	AaegL5_2:203.984.503..204.056.566(-)	unspecified product	protein coding gene	N/A	1.93535	-2.56002	10.9156	0.00439387	0.0400955	0.000775498	0.00295933
AAEL012217	AAEL012217-RA-E5	AaegL5_1:15.171.782..15.214.339(-)	protease m1 zinc metalloprotease	protein coding gene	N/A	1.54174	5.64295	147.92	1.37e-09	5.82e-07	0.599888	1.7466
AAEL012239	AAEL012239-RA-E1	AaegL5_1:146.880.743..146.937.636(+)	testis development protein nyd-sp29	protein coding gene	N/A	1.3589	-1.43119	14.06	0.00170158	0.0200644	0.00329677	0.00849888
AAEL012248	AAEL012248-RA-E1	AaegL5_3:53.472.291..53.505.228(+)	Histamine-gated chloride channel subunit [Source:UniProtKB/TrEMBL;Acc:A0A1S4FVK1]	protein coding gene	N/A	1.15002	-1.82091	10.9031	0.00441154	0.0402011	0.00466919	0.0104568
AAEL012248	AAEL012248-RA-E3	AaegL5_3:53.472.291..53.505.228(+)	Histamine-gated chloride channel subunit [Source:UniProtKB/TrEMBL;Acc:A0A1S4FVK1]	protein coding gene	N/A	2.3959	-2.68206	21.4489	0.000265114	0.00515489	0.00114872	0.0063168
AAEL012252	AAEL012252-RB-E4	AaegL5_3:53.370.577..53.380.321(+)	unspecified product	protein coding gene	N/A	1.89598	-2.36414	16.533	0.000868741	0.012276	0.00683616	0.0260977
AAEL012312	AAEL012312-RA-E3	AaegL5_2:102.868.043..102.892.622(+)	proliferation-associated 2g4 (pa2g4/ebp1)	protein coding gene	N/A	3.71505	3.06901	381.203	2.88e-12	6.06e-09	0.0479862	0.631252
AAEL012339	AAEL012339-RC-E1	NIGP01000763:10.064..11.645(-)	cdk1	protein coding gene	N/A	6.20773	-1.23518	100.851	2.8e-08	5.8e-06	0.00550191	0.48044
AAEL012339	AAEL012339-RC-E2	NIGP01000763:10.064..11.645(-)	cdk1	protein coding gene	N/A	5.07765	1.21455	196.174	3.41e-08	0.006728	0.081263	2.79619
AAEL012341	AAEL012341-RB-E3	AaegL5_1:303.341.264..303.403.865(+)	lysosomal acid lipase. putative	protein coding gene	N/A	6.25279	0.646525	194.766	1.83e-08	0.004266	0.000593228	0.048071
AAEL012341	AAEL012341-RB-E4	AaegL5_1:303.341.264..303.403.865(+)	lysosomal acid lipase. putative	protein coding gene	N/A	1.62217	1.22989	103.128	1.86e-08	4.33e-06	0.0180846	0.055725
AAEL012343	AAEL012343-RA-E2	AaegL5_1:303.586.287..303.587.834(+)	lysosomal acid lipase. putative	protein coding gene	N/A	1.77294	3.2797	55.6627	2.36e-05	0.000867591	2.83072	9.68503
AAEL012347	AAEL012347-RC-E8	AaegL5_1:303.116.590..303.303.056(+)	unspecified product	protein coding gene	N/A	3.08096	-0.433246	119.891	6.34e-09	1.98e-06	0.000793334	0.00674841
AAEL012347	AAEL012347-RC-E9	AaegL5_1:303.116.590..303.303.056(+)	unspecified product	protein coding gene	N/A	1.12615	0.774158	28.7331	6e-05	0.00172157	0.00564182	0.012348
AAEL012361	AAEL012361-RA-E1	AaegL5_2:111.699.051..111.705.568(+)	unspecified product	protein coding gene	N/A	3.44608	-2.55772	30.802	4.12e-05	0.00130477	0.00321527	0.0375886
AAEL012361	AAEL012361-RA-E3	AaegL5_2:111.699.051..111.705.568(+)	unspecified product	protein coding gene	N/A	4.67081	-2.55706	46.5924	3.7e-06	0.000218011	0.00130344	0.0401247
AAEL012361	AAEL012361-RA-E5	AaegL5_2:111.699.051..111.705.568(+)	unspecified product	protein coding gene	N/A	2.0844	0.273755	66.0899	3.96e-07	4.11e-05	0.0682859	0.290229
AAEL012368	AAEL012368-RB-E2	AaegL5_2:111.705.561..111.712.008(-)	unspecified product	protein coding gene	N/A	3.27312	-0.353967	114.739	8.7e-09	2.48e-06	0.0213556	0.20888
AAEL012370	AAEL012370-RB-E2	AaegL5_2:111.774.783..111.810.655(-)	Brain chitinase and chia [Source:UniProtKB/TrEMBL;Acc:A0A1S4FVX1]	protein coding gene	N/A	2.05132	-1.49031	24.1301	0.000148486	0.00336109	0.00340396	0.0146092
AAEL012375	AAEL012375-RB-E7	AaegL5_2:127.469.958..127.501.564(+)	unspecified product	protein coding gene	N/A	4.96972	-2.90902	32.6938	2.96e-05	0.00102562	0.0001283	0.00591821
AAEL012380	AAEL012380-RA-E1	AaegL5_2:157.600.897..157.614.760(-)	Peptidoglycan Recognition Protein (Long)	protein coding gene	PGRPLA	4.95302	-1.08889	75.8524	6e-07	5.56e-05	0.00186117	0.0604762
AAEL012380	AAEL012380-RA-E4	AaegL5_2:157.600.897..157.614.760(-)	Peptidoglycan Recognition Protein (Long)	protein coding gene	PGRPLA	7.16282	-0.352689	257.881	2.06e-11	2.35e-08	0.000633971	0.106954
AAEL012380	AAEL012380-RA-E5	AaegL5_2:157.600.897..157.614.760(-)	Peptidoglycan Recognition Protein (Long)	protein coding gene	PGRPLA	6.42032	0.473981	527.586	7.67e-14	4.74e-10	0.00208876	0.192634
AAEL012393	AAEL012393-RB-E4	AaegL5_1:284.563.704..284.614.525(-)	unspecified product	protein coding gene	N/A	1.4928	-2.4099	11.3255	0.00385627	0.0364843	0.00159179	0.00448099
AAEL012410	AAEL012410-RG-E2	AaegL5_3:290.287.887..290.466.600(-)	eukaryotic translation initiation factor 2C	protein coding gene	AGO1b	2.8443	-0.728843	49.9066	5.44e-06	0.000289777	0.000756384	0.00554384
AAEL012419	AAEL012419-RA-E3	AaegL5_3:111.408.128..111.411.882(-)	26S proteasome subunit S9 [Source:UniProtKB/TrEMBL;Acc:Q16M56]	protein coding gene	N/A	1.06276	3.65966	53.0801	1.64e-06	0.000118109	2.17335	4.5395
AAEL012422	AAEL012422-RA-E2	AaegL5_3:125.851.934..125.872.172(-)	Sterol desaturase [Source:UniProtKB/TrEMBL;Acc:A0A1S4FWK4]	protein coding gene	N/A	2.45249	-3.25793	10.4263	0.0051502	0.0451753	0.00104114	0.00623857
AAEL012423	AAEL012423-RA-E2	AaegL5_3:126.205.416..126.206.341(-)	unspecified product	protein coding gene	N/A	4.71986	-4.13082	12.0837	0.00397502	0.0372533	0	0.0559559
AAEL012426	AAEL012426-RA-E3	AaegL5_3:125.815.714..125.817.857(-)	cytochrome c oxidase assembly protein cox15	protein coding gene	N/A	4.09432	-1.85444	76.2502	1.52e-07	2.01e-05	0.0114826	0.216025
AAEL012430	AAEL012430-RA-E1	AaegL5_1:45.878.142..45.880.124(-)	AMP dependent ligase	protein coding gene	N/A	3.05841	1.82464	21.0587	0.00336555	0.0329468	0.378105	3.15386
AAEL012431	AAEL012431-RA-E2	AaegL5_1:45.772.486..45.807.210(-)	AMP dependent ligase	protein coding gene	N/A	2.32445	-2.22186	22.6949	0.000201447	0.00419849	0.0016709	0.00861554
AAEL012431	AAEL012431-RA-E3	AaegL5_1:45.772.486..45.807.210(-)	AMP dependent ligase	protein coding gene	N/A	2.09538	-0.411552	18.4901	0.00189364	0.0216551	0.00775292	0.0334912
AAEL012457	AAEL012457-RA-E1	AaegL5_1:123.531.799..123.532.971(-)	alcohol dehydrogenase	protein coding gene	N/A	1.78797	5.99889	118.786	1.03e-08	2.79e-06	24.4911	84.5793
AAEL012465	AAEL012465-RA-E3	AaegL5_1:123.522.661..123.527.655(+)	unspecified product	protein coding gene	N/A	1.40373	-1.28818	23.609	0.000165653	0.0036282	0.0410011	0.109023
AAEL012466	AAEL012466-RB-E3	AaegL5_1:72.500.587..72.588.780(-)	integrin beta subunit	protein coding gene	N/A	2.29266	-2.42425	22.8815	0.000193485	0.0040755	0.000572594	0.00288206
AAEL012477	AAEL012477-RA-E5	AaegL5_2:232.673.284..232.686.816(-)	DDE Tnp4 domain-containing protein [Source:UniProtKB/TrEMBL;Acc:A0A1S4FWL9]	protein coding gene	N/A	1.79537	-1.84074	12.1699	0.00342648	0.0334076	0.00806053	0.0286066
AAEL012486	AAEL012486-RA-E3	AaegL5_1:271.829.722..271.866.731(+)	unspecified product	protein coding gene	N/A	1.64037	-1.18035	28.5158	6.25e-05	0.00177178	0.00528752	0.0165478
AAEL012538	AAEL012538-RA-E2	AaegL5_2:82.662.437..82.663.940(-)	leucine-rich immune protein (Short)	protein coding gene	LRIM6	1.34993	4.55582	26.0731	0.000771305	0.0112083	8.80428	22.4433
AAEL012567	AAEL012567-RA-E2	AaegL5_1:285.348.443..285.364.940(+)	synaptic vesicle protein	protein coding gene	N/A	3.53401	-3.01684	22.3353	0.000217856	0.00446241	0.000755251	0.0100316
AAEL012567	AAEL012567-RA-E5	AaegL5_1:285.348.443..285.364.940(+)	synaptic vesicle protein	protein coding gene	N/A	1.1901	-1.06745	13.2504	0.00214869	0.023833	0.0163162	0.0369128
AAEL012578	AAEL012578-RA-E1	AaegL5_1:285.243.437..285.244.954(+)	Phosphoserine aminotransferase [Source:UniProtKB/TrEMBL;Acc:Q1HRL1]	protein coding gene	N/A	2.35894	4.08126	94.608	0.002989	0.000184851	3.63236	18.6324
AAEL012578	AAEL012578-RA-E2	AaegL5_1:285.243.437..285.244.954(+)	Phosphoserine aminotransferase [Source:UniProtKB/TrEMBL;Acc:Q1HRL1]	protein coding gene	N/A	1.25814	2.83919	20.9431	0.00147934	0.0181314	2.76854	6.61826
AAEL012621	AAEL012621-RE-E4	AaegL5_1:279.336.860..279.373.837(-)	arginine/serine-rich splicing factor	protein coding gene	N/A	3.09291	1.82057	263.027	1.77e-11	2.07e-08	0.0197831	0.169305
AAEL012633	AAEL012633-RB-E16	AaegL5_2:50.664.151..51.233.846(-)	unspecified product	protein coding gene	N/A	1.332	-1.8897	15.2674	0.00121665	0.0157226	0.000232729	0.000591353
AAEL012633	AAEL012633-RB-E4	AaegL5_2:50.664.151..51.233.846(-)	unspecified product	protein coding gene	N/A	5.0714	-3.95155	17.3365	0.00106265	0.0142592	0	0.000114605
AAEL012637	AAEL012637-RB-E1	AaegL5_2:51.378.745..51.406.734(-)	unspecified product	protein coding gene	N/A	1.38364	-1.53793	14.9824	0.0013152	0.0166532	0.00608372	0.0159706
AAEL012650	AAEL012650-RA-E1	AaegL5_3:284.031.489..284.033.122(+)	unspecified product	protein coding gene	N/A	4.07302	-2.09113	38.1349	1.43e-05	0.000594955	0.0125855	0.238086
AAEL012650	AAEL012650-RA-E2	AaegL5_3:284.031.489..284.033.122(+)	unspecified product	protein coding gene	N/A	4.05976	-0.558759	62.0686	7.77e-06	0.000377277	0.0437857	0.752603
AAEL012658	AAEL012658-RD-E2	AaegL5_2:18.395.478..18.461.795(+)	rgs-gaip interacting protein gipc	protein coding gene	N/A	2.24067	-2.55335	15.5689	0.00112137	0.0148067	0.000708847	0.00340793
AAEL012679	AAEL012679-RA-E1	AaegL5_3:23.965.803..23.967.240(-)	juvenile hormone-inducible protein. putative	protein coding gene	N/A	1.84247	1.92356	28.7168	0.000725274	0.0106998	1.13968	4.09189
AAEL012684	AAEL012684-RB-E4	AaegL5_3:23.915.082..23.923.367(-)	unspecified product	protein coding gene	N/A	3.65899	-0.992838	124.491	4.83e-09	1.67e-06	0.00800693	0.104901
AAEL012689	AAEL012689-RA-E1	AaegL5_3:23.890.301..23.899.593(+)	Glucose-methanol-choline (gmc) oxidoreductase [Source:UniProtKB/TrEMBL;Acc:A0A1S4FWX8]	protein coding gene	N/A	1.0577	-1.05922	16.1963	0.000948852	0.0131376	0.0310871	0.0648274
AAEL012689	AAEL012689-RA-E2	AaegL5_3:23.890.301..23.899.593(+)	Glucose-methanol-choline (gmc) oxidoreductase [Source:UniProtKB/TrEMBL;Acc:A0A1S4FWX8]	protein coding gene	N/A	1.08051	-1.23092	14.84	0.00136781	0.0171341	0.0270106	0.0571119
AAEL012689	AAEL012689-RA-E4	AaegL5_3:23.890.301..23.899.593(+)	Glucose-methanol-choline (gmc) oxidoreductase [Source:UniProtKB/TrEMBL;Acc:A0A1S4FWX8]	protein coding gene	N/A	1.3232	1.24749	70.7355	2.52e-07	2.93e-05	0.143667	0.359494
AAEL012693	AAEL012693-RA-E1	AaegL5_3:23.793.803..23.852.484(+)	tripartite motif protein	protein coding gene	N/A	3.77226	0.634098	26.0559	0.00179052	0.0208535	0.00349051	0.0482002
AAEL012693	AAEL012693-RB-E2	AaegL5_3:23.793.803..23.852.484(+)	tripartite motif protein	protein coding gene	N/A	3.32221	1.93656	28.4839	0.0015211	0.0184898	0.0116967	0.117548
AAEL012693	AAEL012693-RB-E3	AaegL5_3:23.793.803..23.852.484(+)	tripartite motif protein	protein coding gene	N/A	3.0786	-0.227795	20.3157	0.00267108	0.0279085	0.00293018	0.0250859
AAEL012693	AAEL012693-RB-E4	AaegL5_3:23.793.803..23.852.484(+)	tripartite motif protein	protein coding gene	N/A	3.84982	1.39172	27.9467	0.00160939	0.0192762	0.00567754	0.0825734
AAEL012698	AAEL012698-RB-E3	AaegL5_2:94.093.797..94.103.717(-)	ATP-binding cassette sub-family A member 3. putative	protein coding gene	N/A	1.16709	-1.33476	13.0384	0.00228674	0.0249789	0.0225049	0.0505205
AAEL012698	AAEL012698-RB-E8	AaegL5_2:94.093.797..94.103.717(-)	ATP-binding cassette sub-family A member 3. putative	protein coding gene	N/A	1.2126	1.50844	40.1787	9.05e-06	0.000421868	0.170578	0.395982
AAEL012701	AAEL012701-RA-E3	AaegL5_2:94.115.322..94.145.067(-)	ATP-binding cassette sub-family A member 3. putative	protein coding gene	N/A	1.23123	-1.19579	11.0111	0.0042615	0.0392499	0.00806152	0.0188203
AAEL012703	AAEL012703-RA-E1	AaegL5_1:203.028.194..203.028.767(+)	SCP2 domain-containing protein [Source:UniProtKB/TrEMBL;Acc:A0A1S4FWV0]	protein coding gene	N/A	1.18231	5.01251	44.9968	1.01e-05	0.000457891	34.4237	78.132
AAEL012704	AAEL012704-RB-E2	AaegL5_1:202.988.396..203.008.920(+)	unspecified product	protein coding gene	SCP-2L3	1.62257	2.4086	129.446	3.63e-09	1.32e-06	0.125899	0.388226
AAEL012704	AAEL012704-RB-E3	AaegL5_1:202.988.396..203.008.920(+)	unspecified product	protein coding gene	SCP-2L3	1.00597	2.31281	29.9364	6.39e-05	0.00180068	0.159826	0.321034
AAEL012704	AAEL012704-RB-E4	AaegL5_1:202.988.396..203.008.920(+)	unspecified product	protein coding gene	SCP-2L3	1.68328	2.49785	132.233	3.11e-09	1.18e-06	0.1298	0.417438
AAEL012722	AAEL012722-RA-E2	AaegL5_3:42.384.689..42.386.193(+)	unspecified product	protein coding gene	N/A	1.67024	-0.515344	43.8545	5.36e-06	0.000286357	0.210517	0.676834
AAEL012726	AAEL012726-RB-E2	AaegL5_3:42.365.808..42.369.019(+)	unspecified product	protein coding gene	N/A	2.7368	3.77876	145.278	1.67e-07	2.16e-05	1.11186	7.41536
AAEL012746	AAEL012746-RA-E2	AaegL5_3:322.129.691..322.132.340(-)	chaperonin	protein coding gene	N/A	2.83679	3.05176	75.9329	2.85e-05	0.00100116	0.764309	5.47327
AAEL012756	AAEL012756-RA-E3	AaegL5_2:75.454.139..75.652.733(-)	unspecified product	protein coding gene	N/A	4.84026	-4.05421	10.8245	0.00570539	0.0486888	0	0.000264788
AAEL012777	AAEL012777-RA-E2	AaegL5_1:290.774.708..290.776.554(-)	serine protease snake. putative	protein coding gene	N/A	1.26054	2.70535	22.547	0.00102797	0.0139193	2.06957	4.96571
AAEL012777	AAEL012777-RA-E4	AaegL5_1:290.774.708..290.776.554(-)	serine protease snake. putative	protein coding gene	N/A	4.89388	-2.38348	44.1247	5.16e-06	0.000278449	0.00452905	0.166024
AAEL012782	AAEL012782-RA-E1	AaegL5_1:290.749.451..290.756.819(+)	unspecified product	protein coding gene	N/A	1.85425	-1.49515	35.3337	1.91e-05	0.00073994	0.0186371	0.0684649
AAEL012782	AAEL012782-RA-E3	AaegL5_1:290.749.451..290.756.819(+)	unspecified product	protein coding gene	N/A	2.17482	0.0346155	88.5533	5.43e-08	9.47e-06	0.04824	0.219711
AAEL012782	AAEL012782-RA-E6	AaegL5_1:290.749.451..290.756.819(+)	unspecified product	protein coding gene	N/A	1.95717	-0.0236646	50.2412	2.32e-06	0.000152008	0.0523468	0.204245
AAEL012805	AAEL012805-RB-E2	AaegL5_1:117.185.120..117.191.740(+)	unspecified product	protein coding gene	N/A	2.2532	-2.77867	21.6963	0.000250857	0.00494817	0.00565726	0.0282569
AAEL012805	AAEL012805-RB-E3	AaegL5_1:117.185.120..117.191.740(+)	unspecified product	protein coding gene	N/A	3.41046	-1.37031	54.0657	1.46e-06	0.00010857	0.00884315	0.0967364
AAEL012816	AAEL012816-RA-E1	AaegL5_3:75.549.241..75.565.771(-)	Archease domain-containing protein [Source:UniProtKB/TrEMBL;Acc:A0A1S4FX94]	protein coding gene	N/A	7.07493	-0.435128	218.325	7.36e-11	6.33e-08	0.000508428	0.0839806
AAEL012830	AAEL012830-RB-E4	AaegL5_2:105.581.493..105.605.376(+)	anti-silencing protein	protein coding gene	N/A	2.42606	1.94391	63.1757	2.47e-05	0.000899665	0.0500032	0.268797
AAEL012845	AAEL012845-RA-E2	AaegL5_1:94.053.874..94.055.905(+)	Mitochondrial import inner membrane translocase subunit TIM44 [Source:UniProtKB/TrEMBL;Acc:Q16KX3]	protein coding gene	N/A	1.94707	-0.79507	26.1034	0.00014817	0.00335624	0.109542	0.427112
AAEL012866	AAEL012866-RA-E1	AaegL5_1:222.054.089..222.054.990(-)	unspecified product	protein coding gene	N/A	1.38559	4.39254	102.487	1.95e-08	4.47e-06	12.8814	33.6626
AAEL012866	AAEL012866-RA-E2	AaegL5_1:222.054.089..222.054.990(-)	unspecified product	protein coding gene	N/A	1.47929	4.05748	91.1095	4.46e-08	8.1e-06	9.73377	27.1458
AAEL012884	AAEL012884-RA-E6	AaegL5_3:276.021.484..276.060.040(+)	unspecified product	protein coding gene	N/A	1.51169	-0.89158	25.5363	0.000111326	0.00271847	0.00673971	0.0195096
AAEL012926	AAEL012926-RB-E12	AaegL5_1:205.811.382..205.921.654(-)	Unconventional myosin 95e isoform [Source:UniProtKB/TrEMBL;Acc:A0A1S4FXV3]	protein coding gene	N/A	2.54254	-2.46053	27.4574	7.63e-05	0.00206977	0.000383766	0.00231973
AAEL012926	AAEL012926-RB-E14	AaegL5_1:205.811.382..205.921.654(-)	Unconventional myosin 95e isoform [Source:UniProtKB/TrEMBL;Acc:A0A1S4FXV3]	protein coding gene	N/A	1.57775	-2.4991	11.7278	0.00339976	0.0332125	0.000643293	0.00196301
AAEL012937	AAEL012937-RA-E2	AaegL5_1:91.476.756..91.477.558(-)	unspecified product	protein coding gene	N/A	3.21143	-0.262611	46.1365	4.81e-05	0.00146842	0.190645	1.80675
AAEL012941	AAEL012941-RA-E1	AaegL5_1:91.375.223..91.395.454(-)	unspecified product	protein coding gene	N/A	1.95077	1.19832	83.4091	8.28e-08	1.27e-05	0.0459017	0.177368
AAEL012942	AAEL012942-RA-E1	AaegL5_3:206.750.133..206.751.877(+)	unspecified product	protein coding gene	N/A	2.7318	-1.32743	14.8196	0.00420866	0.0389045	0.0535298	0.352497
AAEL012947	AAEL012947-RA-E5	AaegL5_3:206.153.822..206.168.839(-)	unspecified product	protein coding gene	N/A	1.43505	-0.823206	29.7752	4.95e-05	0.00149812	0.019067	0.0516791
AAEL012947	AAEL012947-RA-E9	AaegL5_3:206.153.822..206.168.839(-)	unspecified product	protein coding gene	N/A	1.97475	-2.04772	17.482	0.000681043	0.0102087	0.00551411	0.0224107
AAEL012949	AAEL012949-RB-E6	AaegL5_3:205.990.435..206.019.722(-)	Transferrin [Source:UniProtKB/TrEMBL;Acc:A0A1S4FXI3]	protein coding gene	N/A	1.52704	-1.29205	13.8798	0.00197797	0.0224095	0.00647577	0.0186844
AAEL012964	AAEL012964-RB-E7	AaegL5_1:23.041.186..23.074.483(+)	unspecified product	protein coding gene	N/A	1.16197	-1.92833	10.0145	0.00590231	0.0498403	0.0042168	0.00966692
AAEL013006	AAEL013006-RA-E1	AaegL5_2:349.143.093..349.144.557(+)	unspecified product	protein coding gene	N/A	3.49963	-2.3382	26.2797	0.00010849	0.00266767	0.0168817	0.210238
AAEL013006	AAEL013006-RA-E2	AaegL5_2:349.143.093..349.144.557(+)	unspecified product	protein coding gene	N/A	2.11915	-2.20321	22.2905	0.000220003	0.00449522	0.0458537	0.202161
AAEL013024	AAEL013024-RA-E2	AaegL5_2:334.232.167..334.242.589(-)	DUF4806 domain-containing protein [Source:UniProtKB/TrEMBL;Acc:A0A1S4FY59]	protein coding gene	N/A	2.64395	-2.50349	15.1769	0.00138252	0.0172659	0.00359093	0.0234073
AAEL013025	AAEL013025-RA-E1	AaegL5_1:252.678.361..252.693.331(-)	unspecified product	protein coding gene	N/A	4.56083	-4.19222	11.9564	0.00411912	0.0382694	0	0.0029674
AAEL013048	AAEL013048-RA-E1	AaegL5_3:310.592.339..310.594.026(+)	unspecified product	protein coding gene	N/A	2.84705	-3.78488	10.6303	0.00481834	0.0430395	0.00472804	0.0436381
AAEL013048	AAEL013048-RA-E4	AaegL5_3:310.592.339..310.594.026(+)	unspecified product	protein coding gene	N/A	1.06265	-0.949593	14.5997	0.00146201	0.0179882	0.185034	0.388835
AAEL013056	AAEL013056-RA-E1	AaegL5_3:310.744.023..310.744.772(-)	Lipase maturation factor [Source:UniProtKB/TrEMBL;Acc:Q16KB9]	protein coding gene	N/A	6.769	-2.8264	51.5127	6.34e-06	0.000325584	0	0.284157
AAEL013063	AAEL013063-RB-E4	AaegL5_2:335.552.556..335.647.457(-)	autophagy related gene	protein coding gene	APG18A	1.46557	-0.174611	26.967	8.39e-05	0.00221162	0.00474802	0.013095
AAEL013078	AAEL013078-RA-E4	AaegL5_1:31.853.732..31.856.705(-)	glycosyltransferase	protein coding gene	N/A	1.26984	-0.543249	19.0795	0.000459477	0.00766587	0.128599	0.312247
AAEL013085	AAEL013085-RA-E1	AaegL5_1:281.123.755..281.137.532(+)	unspecified product	protein coding gene	N/A	2.07705	-2.02569	29.204	5.5e-05	0.00161096	0.00580487	0.0248515
AAEL013088	AAEL013088-RA-E3	AaegL5_2:337.821.430..337.829.723(-)	unspecified product	protein coding gene	N/A	1.8472	-0.400857	28.2095	0.000114585	0.0027843	0.0376226	0.136035
AAEL013102	AAEL013102-RB-E11	AaegL5_3:294.641.535..295.076.081(-)	unspecified product	protein coding gene	N/A	1.29023	-0.801533	19.5693	0.000408805	0.0070664	0.000716224	0.00176028
AAEL013152	AAEL013152-RA-E3	AaegL5_2:373.776.140..373.798.078(+)	unspecified product	protein coding gene	N/A	3.4028	-3.44111	10.591	0.00488027	0.0434442	0.000369683	0.00471781
AAEL013170	AAEL013170-RA-E4	AaegL5_2:389.134.912..389.138.923(+)	phosphatidylcholine-sterol acyltransferase (lecithin-cholesterol acyltransferase)	protein coding gene	N/A	1.50548	0.623719	36.8578	1.92e-05	0.000741501	0.195058	0.555251
AAEL013184	AAEL013184-RB-E7	AaegL5_3:30.508.330..30.640.555(+)	unspecified product	protein coding gene	N/A	1.78518	0.282903	21.1859	0.00107849	0.0144016	0.00400978	0.0139101
AAEL013184	AAEL013184-RB-E8	AaegL5_3:30.508.330..30.640.555(+)	unspecified product	protein coding gene	N/A	2.5296	0.349237	33.6095	0.000291568	0.00550998	0.00273716	0.0160177
AAEL013191	AAEL013191-RA-E1	AaegL5_3:84.306.513..84.311.549(+)	unspecified product	protein coding gene	N/A	1.34117	0.795291	52.7472	1.71e-06	0.000121842	0.190881	0.48398
AAEL013194	AAEL013194-RA-E3	AaegL5_3:84.107.218..84.109.238(+)	unspecified product	protein coding gene	N/A	1.1227	0.060224	18.4334	0.000537479	0.0085935	0.313347	0.682926
AAEL013197	AAEL013197-RA-E2	AaegL5_3:84.323.792..84.341.355(+)	Chitin-binding type-4 domain-containing protein [Source:UniProtKB/TrEMBL;Acc:A0A1S4FYP2]	protein coding gene	N/A	1.75341	1.95891	55.0064	0.009966	0.000453876	0.100277	0.338642
AAEL013198	AAEL013198-RB-E5	AaegL5_3:84.259.678..84.263.330(-)	ionotropic glutamate receptor-invertebrate	protein coding gene	N/A	4.32903	-3.38293	17.204	0.000730803	0.0107509	0.00111037	0.0336533
AAEL013199	AAEL013199-RA-E1	AaegL5_3:84.212.374..84.218.892(-)	DNA-J. putative	protein coding gene	N/A	1.30362	3.96376	100.54	2.23e-08	4.89e-06	1.37694	3.40047
AAEL013199	AAEL013199-RA-E5	AaegL5_3:84.212.374..84.218.892(-)	DNA-J. putative	protein coding gene	N/A	7.99941	0.928185	686.217	9.5e-15	1.04e-10	0.00194997	0.569704
AAEL013199	AAEL013199-RA-E7	AaegL5_3:84.212.374..84.218.892(-)	DNA-J. putative	protein coding gene	N/A	2.83645	4.53849	320.604	3.83e-12	6.72e-09	0.873893	6.24512
AAEL013204	AAEL013204-RA-E3	AaegL5_2:185.941.233..185.944.445(-)	unspecified product	protein coding gene	N/A	1.26562	-2.14156	10.2781	0.00540766	0.0467916	0.034952	0.0849623
AAEL013252	AAEL013252-RD-E3	AaegL5_2:399.774.366..399.790.684(-)	unspecified product	protein coding gene	N/A	1.20834	1.0691	42.4254	6.54e-06	0.000333034	0.0762665	0.176203
AAEL013291	AAEL013291-RB-E1	AaegL5_1:301.972.190..301.992.354(-)	unspecified product	protein coding gene	N/A	1.01401	-1.54582	10.5635	0.00492428	0.043755	0.0101109	0.0206942
AAEL013296	AAEL013296-RA-E1	AaegL5_1:307.368.093..307.370.876(+)	unspecified product	protein coding gene	N/A	1.14152	-1.16813	17.4432	0.00068775	0.0102859	0.0918984	0.202772
AAEL013296	AAEL013296-RA-E2	AaegL5_1:307.368.093..307.370.876(+)	unspecified product	protein coding gene	N/A	2.88377	-3.75367	11.1017	0.00413993	0.0384129	0.00301988	0.0267809
AAEL013322	AAEL013322-RA-E5	AaegL5_3:34.094.181..34.125.264(+)	unspecified product	protein coding gene	N/A	1.11182	-0.7457	18.6273	0.000512609	0.00830871	0.0114272	0.0248553
AAEL013323	AAEL013323-RA-E3	AaegL5_3:74.839.117..74.859.086(+)	unspecified product	protein coding gene	N/A	1.77263	-0.940412	18.8581	0.000729476	0.0107426	0.0109679	0.037329
AAEL013327	AAEL013327-RA-E5	AaegL5_3:74.768.981..74.816.463(+)	unspecified product	protein coding gene	N/A	1.16105	1.64198	46.0269	3.99e-06	0.000229152	0.0401385	0.0898572
AAEL013330	AAEL013330-RA-E1	AaegL5_1:280.597.119..280.612.235(-)	alkaline phosphatase	protein coding gene	N/A	2.23282	0.279061	52.937	5.1e-06	0.000275756	0.0271511	0.128496
AAEL013330	AAEL013330-RA-E2	AaegL5_1:280.597.119..280.612.235(-)	alkaline phosphatase	protein coding gene	N/A	1.63409	-0.862112	27.6838	7.31e-05	0.00200286	0.016513	0.0516893
AAEL013339	AAEL013339-RA-E2	AaegL5_2:135.728.470..135.729.296(+)	alphaA-crystallin. putative	protein coding gene	N/A	2.13163	-1.93025	28.426	6.35e-05	0.00179257	0.100013	0.44848
AAEL013360	AAEL013360-RB-E1	AaegL5_2:323.965.785..323.966.291(+)	metalloproteinase. putative	protein coding gene	N/A	3.0564	0.0723716	16.5564	0.00544739	0.0470446	0.421665	3.5489
AAEL013371	AAEL013371-RB-E3	AaegL5_2:270.916.813..270.929.558(-)	unspecified product	protein coding gene	N/A	2.22497	-2.36587	15.9198	0.0010209	0.0138535	0.00425891	0.0200122
AAEL013415	AAEL013415-RB-E2	AaegL5_1:281.432.422..281.487.703(+)	alpha-tropomyosin 5a. putative	protein coding gene	N/A	1.454	-1.92398	10.4308	0.0051427	0.0451257	0.00218959	0.00596811
AAEL013415	AAEL013415-RB-E5	AaegL5_1:281.432.422..281.487.703(+)	alpha-tropomyosin 5a. putative	protein coding gene	N/A	1.5145	-1.47887	22.0422	0.000232345	0.0046778	0.00303062	0.00874212
AAEL013445	AAEL013445-RB-E9	AaegL5_2:155.418.269..155.749.197(-)	unspecified product	protein coding gene	N/A	1.43993	-1.25791	15.9252	0.00101943	0.0138377	0.000622986	0.00169048
AAEL013452	AAEL013452-RB-E3	AaegL5_2:175.750.024..176.055.435(+)	unspecified product	protein coding gene	N/A	1.18282	-0.478943	16.895	0.000791001	0.0114323	0.0013611	0.00308324
AAEL013453	AAEL013453-RA-E2	AaegL5_3:312.756.172..312.770.461(-)	sarcolemmal associated protein. putative	protein coding gene	N/A	1.22015	-1.241	14.7202	0.00141389	0.0175512	0.0162115	0.0379711
AAEL013483	AAEL013483-RB-E1	AaegL5_2:23.820.002..23.858.691(-)	short-chain dehydrogenase	protein coding gene	N/A	1.79811	-2.06755	11.4634	0.00389004	0.0367074	0.00231091	0.00846464
AAEL013514	AAEL013514-RA-E1	AaegL5_2:37.493.991..37.494.565(-)	pupal cuticle protein 78E. putative	protein coding gene	N/A	1.539	-0.276694	15.8878	0.00206435	0.0231547	0.700521	2.07151
AAEL013514	AAEL013514-RA-E2	AaegL5_2:37.493.991..37.494.565(-)	pupal cuticle protein 78E. putative	protein coding gene	N/A	1.6561	0.246868	36.9836	1.85e-05	0.000722757	0.961018	3.05988
AAEL013533	AAEL013533-RB-E1	AaegL5_2:246.241.294..246.253.960(-)	unspecified product	protein coding gene	N/A	1.10679	0.306987	23.7862	0.000159578	0.00353765	0.0601542	0.129417
AAEL013534	AAEL013534-RB-E7	AaegL5_2:246.159.979..246.235.556(-)	tgf-beta resistance-associated protein trag	protein coding gene	N/A	3.02685	-1.23502	87.6032	5.86e-08	1e-05	0.00109718	0.00918556
AAEL013537	AAEL013537-RA-E1	AaegL5_2:246.089.022..246.099.022(-)	Transcription elongation factor SPT5 [Source:UniProtKB/TrEMBL;Acc:A0A1S4FZD5]	protein coding gene	N/A	1.03699	7.14159	31.3966	9.8e-05	0.00248039	9.25086	18.9827
AAEL013537	AAEL013537-RA-E3	AaegL5_2:246.089.022..246.099.022(-)	Transcription elongation factor SPT5 [Source:UniProtKB/TrEMBL;Acc:A0A1S4FZD5]	protein coding gene	N/A	1.07103	3.74381	48.6242	2.84e-06	0.00017883	0.861788	1.81063
AAEL013537	AAEL013537-RA-E4	AaegL5_2:246.089.022..246.099.022(-)	Transcription elongation factor SPT5 [Source:UniProtKB/TrEMBL;Acc:A0A1S4FZD5]	protein coding gene	N/A	1.24715	5.22465	78.7257	1.22e-07	1.7e-05	2.2145	5.25674
AAEL013542	AAEL013542-RA-E2	AaegL5_3:76.869.875..76.882.646(-)	elongase. putative	protein coding gene	N/A	2.28394	-0.799436	33.1048	5.05e-05	0.00152043	0.0142485	0.0710805
AAEL013556	AAEL013556-RA-E3	AaegL5_2:58.002.198..58.004.004(-)	cytochrome P450	protein coding gene	CYP4J15	3.45077	2.18205	227.591	1.22e-09	5.31e-07	0.416695	4.57089
AAEL013562	AAEL013562-RA-E1	AaegL5_2:29.252.535..29.254.909(-)	zinc finger protein. putative	protein coding gene	N/A	1.52759	-1.28116	24.888	0.000126971	0.00299973	0.0817644	0.236786
AAEL013562	AAEL013562-RA-E2	AaegL5_2:29.252.535..29.254.909(-)	zinc finger protein. putative	protein coding gene	N/A	1.26958	1.9401	64.5875	4.61e-07	4.58e-05	0.939125	2.26579
AAEL013571	AAEL013571-RA-E4	AaegL5_2:61.863.343..61.939.605(-)	synaptobrevin	protein coding gene	N/A	1.55607	1.77743	115.03	8.54e-09	2.46e-06	0.0225699	0.0664623
AAEL013571	AAEL013571-RE-E4	AaegL5_2:61.863.343..61.939.605(-)	synaptobrevin	protein coding gene	N/A	3.22219	-1.20424	94.8139	3.37e-08	6.69e-06	0.000987435	0.00941871
AAEL013593	AAEL013593-RB-E4	AaegL5_2:103.633.656..103.646.223(+)	unspecified product	protein coding gene	N/A	5.44318	-2.54494	44.0493	5.21e-06	0.000280741	0.000353265	0.0209889
AAEL013598	AAEL013598-RA-E2	AaegL5_3:313.027.244..313.028.603(+)	unspecified product	protein coding gene	N/A	2.60456	-1.13935	38.3381	1.56e-05	0.000635138	0.0857664	0.533247
AAEL013600	AAEL013600-RE-E6	AaegL5_1:26.751.408..27.040.860(+)	integrin alpha-ps	protein coding gene	N/A	1.16981	-0.306658	22.7393	0.000199522	0.00417192	0.00164073	0.00369572
AAEL013600	AAEL013600-RE-E8	AaegL5_1:26.751.408..27.040.860(+)	integrin alpha-ps	protein coding gene	N/A	1.1087	-1.06051	13.8507	0.00180616	0.0209782	0.00097328	0.00208826
AAEL013613	AAEL013613-RB-E3	AaegL5_3:195.029.678..195.061.477(+)	pyruvate dehydrogenase	protein coding gene	N/A	1.02191	3.33461	16.2175	0.00304888	0.030704	0.208603	0.423677
AAEL013688	AAEL013688-RA-E3	AaegL5_2:111.141.782..111.157.139(+)	unspecified product	protein coding gene	N/A	3.43189	-3.07087	17.5117	0.000675947	0.0101517	0.000867255	0.00997794
AAEL013689	AAEL013689-RA-E3	AaegL5_2:111.157.561..111.167.582(+)	neuronal calcium sensor. putative	protein coding gene	N/A	3.79755	-0.69941	22.6936	0.00182405	0.0211231	0.00760703	0.10669
AAEL013703	AAEL013703-RA-E1	AaegL5_3:307.745.997..307.746.866(+)	trypsin	protein coding gene	N/A	3.73174	-1.283	22.5018	0.00124151	0.0159667	0.0583997	0.788331
AAEL013709	AAEL013709-RA-E1	AaegL5_3:307.989.552..307.989.863(-)	Histone H4 [Source:UniProtKB/TrEMBL;Acc:Q16IE4]	protein coding gene	N/A	2.04635	2.9784	212.053	9.19e-11	7.27e-08	9.82873	40.6101
AAEL013712	AAEL013712-RA-E1	AaegL5_3:307.816.403..307.817.330(+)	trypsin 5G1 Precursor (EC 3.4.21.4)	protein coding gene	N/A	1.95538	-1.78509	17.4525	0.000686132	0.0102679	0.11067	0.441378
AAEL013718	AAEL013718-RA-E3	AaegL5_3:117.906.719..117.923.527(+)	unspecified product	protein coding gene	N/A	2.45196	-3.07704	14.4854	0.0015094	0.018386	0.00144652	0.00863277
AAEL013737	AAEL013737-RA-E1	AaegL5_1:237.641.672..237.643.334(-)	axonemal inner arm dynein light chain	protein coding gene	N/A	1.24299	-0.863279	19.995	0.000369841	0.00658395	0.183759	0.436566
AAEL013750	AAEL013750-RB-E3	AaegL5_3:26.545.942..26.569.930(-)	unspecified product	protein coding gene	N/A	1.95515	-1.6326	18.1638	0.000616686	0.00947236	0.00487411	0.0192402
AAEL013750	AAEL013750-RB-E4	AaegL5_3:26.545.942..26.569.930(-)	unspecified product	protein coding gene	N/A	2.06549	-2.25174	11.1447	0.00478651	0.0428209	0.00276422	0.0119631
AAEL013750	AAEL013750-RB-E6	AaegL5_3:26.545.942..26.569.930(-)	unspecified product	protein coding gene	N/A	1.79127	-0.617983	24.6003	0.000200281	0.00418477	0.0114975	0.0403396
AAEL013774	AAEL013774-RA-E1	AaegL5_2:277.615.681..277.616.738(-)	unspecified product	protein coding gene	N/A	2.26842	3.25723	182.839	3.38e-10	2.03e-07	3.09619	14.9337
AAEL013774	AAEL013774-RA-E2	AaegL5_2:277.615.681..277.616.738(-)	unspecified product	protein coding gene	N/A	1.04863	6.62158	61.9395	6.07e-07	5.59e-05	60.6956	125.556
AAEL013780	AAEL013780-RA-E1	AaegL5_2:277.695.666..277.696.879(+)	unspecified product	protein coding gene	N/A	4.79468	2.32718	224.336	7.19e-08	1.15e-05	0.285056	7.92892
AAEL013839	AAEL013839-RB-E1	AaegL5_1:17.927.984..17.947.913(+)	unspecified product	protein coding gene	N/A	2.47145	-1.6693	53.8166	1.5e-06	0.000110887	0.00420397	0.0236355
AAEL013839	AAEL013839-RB-E4	AaegL5_1:17.927.984..17.947.913(+)	unspecified product	protein coding gene	N/A	3.28908	-3.96261	10.0994	0.00573765	0.0488503	0.000218238	0.00287019
AAEL013840	AAEL013840-RB-E6	AaegL5_1:17.928.464..18.003.673(-)	unspecified product	protein coding gene	N/A	1.15531	-0.0810493	27.9348	6.97e-05	0.00193248	0.0075134	0.0167542
AAEL013841	AAEL013841-RA-E2	AaegL5_1:18.145.462..18.175.406(-)	paraplegin	protein coding gene	N/A	1.4511	2.36788	91.1517	4.44e-08	8.09e-06	0.091694	0.250613
AAEL013846	AAEL013846-RB-E5	AaegL5_1:274.485.027..275.028.039(-)	unspecified product	protein coding gene	N/A	1.77517	0.160901	68.9875	2.98e-07	3.31e-05	0.000898329	0.00308588
AAEL013876	AAEL013876-RA-E1	AaegL5_2:122.839.553..122.863.818(-)	mitochondrial NADH:ubiquinone oxidoreductase B14.7 subunit. putative	protein coding gene	N/A	1.16476	0.904537	31.3685	3.72e-05	0.00121351	0.0466184	0.105052
AAEL013882	AAEL013882-RA-E1	AaegL5_3:282.859.791..282.997.577(+)	tkr	protein coding gene	N/A	1.24127	-0.162663	20.0403	0.00036595	0.00653705	0.00370281	0.00881315
AAEL013882	AAEL013882-RA-E4	AaegL5_3:282.859.791..282.997.577(+)	tkr	protein coding gene	N/A	1.13909	1.06098	24.081	0.000208855	0.00431831	0.00930018	0.020496
AAEL013884	AAEL013884-RB-E3	AaegL5_1:88.468.665..88.514.127(-)	synaptic vesicle protein	protein coding gene	N/A	1.21575	1.06481	16.5013	0.0021505	0.0238504	0.0272234	0.0630767
AAEL013885	AAEL013885-RA-E1	AaegL5_3:303.464.022..303.464.715(+)	unspecified product	protein coding gene	N/A	5.70657	0.259339	17.8321	0.00513457	0.0450862	0.058939	3.29037
AAEL013885	AAEL013885-RA-E2	AaegL5_3:303.464.022..303.464.715(+)	unspecified product	protein coding gene	N/A	6.07601	-0.060747	17.6526	0.00522985	0.0456895	0.0351087	2.62953
AAEL013887	AAEL013887-RB-E6	AaegL5_1:71.946.717..72.065.290(+)	unspecified product	protein coding gene	N/A	1.89021	-2.28623	17.0729	0.000755693	0.0110349	0.00060624	0.00226548
AAEL013897	AAEL013897-RA-E4	AaegL5_2:232.820.326..232.860.590(-)	n-acetylglucosaminyltransferase vi	protein coding gene	N/A	1.39814	-0.889896	28.7636	5.96e-05	0.00171467	0.00689142	0.0181985
AAEL013900	AAEL013900-RA-E3	AaegL5_2:232.889.576..232.928.677(+)	cAMP and cAMP-inhibited cgmp 3.5-cyclic phosphodiesterase	protein coding gene	N/A	1.67789	-0.801837	23.4022	0.000183613	0.00392443	0.00654538	0.0210711
AAEL013900	AAEL013900-RA-E5	AaegL5_2:232.889.576..232.928.677(+)	cAMP and cAMP-inhibited cgmp 3.5-cyclic phosphodiesterase	protein coding gene	N/A	1.38561	-1.30683	15.3988	0.00117406	0.0153332	0.00518895	0.0136652
AAEL013900	AAEL013900-RA-E6	AaegL5_2:232.889.576..232.928.677(+)	cAMP and cAMP-inhibited cgmp 3.5-cyclic phosphodiesterase	protein coding gene	N/A	1.96505	-1.98626	18.3908	0.000543129	0.00864998	0.00224341	0.00892259
AAEL013900	AAEL013900-RA-E7	AaegL5_2:232.889.576..232.928.677(+)	cAMP and cAMP-inhibited cgmp 3.5-cyclic phosphodiesterase	protein coding gene	N/A	1.76077	-1.02408	19.8639	0.000488247	0.00802168	0.00524991	0.0180508
AAEL013900	AAEL013900-RB-E8	AaegL5_2:232.889.576..232.928.677(+)	cAMP and cAMP-inhibited cgmp 3.5-cyclic phosphodiesterase	protein coding gene	N/A	2.01193	-0.542567	22.5442	0.000568741	0.00893256	0.00655548	0.0267578
AAEL013906	AAEL013906-RB-E1	AaegL5_3:350.773.610..350.777.063(-)	bone morphogenetic protein 5/7. bmp5/7	protein coding gene	N/A	1.04844	-1.23707	10.6647	0.00476477	0.0426882	0.0734318	0.15362
AAEL013940	AAEL013940-RA-E2	AaegL5_2:65.150.768..65.155.203(-)	chromatin assembly factor i P60 subunit	protein coding gene	N/A	1.39797	-0.701358	23.9612	0.000153819	0.00344551	0.0718417	0.189813
AAEL013970	AAEL013970-RC-E3	AaegL5_2:24.088.156..24.105.320(-)	Defective in cullin neddylation protein [Source:UniProtKB/TrEMBL;Acc:Q16HN1]	protein coding gene	N/A	1.24013	-0.244175	26.7883	8.69e-05	0.00227353	0.0280859	0.0660858
AAEL013981	AAEL013981-RA-E2	AaegL5_3:230.649.183..230.651.539(+)	hexamerin 2 beta	protein coding gene	N/A	1.50578	3.21055	37.5913	0.00014093	0.00323673	2.03845	5.78564
AAEL013983	AAEL013983-RB-E4	AaegL5_3:230.634.573..230.641.369(-)	hexamerin 2 beta	protein coding gene	N/A	1.25998	6.13716	45.16	1.64e-05	0.000660308	6.09791	14.604
AAEL014009	AAEL014009-RA-E2	AaegL5_1:57.568.787..57.583.873(-)	pickpocket 101	protein coding gene	ppk101	3.25758	-3.21907	17.7294	0.000639943	0.00973881	0.000797511	0.00914627
AAEL014009	AAEL014009-RA-E3	AaegL5_1:57.568.787..57.583.873(-)	pickpocket 101	protein coding gene	ppk101	4.04011	-3.05285	24.1058	0.000149239	0.00337389	0.000548218	0.0114445
AAEL014019	AAEL014019-RB-E1	AaegL5_2:58.048.187..58.079.076(+)	cytochrome P450	protein coding gene	CYP4J16	2.61771	0.977518	189.169	2.18e-10	1.45e-07	0.0174181	0.107526
AAEL014019	AAEL014019-RB-E2	AaegL5_2:58.048.187..58.079.076(+)	cytochrome P450	protein coding gene	CYP4J16	2.60949	1.09434	196.809	1.62e-10	1.13e-07	0.0190622	0.116641
AAEL014019	AAEL014019-RB-E3	AaegL5_2:58.048.187..58.079.076(+)	cytochrome P450	protein coding gene	CYP4J16	5.53738	2.04241	249.356	4.12e-08	7.67e-06	0.00543752	0.258667
AAEL014021	AAEL014021-RA-E1	AaegL5_2:58.078.999..58.105.212(-)	mediator of RNA polymerase II transcription subunit 23 (Med23)	protein coding gene	Med23	1.56107	-2.25908	17.0021	0.000769533	0.0111944	0.00333275	0.00999032
AAEL014021	AAEL014021-RA-E5	AaegL5_2:58.078.999..58.105.212(-)	mediator of RNA polymerase II transcription subunit 23 (Med23)	protein coding gene	Med23	1.85847	-1.64934	19.8477	0.000382828	0.0067488	0.00464032	0.016917
AAEL014022	AAEL014022-RA-E6	AaegL5_2:58.120.999..58.292.079(-)	unspecified product	protein coding gene	N/A	1.34764	-1.40405	15.7315	0.00107349	0.0143547	0.00113037	0.00288116
AAEL014050	AAEL014050-RA-E3	AaegL5_2:342.908.961..342.910.435(-)	testosterone-regulated protein rp2	protein coding gene	N/A	1.19628	0.923488	40.9024	8.14e-06	0.000389908	0.766667	1.75962
AAEL014067	AAEL014067-RA-E2	AaegL5_2:406.113.962..406.114.925(+)	unspecified product	protein coding gene	N/A	1.59074	-0.437046	20.0318	0.00059047	0.0091766	0.362006	1.09637
AAEL014134	AAEL014134-RB-E5	AaegL5_1:475.224..568.149(-)	kinesin heavy chain	protein coding gene	N/A	1.27842	-1.04249	19.6776	0.000398471	0.00693628	0.00281703	0.00686231
AAEL014144	AAEL014144-RB-E3	AaegL5_3:27.716.829..27.726.125(+)	rapsynoid	protein coding gene	N/A	1.93052	-2.06452	16.0371	0.000989589	0.0135512	0.00904579	0.0348819
AAEL014148	AAEL014148-RB-E2	AaegL5_3:292.276.812..292.278.756(-)	caspase (long)	protein coding gene	Dredd	7.35416	-2.36277	74.0143	8.51e-07	7.24e-05	0	0.166131
AAEL014152	AAEL014152-RA-E4	AaegL5_3:292.391.485..292.414.941(+)	unspecified product	protein coding gene	N/A	2.92455	-3.16937	14.3504	0.00156761	0.0188994	0.000690779	0.00598925
AAEL014170	AAEL014170-RA-E1	AaegL5_2:115.799.099..115.800.089(-)	unspecified product	protein coding gene	N/A	1.81981	-1.97612	21.8344	0.000243273	0.00484878	0.0959123	0.343979
AAEL014174	AAEL014174-RA-E2	AaegL5_1:272.538.502..272.551.940(-)	TOG domain-containing protein [Source:UniProtKB/TrEMBL;Acc:A0A1S4G1N2]	protein coding gene	N/A	1.46811	-1.30278	11.9855	0.00360756	0.0346941	0.0146479	0.0412188
AAEL014174	AAEL014174-RA-E3	AaegL5_1:272.538.502..272.551.940(-)	TOG domain-containing protein [Source:UniProtKB/TrEMBL;Acc:A0A1S4G1N2]	protein coding gene	N/A	1.26058	0.38584	16.7335	0.00147142	0.0180638	0.055678	0.133796
AAEL014196	AAEL014196-RA-E1	AaegL5_1:40.448.866..40.450.023(+)	unspecified product	protein coding gene	N/A	1.01836	0.0091017	11.7916	0.00393382	0.0370075	0.554691	1.1166
AAEL014196	AAEL014196-RA-E2	AaegL5_1:40.448.866..40.450.023(+)	unspecified product	protein coding gene	N/A	1.4089	-0.654726	16.5341	0.00103298	0.0139661	0.283793	0.754683
AAEL014201	AAEL014201-RA-E2	AaegL5_1:18.437.638..18.439.099(+)	chaperone protein. putative	protein coding gene	N/A	1.95299	2.45057	160.144	7.59e-10	3.74e-07	1.52497	5.91269
AAEL014215	AAEL014215-RB-E4	AaegL5_2:322.843.517..322.921.184(-)	nicotinate phosphoribosyltransferase	protein coding gene	N/A	1.13639	0.0122129	21.8936	0.000240101	0.00480072	0.00783812	0.0172122
AAEL014215	AAEL014215-RB-E9	AaegL5_2:322.843.517..322.921.184(-)	nicotinate phosphoribosyltransferase	protein coding gene	N/A	1.09986	2.23838	33.9923	3.62e-05	0.00119026	0.0383561	0.0822839
AAEL014231	AAEL014231-RB-E3	AaegL5_3:287.406.708..287.410.063(+)	unspecified product	protein coding gene	N/A	1.4107	2.28509	37.5159	6.98e-05	0.00193479	0.788003	2.09729
AAEL014231	AAEL014231-RB-E5	AaegL5_3:287.406.708..287.410.063(+)	unspecified product	protein coding gene	N/A	1.5019	3.47669	30.2567	0.000494937	0.00810196	1.72564	4.88914
AAEL014242	AAEL014242-RB-E3	AaegL5_2:406.496.291..406.511.552(+)	unspecified product	protein coding gene	N/A	2.04168	-2.60262	14.5708	0.00147385	0.0180831	0.00329391	0.014114
AAEL014242	AAEL014242-RB-E4	AaegL5_2:406.496.291..406.511.552(+)	unspecified product	protein coding gene	N/A	1.29629	0.559496	20.1421	0.000670373	0.0100947	0.0544683	0.134682
AAEL014244	AAEL014244-RB-E3	AaegL5_2:36.255.486..36.263.686(-)	glucosyl/glucuronosyl transferases	protein coding gene	N/A	1.08761	2.57488	19.3537	0.00138242	0.0172659	0.462277	0.982631
AAEL014254	AAEL014254-RA-E2	AaegL5_3:295.144.020..295.162.705(+)	unspecified product	protein coding gene	N/A	1.65824	-2.1894	13.2841	0.00212766	0.0236581	0.00471556	0.0149995
AAEL014258	AAEL014258-RB-E6	AaegL5_3:295.171.174..295.272.377(-)	monocarboxylate transporter	protein coding gene	N/A	1.14092	1.93023	54.1482	1.45e-06	0.000107928	0.023289	0.0513177
AAEL014296	AAEL014296-RE-E4	AaegL5_2:171.833.415..171.920.589(+)	major sperm protein	protein coding gene	N/A	1.07418	1.76651	33.4431	2.61e-05	0.000935807	0.0248618	0.0523155
AAEL014296	AAEL014296-RE-E5	AaegL5_2:171.833.415..171.920.589(+)	major sperm protein	protein coding gene	N/A	1.59868	2.07142	93.2219	3.8e-08	7.23e-06	0.023719	0.0718118
AAEL014325	AAEL014325-RA-E1	AaegL5_2:120.127.114..120.145.174(-)	proteasome regulatory subunits	protein coding gene	N/A	5.36345	-0.198116	252.725	2.41e-11	2.67e-08	0.00205741	0.0897368
AAEL014333	AAEL014333-RA-E2	AaegL5_1:59.869.505..59.885.878(+)	unspecified product	protein coding gene	N/A	1.30051	-0.526099	20.6258	0.000319552	0.00590893	0.0231874	0.0571668
AAEL014368	AAEL014368-RB-E2	AaegL5_3:110.908.766..110.932.979(-)	sap18	protein coding gene	N/A	1.02935	2.27932	41.5645	7.39e-06	0.000364422	0.130886	0.26743
AAEL014371	AAEL014371-RB-E1	AaegL5_2:156.389.313..156.391.107(+)	glucosyl/glucuronosyl transferases	protein coding gene	N/A	1.195	0.897116	22.1207	0.000381401	0.00673036	0.618424	1.42207
AAEL014371	AAEL014371-RB-E2	AaegL5_2:156.389.313..156.391.107(+)	glucosyl/glucuronosyl transferases	protein coding gene	N/A	1.87465	5.53267	75.1005	3.39e-06	0.000204909	11.0483	40.5183
AAEL014371	AAEL014371-RB-E3	AaegL5_2:156.389.313..156.391.107(+)	glucosyl/glucuronosyl transferases	protein coding gene	N/A	2.78059	0.977202	91.7311	5.43e-07	5.17e-05	0.271857	1.88624
AAEL014372	AAEL014372-RA-E1	AaegL5_3:86.733.087..86.734.639(+)	juvenile hormone-inducible protein. putative	protein coding gene	N/A	5.5262	-3.70295	12.3868	0.0050246	0.0444085	0	0.058573
AAEL014372	AAEL014372-RA-E2	AaegL5_3:86.733.087..86.734.639(+)	juvenile hormone-inducible protein. putative	protein coding gene	N/A	5.75643	-3.56239	17.9716	0.000921375	0.0128417	0	0.0691405
AAEL014372	AAEL014372-RA-E3	AaegL5_3:86.733.087..86.734.639(+)	juvenile hormone-inducible protein. putative	protein coding gene	N/A	5.24239	-3.8628	16.7544	0.00121448	0.0157007	0	0.0476993
AAEL014382	AAEL014382-RA-E1	AaegL5_2:172.375.992..172.376.760(+)	C-Type Lectin (CTL) - mannose binding.	protein coding gene	CTLMA14	4.01016	2.0491	106.067	8.94e-06	0.000418274	0.619459	10.0716
AAEL014428	AAEL014428-RB-E11	AaegL5_1:159.149.149..159.331.370(-)	ABC transporter	protein coding gene	N/A	1.26256	-0.883258	10.8042	0.00546467	0.0471608	0.00162157	0.00391081
AAEL014428	AAEL014428-RB-E9	AaegL5_1:159.149.149..159.331.370(-)	ABC transporter	protein coding gene	N/A	1.63915	-1.94656	16.5946	0.000854925	0.0121202	0.000588344	0.0018501
AAEL014428	AAEL014428-RD-E1	AaegL5_1:159.149.149..159.331.370(-)	ABC transporter	protein coding gene	N/A	1.77045	-0.651393	30.2632	4.53e-05	0.00139676	0.00148421	0.00507162
AAEL014445	AAEL014445-RA-E1	AaegL5_3:202.276.326..202.295.228(-)	unspecified product	protein coding gene	N/A	2.21373	-2.70556	12.6127	0.00259531	0.0273364	0.00215658	0.010769
AAEL014445	AAEL014445-RA-E3	AaegL5_3:202.276.326..202.295.228(-)	unspecified product	protein coding gene	N/A	1.97441	-0.687123	31.8194	4.17e-05	0.00131525	0.0124841	0.0499454
AAEL014452	AAEL014452-RA-E1	AaegL5_2:118.936.689..118.946.871(+)	acyl-coa dehydrogenase	protein coding gene	N/A	1.83436	0.814402	51.4768	4.5e-06	0.000251481	0.0738779	0.264367
AAEL014452	AAEL014452-RA-E3	AaegL5_2:118.936.689..118.946.871(+)	acyl-coa dehydrogenase	protein coding gene	N/A	2.70453	2.60028	322.244	3.68e-12	6.72e-09	0.157279	1.02606
AAEL014452	AAEL014452-RA-E4	AaegL5_2:118.936.689..118.946.871(+)	acyl-coa dehydrogenase	protein coding gene	N/A	2.42689	6.51158	273.103	1.32e-11	1.68e-08	2.80888	15.1053
AAEL014489	AAEL014489-RC-E2	AaegL5_3:64.393.392..64.400.043(-)	D-tyrosyl-tRNA(Tyr) deacylase	protein coding gene	N/A	6.55092	-0.116403	247.057	2.86e-11	2.99e-08	0.0025141	0.263269
AAEL014493	AAEL014493-RA-E1	AaegL5_2:464.769.809..464.793.838(-)	aldehyde oxidase	protein coding gene	N/A	3.82707	-1.21005	95.2731	3.26e-08	6.51e-06	0.00209502	0.0306394
AAEL014493	AAEL014493-RA-E6	AaegL5_2:464.769.809..464.793.838(-)	aldehyde oxidase	protein coding gene	N/A	1.43931	2.25732	68.1826	3.22e-07	3.51e-05	0.106315	0.288894
AAEL014516	AAEL014516-RA-E3	AaegL5_3:313.397.123..313.399.123(+)	metalloproteinase. putative	protein coding gene	N/A	3.27435	-1.9095	21.6681	0.000605437	0.00934166	0.020539	0.210238
AAEL014520	AAEL014520-RB-E3	AaegL5_2:67.899.045..68.238.365(+)	follistatin	protein coding gene	N/A	2.12802	-2.72594	10.0341	0.00586375	0.0496206	0.000123059	0.000540654
AAEL014531	AAEL014531-RA-E2	AaegL5_1:307.673.456..307.674.716(-)	arsenite inducuble RNA associated protein aip-1	protein coding gene	N/A	1.76932	-1.99611	14.3345	0.00157463	0.0189563	0.0774562	0.263779
AAEL014537	AAEL014537-RB-E8	AaegL5_2:348.536.416..348.587.314(-)	maltose phosphorylase	protein coding gene	N/A	3.12035	2.17433	17.1445	0.00565832	0.048379	0.01814	0.157115
AAEL014544	AAEL014544-RA-E3	AaegL5_1:217.604.312..217.673.786(+)	prophenoloxidase	protein coding gene	PPO6	1.27045	-0.804687	10.8864	0.00555114	0.047706	0.00452278	0.0108696
AAEL014555	AAEL014555-RA-E2	AaegL5_2:332.321.259..332.321.999(-)	Ump1p protein. putative	protein coding gene	N/A	2.08072	-1.33424	21.2909	0.000381098	0.00672742	0.183086	0.790013
AAEL014556	AAEL014556-RC-E1	AaegL5_2:332.338.560..332.339.792(+)	unspecified product	protein coding gene	N/A	3.90748	0.585899	136.903	3.51e-08	0.006843	0.147767	2.22135
AAEL014579	AAEL014579-RA-E2	AaegL5_2:344.264.654..344.273.823(+)	trypsin. putative	protein coding gene	N/A	3.40803	-3.91435	10.2461	0.00546517	0.0471608	0.000427653	0.00687682
AAEL014579	AAEL014579-RA-E3	AaegL5_2:344.264.654..344.273.823(+)	trypsin. putative	protein coding gene	N/A	4.42939	-2.35834	45.435	4.32e-06	0.000243653	0.00131217	0.0341724
AAEL014609	AAEL014609-RA-E2	AaegL5_3:368.609.784..368.611.605(+)	cytochrome P450	protein coding gene	CYP9J26	1.32527	8.5217	40.0733	7.49e-05	0.00203967	115.126	288.488
AAEL014615	AAEL014615-RA-E1	AaegL5_3:368.564.217..368.566.180(+)	cytochrome P450	protein coding gene	CYP9J23	3.66039	-0.0606615	124.104	6.23e-09	1.97e-06	0.0679084	0.876234
AAEL014615	AAEL014615-RA-E2	AaegL5_3:368.564.217..368.566.180(+)	cytochrome P450	protein coding gene	CYP9J23	3.24313	2.386	89.8626	1.31e-05	0.000557483	0.50415	4.78815
AAEL014617	AAEL014617-RA-E1	AaegL5_3:368.627.096..368.628.939(-)	cytochrome P450	protein coding gene	CYP9J28	1.18967	1.12805	13.5679	0.00478485	0.0428138	0.710348	1.62485
AAEL014640	AAEL014640-RC-E4	AaegL5_2:157.544.252..157.584.152(-)	Peptidoglycan Recognition Protein (Long)	protein coding gene	PGRPLC	1.83928	1.2216	130.516	3.42e-09	1.26e-06	0.0250949	0.0899564
AAEL014641	AAEL014641-RA-E2	AaegL5_2:157.522.819..157.534.954(-)	unspecified product	protein coding gene	N/A	4.07622	-1.85312	40.3375	1.51e-05	0.000622136	0.0019829	0.036713
AAEL014645	AAEL014645-RA-E1	AaegL5_2:157.535.259..157.536.167(+)	unspecified product	protein coding gene	N/A	1.85068	-1.33158	21.3112	0.000273446	0.00526614	0.171629	0.61361
AAEL014646	AAEL014646-RA-E3	AaegL5_2:157.495.541..157.522.834(+)	Ubiquinone biosynthesis protein COQ4 homolog. mitochondrial Precursor (Coenzyme Q biosynthesis protein 4 homolog)	protein coding gene	N/A	3.01655	-1.60891	55.2358	1.27e-06	9.8e-05	0.00224891	0.0188145
AAEL014646	AAEL014646-RA-E5	AaegL5_2:157.495.541..157.522.834(+)	Ubiquinone biosynthesis protein COQ4 homolog. mitochondrial Precursor (Coenzyme Q biosynthesis protein 4 homolog)	protein coding gene	N/A	1.58306	-2.1312	14.5379	0.00148744	0.0182127	0.0034849	0.0104886
AAEL014662	AAEL014662-RB-E5	AaegL5_2:347.596.959..347.599.310(+)	AMP dependent coa ligase	protein coding gene	N/A	1.21097	2.25076	81.5006	9.64e-08	1.43e-05	1.21195	2.80707
AAEL014668	AAEL014668-RC-E2	NIGP01000727:160.796..193.890(+)	ankyrin 2.3/unc44	protein coding gene	N/A	3.42402	0.476813	32.6335	0.000715883	0.010606	0.00693218	0.0754866
AAEL014684	AAEL014684-RA-E1	AaegL5_1:56.316.567..56.318.229(-)	cytochrome P450	protein coding gene	CYP6F3	2.91202	5.71785	262.893	8.53e-11	6.85e-08	7.42089	55.8678
AAEL014684	AAEL014684-RA-E2	AaegL5_1:56.316.567..56.318.229(-)	cytochrome P450	protein coding gene	CYP6F3	3.19104	6.77714	428.719	3.94e-13	1.62e-09	13.0196	118.918
AAEL014700	AAEL014700-RA-E10	AaegL5_3:295.712.815..295.730.250(+)	sugar transporter	protein coding gene	N/A	1.63478	-0.125958	53.498	1.56e-06	0.000113538	0.0244771	0.076376
AAEL014762	AAEL014762-RB-E1	AaegL5_1:212.035.416..212.115.132(-)	zinc transporter	protein coding gene	N/A	1.42562	1.38677	44.9118	6.72e-06	0.0003398	0.0175378	0.0471444
AAEL014765	AAEL014765-RB-E4	AaegL5_2:103.175.411..103.251.402(-)	unspecified product	protein coding gene	N/A	1.04178	-0.183793	19.485	0.000417063	0.00717698	0.00728157	0.0150728
AAEL014765	AAEL014765-RB-E5	AaegL5_2:103.175.411..103.251.402(-)	unspecified product	protein coding gene	N/A	1.21456	0.321029	18.4754	0.000740508	0.0108537	0.00960992	0.0223381
AAEL014766	AAEL014766-RB-E3	AaegL5_2:103.300.770..103.331.090(+)	unspecified product	protein coding gene	N/A	6.34828	-3.13616	38.1505	3.03e-05	0.00104234	0	0.00518363
AAEL014767	AAEL014767-RB-E2	NIGP01002152:21.428..46.640(+)	unspecified product	protein coding gene	N/A	4.47306	-2.70103	23.442	0.000223052	0.00454437	0.000321676	0.0088649
AAEL014770	AAEL014770-RA-E2	AaegL5_2:178.108.387..178.108.871(-)	unspecified product	protein coding gene	N/A	5.69213	-2.37869	36.1749	2.76e-05	0.000977046	0.00810154	0.667065
AAEL014771	AAEL014771-RA-E1	AaegL5_2:277.530.792..277.533.719(-)	unspecified product	protein coding gene	N/A	6.03358	-2.0874	35.31	7.17e-05	0.00197389	0.00148591	0.140038
AAEL014825	AAEL014825-RD-E4	AaegL5_3:322.268.773..322.396.292(-)	unspecified product	protein coding gene	N/A	2.72456	-1.42245	29.907	8.56e-05	0.00224916	0.00066702	0.00455587
AAEL014827	AAEL014827-RB-E1	AaegL5_3:322.202.186..322.209.585(+)	unspecified product	protein coding gene	N/A	1.45216	1.52971	62.243	5.88e-07	5.5e-05	0.205936	0.565262
AAEL014828	AAEL014828-RB-E2	AaegL5_3:322.222.049..322.228.767(+)	unspecified product	protein coding gene	N/A	1.87268	-0.441427	46.5848	3.7e-06	0.000218011	0.044414	0.163991
AAEL014852	AAEL014852-RA-E3	AaegL5_2:110.475.345..110.491.840(-)	unspecified product	protein coding gene	N/A	1.15128	0.747891	19.6356	0.000613537	0.00943425	0.0617836	0.137143
AAEL014853	AAEL014853-RB-E3	AaegL5_1:29.667.746..30.152.976(+)	otoferlin	protein coding gene	N/A	4.98204	-3.9967	15.7677	0.00153299	0.0186091	0	0.000125859
AAEL014889	AAEL014889-RA-E1	AaegL5_2:104.559.005..104.568.884(-)	NADH:ubiquinone dehydrogenase. putative	protein coding gene	N/A	4.16501	-3.48263	22.3785	0.000215806	0.00442961	0.000396917	0.0109372
AAEL014893	AAEL014893-RA-E1	AaegL5_1:271.328.495..271.330.383(-)	cytochrome P450	protein coding gene	CYP6BB2	4.4228	6.98577	362.553	8.15e-10	3.93e-07	5.97845	128.241
AAEL014893	AAEL014893-RA-E2	AaegL5_1:271.328.495..271.330.383(-)	cytochrome P450	protein coding gene	CYP6BB2	4.2924	5.88251	429.438	2.07e-11	2.35e-08	3.03174	59.42
AAEL014900	AAEL014900-RB-E15	AaegL5_2:257.440.779..257.505.228(-)	ataxia telangiectasia mutated (atm)	protein coding gene	N/A	2.74574	0.292436	101.946	2.02e-08	0.004597	0.00472422	0.0320329
AAEL014910	AAEL014910-RA-E2	AaegL5_1:285.348.517..285.350.791(-)	synaptic vesicle protein	protein coding gene	N/A	2.10698	-0.718627	53.8405	1.5e-06	0.000110729	0.0942084	0.405844
AAEL014936	AAEL014936-RA-E5	NIGP01000991:10.563..28.668(-)	sarcosine dehydrogenase	protein coding gene	N/A	2.74731	-0.715203	55.5277	1.55e-06	0.000113238	0.00809313	0.0545965
AAEL014936	AAEL014936-RA-E7	NIGP01000991:10.563..28.668(-)	sarcosine dehydrogenase	protein coding gene	N/A	4.31048	2.40779	311.532	3.44e-10	2.04e-07	0.0278566	0.553305
AAEL014938	AAEL014938-RA-E1	AaegL5_2:110.912.994..110.929.982(+)	unspecified product	protein coding gene	N/A	1.89226	-0.269023	17.6865	0.00202407	0.0228137	0.0198346	0.0738696
AAEL014938	AAEL014938-RA-E2	AaegL5_2:110.912.994..110.929.982(+)	unspecified product	protein coding gene	N/A	1.87026	-0.948284	33.515	2.58e-05	0.000928033	0.0122193	0.0447657
AAEL014938	AAEL014938-RA-E5	AaegL5_2:110.912.994..110.929.982(+)	unspecified product	protein coding gene	N/A	2.77951	-0.687125	39.2111	4.16e-05	0.00131291	0.00870276	0.0600479
AAEL014945	AAEL014945-RB-E3	AaegL5_1:213.611.425..213.616.543(+)	unspecified product	protein coding gene	N/A	1.39645	-0.889712	15.4251	0.00124745	0.0160347	0.0542249	0.14251
AAEL014959	AAEL014959-RC-E1	AaegL5_2:222.752.657..222.803.648(+)	heterogeneous nuclear ribonucleoprotein k	protein coding gene	N/A	1.48845	1.09646	14.9629	0.004769	0.042712	0.0216089	0.0606376
AAEL014993	AAEL014993-RB-E1	AaegL5_1:280.652.289..280.671.173(-)	unspecified product	protein coding gene	N/A	3.0217	-2.87836	22.7887	0.000197402	0.00413775	0.00110252	0.00980094
AAEL014993	AAEL014993-RB-E4	AaegL5_1:280.652.289..280.671.173(-)	unspecified product	protein coding gene	N/A	1.70417	-2.90735	10.0427	0.00584696	0.0495166	0.00239233	0.0080333
AAEL014993	AAEL014993-RB-E6	AaegL5_1:280.652.289..280.671.173(-)	unspecified product	protein coding gene	N/A	2.69306	-3.30677	12.5652	0.00263261	0.0276292	0.000874519	0.00627999
AAEL014993	AAEL014993-RB-E7	AaegL5_1:280.652.289..280.671.173(-)	unspecified product	protein coding gene	N/A	1.73475	0.317136	40.4251	1.23e-05	0.000530077	0.0294921	0.0984597
AAEL015007	AAEL015007-RA-E1	AaegL5_2:337.725.051..337.726.719(-)	Proteasome subunit alpha type [Source:UniProtKB/TrEMBL;Acc:Q16EV7]	protein coding gene	N/A	6.59183	0.438997	281.137	2.51e-11	2.76e-08	0.0149672	1.56197
AAEL015022	AAEL015022-RA-E1	AaegL5_2:171.221.523..171.254.353(+)	glycoside hydrolases	protein coding gene	N/A	5.29866	2.62136	24.7912	0.00229714	0.0250527	0.00918147	0.363846
AAEL015051	AAEL015051-RA-E3	AaegL5_1:115.959.020..115.962.380(+)	glycoside hydrolases	protein coding gene	N/A	1.06524	2.04599	25.2854	0.000241181	0.00481744	0.788409	1.6484
AAEL015095	AAEL015095-RB-E5	AaegL5_1:24.322.814..24.464.177(+)	unspecified product	protein coding gene	N/A	5.40105	-3.74093	13.4948	0.00300689	0.0303926	0	0.000546228
AAEL015199	AAEL015199-RB-E1	AaegL5_2:123.164.930..123.167.308(-)	WD-repeat protein	protein coding gene	N/A	1.10269	-1.18369	11.2481	0.00395181	0.0371166	0.108783	0.232508
AAEL015216	AAEL015216-RA-E1	AaegL5_1:42.966.697..42.969.889(+)	serine/threonine-protein kinase vrk	protein coding gene	N/A	3.35091	-0.719246	120.429	6.14e-09	1.96e-06	0.0314574	0.327661
AAEL015216	AAEL015216-RA-E3	AaegL5_1:42.966.697..42.969.889(+)	serine/threonine-protein kinase vrk	protein coding gene	N/A	2.04191	-0.440307	62.8428	5.52e-07	5.24e-05	0.0858152	0.355388
AAEL015247	AAEL015247-RB-E3	AaegL5_1:201.683.860..201.710.098(+)	unspecified product	protein coding gene	N/A	1.29926	1.08075	50.2942	2.3e-06	0.000151605	0.0457979	0.113066
AAEL015275	AAEL015275-RA-E1	AaegL5_2:345.855.267..345.856.806(+)	unspecified product	protein coding gene	N/A	2.05195	-2.12926	17.7826	0.00063148	0.00964565	0.0481828	0.209176
AAEL015275	AAEL015275-RA-E3	AaegL5_2:345.855.267..345.856.806(+)	unspecified product	protein coding gene	N/A	3.76873	-1.1672	127.35	4.09e-09	1.46e-06	0.0347001	0.495584
AAEL015293	AAEL015293-RB-E1	AaegL5_2:446.064.346..446.077.917(-)	zinc finger protein	protein coding gene	N/A	1.97061	-1.80855	32.6855	2.96e-05	0.00102671	0.00746016	0.029473
AAEL015338	AAEL015338-RB-E1	AaegL5_1:216.499.685..216.501.087(-)	unspecified product	protein coding gene	N/A	1.95221	-0.657091	46.1293	3.93e-06	0.000226975	0.173404	0.679471
AAEL015356	AAEL015356-RA-E1	AaegL5_1:38.181.105..38.183.108(-)	unspecified product	protein coding gene	N/A	3.19365	-1.54769	85.4955	6.93e-08	1.12e-05	0.0294525	0.275873
AAEL015424	AAEL015424-RA-E1	AaegL5_2:178.482.788..178.483.807(-)	adult cuticle protein. putative	protein coding gene	N/A	4.73213	-4.10376	10.8228	0.00570839	0.0487061	0	0.0471555
AAEL015451	AAEL015451-RA-E2	AaegL5_1:107.549.742..107.550.499(+)	unspecified product	protein coding gene	N/A	4.18995	-3.47418	18.6111	0.000514632	0.00833604	0.00517985	0.147001
AAEL015566	AAEL015566-RA-E2	AaegL5_2:4.421.770..4.422.805(-)	odorant binding protein OBP62	protein coding gene	OBP62	4.56083	-4.19222	11.9564	0.00411912	0.0382694	0	0.0429198
AAEL015638	AAEL015638-RA-E2	AaegL5_2:60.861.916..60.862.968(+)	trypsin	protein coding gene	N/A	2.23403	-2.56485	12.8977	0.00238393	0.0257575	0.0448729	0.217002
AAEL015653	AAEL015653-RB-E1	AaegL5_1:108.230.260..108.238.104(+)	1-hydroxy-2-glutathionyl-2-methyl-3-butene dehydrogenase. putative	protein coding gene	N/A	1.2249	1.83999	70.6255	2.55e-07	2.95e-05	0.270784	0.633481
AAEL017005	AAEL017005-RC-E1	AaegL5_1:79.327.738..80.021.602(+)	GPCR Neuropeptide Y Family	protein coding gene	GPRNPY6	2.52146	-2.47936	24.1053	0.000149255	0.00337389	6.0375e-05	0.000363293
AAEL017116	AAEL017116-RD-E9	AaegL5_3:88.918.306..88.944.340(+)	unspecified product	protein coding gene	N/A	2.5121	2.93713	185.57	7.61e-10	3.74e-07	0.0872919	0.498184
AAEL017161	AAEL017161-RA-E2	AaegL5_2:86.782.959..86.785.825(+)	unspecified product	protein coding gene	N/A	1.10296	2.41412	81.3792	9.74e-08	1.44e-05	1.1735	2.52118
AAEL017209	AAEL017209-RB-E4	AaegL5_3:403.021.800..403.026.639(+)	unspecified product	protein coding gene	N/A	1.52423	2.87633	45.1658	3.64e-05	0.00119318	0.779138	2.24064
AAEL017244	AAEL017244-RB-E4	AaegL5_1:290.721.404..290.736.577(-)	unspecified product	protein coding gene	N/A	1.07031	4.2375	62.0768	5.98e-07	5.55e-05	0.800572	1.68124
AAEL017270	AAEL017270-RB-E2	AaegL5_2:186.891.341..186.892.952(-)	unspecified product	protein coding gene	N/A	4.97904	-3.99754	14.1367	0.00229717	0.0250527	0	0.0378018
AAEL017304	AAEL017304-RB-E2	AaegL5_2:239.689.879..239.691.437(+)	gustatory receptor Gr51	protein coding gene	Gr51	5.96166	-3.38975	18.0428	0.00122706	0.015824	0	0.0750284
AAEL017304	AAEL017304-RB-E4	AaegL5_2:239.689.879..239.691.437(+)	gustatory receptor Gr51	protein coding gene	Gr51	4.71557	-3.07939	15.708	0.00150146	0.018314	0.00260273	0.0981843
AAEL017338	AAEL017338-RA-E11	AaegL5_3:293.563.094..293.640.447(-)	unspecified product	protein coding gene	N/A	1.8416	-2.12758	15.1145	0.00126846	0.0162272	0.00108107	0.00392298
AAEL017356	AAEL017356-RD-E8	AaegL5_2:87.805.681..87.878.310(+)	unspecified product	protein coding gene	N/A	1.43804	-0.713974	19.9504	0.000373719	0.00663388	0.00427905	0.0115286
AAEL017356	AAEL017356-RG-E2	AaegL5_2:87.805.681..87.878.310(+)	unspecified product	protein coding gene	N/A	3.19421	-2.96965	16.0019	0.000998868	0.0136392	0.000237365	0.00232306
AAEL017374	AAEL017374-RB-E5	AaegL5_2:453.790.502..454.218.188(+)	GPCR Methuselah Family	protein coding gene	GPRMTH3	1.06537	0.814442	19.1485	0.00058192	0.0090841	0.00260397	0.00545207
AAEL017374	AAEL017374-RB-E6	AaegL5_2:453.790.502..454.218.188(+)	GPCR Methuselah Family	protein coding gene	GPRMTH3	1.01287	6e-05	19.2376	0.000442387	0.00746928	0.00149389	0.00301105
AAEL017374	AAEL017374-RD-E1	AaegL5_2:453.790.502..454.218.188(+)	GPCR Methuselah Family	protein coding gene	GPRMTH3	1.73341	-2.21612	15.2013	0.00123875	0.0159373	0.000192732	0.000665072
AAEL017403	AAEL017403-RA-E1	AaegL5_2:330.255.331..330.255.880(-)	Trypsin Modulating Oostatic Factor	protein coding gene	TMOF	8.93701	2.74295	50.3551	0.000342703	0.00621498	0.04749	24.2866
AAEL017409	AAEL017409-RA-E2	AaegL5_1:260.700.916..260.702.898(-)	unspecified product	protein coding gene	N/A	7.30347	1.67572	590.647	6.38e-14	4.2e-10	0.019351	3.15778
AAEL017435	AAEL017435-RA-E1	AaegL5_1:142.940.780..142.950.823(+)	BTB domain-containing protein [Source:UniProtKB/TrEMBL;Acc:A0A1S4G607]	protein coding gene	N/A	1.1602	0.214518	27.8415	7.09e-05	0.00195671	0.0691495	0.155126
AAEL017443	AAEL017443-RB-E3	AaegL5_1:195.129.914..195.163.472(-)	unspecified product	protein coding gene	N/A	1.28396	-0.101534	23.9273	0.000154915	0.00346302	0.0154684	0.0377649
AAEL017539	AAEL017539-RA-E1	AaegL5_3:399.253.843..399.255.488(-)	cytochrome P450	protein coding gene	CYP6BY1	1.34481	5.34883	48.322	1.34e-05	0.000567082	13.9836	35.5158
AAEL017539	AAEL017539-RA-E2	AaegL5_3:399.253.843..399.255.488(-)	cytochrome P450	protein coding gene	CYP6BY1	1.35102	4.44134	52.6326	6.96e-06	0.000348794	7.42596	18.9404
AAEL017547	AAEL017547-RA-E3	AaegL5_2:186.903.969..186.905.498(-)	unspecified product	protein coding gene	N/A	5.13029	-2.17789	43.0723	7.45e-06	0.000366441	0.00580703	0.236044
AAEL017547	AAEL017547-RA-E4	AaegL5_2:186.903.969..186.905.498(-)	unspecified product	protein coding gene	N/A	7.82355	-1.95222	70.2025	2.36e-06	0.000153988	0	0.290283
AAEL017547	AAEL017547-RA-E5	AaegL5_2:186.903.969..186.905.498(-)	unspecified product	protein coding gene	N/A	6.19853	-1.93536	67.041	3.6e-07	3.83e-05	0.00284451	0.298125
AAEL017987	AAEL017987-RE-E4	AaegL5_1:13.145.939..13.159.171(-)	unspecified product	protein coding gene	N/A	5.0716	-2.21387	18.7157	0.00179904	0.0209242	0.000602796	0.0253891
AAEL018036	AAEL018036-RD-E5	AaegL5_3:214.822.187..215.076.608(-)	unspecified product	protein coding gene	N/A	1.00962	0.527828	16.0563	0.00111877	0.0147923	0.00366987	0.00739579
AAEL018041	AAEL018041-RB-E4	AaegL5_2:374.795.663..374.797.844(-)	unspecified product	protein coding gene	N/A	1.50704	0.0720575	50.9478	0.002124	0.000142669	0.242321	0.69105
AAEL018054	AAEL018054-RD-E1	AaegL5_1:156.947.691..157.059.808(-)	unspecified product	protein coding gene	N/A	4.62154	-4.15383	11.1335	0.00521118	0.0455445	0	0.000393401
AAEL018094	AAEL018094-RA-E1	AaegL5_1:291.722.582..291.732.037(-)	unspecified product	protein coding gene	N/A	5.00505	-3.99035	12.95	0.00313572	0.0313613	0	0.00663283
AAEL018103	AAEL018103-RB-E10	AaegL5_2:282.082.399..282.115.442(+)	unspecified product	protein coding gene	N/A	1.24451	-1.03589	16.7235	0.000826814	0.0117931	0.00815261	0.0194432
AAEL018103	AAEL018103-RB-E11	AaegL5_2:282.082.399..282.115.442(+)	unspecified product	protein coding gene	N/A	4.22628	-1.94787	57.6486	9.68e-07	8.01e-05	0.000628766	0.0129032
AAEL018103	AAEL018103-RB-E12	AaegL5_2:282.082.399..282.115.442(+)	unspecified product	protein coding gene	N/A	2.53389	1.4552	114.475	4.92e-08	8.7e-06	0.0240645	0.139675
AAEL018103	AAEL018103-RB-E13	AaegL5_2:282.082.399..282.115.442(+)	unspecified product	protein coding gene	N/A	2.67542	-1.95283	32.0042	3.33e-05	0.00112435	0.00180112	0.0116598
AAEL018103	AAEL018103-RB-E14	AaegL5_2:282.082.399..282.115.442(+)	unspecified product	protein coding gene	N/A	1.64697	-0.800674	18.9691	0.00064722	0.00982838	0.00786272	0.0246391
AAEL018103	AAEL018103-RB-E16	AaegL5_2:282.082.399..282.115.442(+)	unspecified product	protein coding gene	N/A	1.437	0.677509	60.2082	7.3e-07	6.44e-05	0.0255173	0.0690877
AAEL018103	AAEL018103-RB-E17	AaegL5_2:282.082.399..282.115.442(+)	unspecified product	protein coding gene	N/A	2.4035	-2.4475	18.3799	0.00054458	0.00866499	0.00138775	0.00758952
AAEL018103	AAEL018103-RB-E19	AaegL5_2:282.082.399..282.115.442(+)	unspecified product	protein coding gene	N/A	1.83268	-1.36121	24.65	0.000133324	0.00310752	0.00467941	0.0169495
AAEL018103	AAEL018103-RB-E21	AaegL5_2:282.082.399..282.115.442(+)	unspecified product	protein coding gene	N/A	1.38474	0.554563	56.9461	1.05e-06	8.48e-05	0.0239884	0.0627652
AAEL018103	AAEL018103-RB-E23	AaegL5_2:282.082.399..282.115.442(+)	unspecified product	protein coding gene	N/A	2.21054	1.38756	176.444	3.68e-10	2.12e-07	0.0276914	0.128373
AAEL018103	AAEL018103-RB-E25	AaegL5_2:282.082.399..282.115.442(+)	unspecified product	protein coding gene	N/A	3.05744	0.0191702	87.3949	1.53e-07	2.02e-05	0.00626564	0.0530213
AAEL018103	AAEL018103-RB-E26	AaegL5_2:282.082.399..282.115.442(+)	unspecified product	protein coding gene	N/A	3.97479	1.22392	97.3858	0.005858	0.000306866	0.00818943	0.131035
AAEL018119	AAEL018119-RC-E3	AaegL5_2:59.538.843..59.704.793(-)	unspecified product	protein coding gene	N/A	1.5662	0.627155	53.7023	1.52e-06	0.000111727	0.00457733	0.013598
AAEL018121	AAEL018121-RB-E3	AaegL5_2:51.784.842..51.859.562(-)	unspecified product	protein coding gene	N/A	1.78623	-2.15549	12.4242	0.0027468	0.0284922	0.00112847	0.00387431
AAEL018154	AAEL018154-RA-E1	AaegL5_2:273.572.579..273.688.192(+)	unspecified product	protein coding gene	N/A	1.57066	-1.69085	18.4063	0.000541073	0.00863204	0.00118401	0.00354287
AAEL018163	AAEL018163-RB-E2	AaegL5_3:133.316.724..133.359.356(-)	Rab-GAP TBC domain-containing protein [Source:UniProtKB/TrEMBL;Acc:A0A1S4G778]	protein coding gene	N/A	1.00285	-0.217346	18.7981	0.000491764	0.00806452	0.0128928	0.0258153
AAEL018163	AAEL018163-RC-E12	AaegL5_3:133.316.724..133.359.356(-)	Rab-GAP TBC domain-containing protein [Source:UniProtKB/TrEMBL;Acc:A0A1S4G778]	protein coding gene	N/A	1.02727	2.31894	55.3265	1.26e-06	9.73e-05	0.076502	0.155849
AAEL018169	AAEL018169-RB-E1	AaegL5_2:3.761.184..3.777.630(-)	unspecified product	protein coding gene	N/A	2.95941	-1.74504	47.9877	3.08e-06	0.00018944	0.003546	0.0285815
AAEL018177	AAEL018177-RA-E6	AaegL5_3:380.391.193..380.440.890(+)	unspecified product	protein coding gene	N/A	1.0608	-1.1438	13.454	0.0020249	0.0228137	0.00544556	0.0114882
AAEL018215	AAEL018215-RB-E5	AaegL5_1:223.520.716..223.832.291(-)	unspecified product	protein coding gene	N/A	1.74994	-2.97259	10.9004	0.00441545	0.0402256	0.000134448	0.000458942
AAEL018221	AAEL018221-RA-E1	AaegL5_3:3.810.606..4.083.506(-)	unspecified product	protein coding gene	N/A	1.32605	-1.84525	15.6163	0.00110716	0.0146819	0.000509137	0.00127924
AAEL018221	AAEL018221-RA-E3	AaegL5_3:3.810.606..4.083.506(-)	unspecified product	protein coding gene	N/A	2.52504	-2.47675	26.0533	0.000100395	0.00252451	0.000151002	0.00091495
AAEL018221	AAEL018221-RA-E4	AaegL5_3:3.810.606..4.083.506(-)	unspecified product	protein coding gene	N/A	1.64757	-2.44931	11.1375	0.00409304	0.038103	0.000260332	0.000824927
AAEL018221	AAEL018221-RA-E7	AaegL5_3:3.810.606..4.083.506(-)	unspecified product	protein coding gene	N/A	2.49217	-3.04639	14.2178	0.00162721	0.0194214	9.27268e-05	0.000556684
AAEL018221	AAEL018221-RA-E8	AaegL5_3:3.810.606..4.083.506(-)	unspecified product	protein coding gene	N/A	4.74941	-4.09982	12.7246	0.00333251	0.0327107	0	0.000181943
AAEL018221	AAEL018221-RA-E9	AaegL5_3:3.810.606..4.083.506(-)	unspecified product	protein coding gene	N/A	1.82436	-0.84226	53.6571	1.53e-06	0.00011202	0.000836424	0.00299257
AAEL018240	AAEL018240-RB-E2	AaegL5_2:262.492.742..262.554.731(-)	unspecified product	protein coding gene	N/A	1.71524	3.28921	34.9487	0.000349964	0.00631261	0.0733233	0.240801
AAEL018240	AAEL018240-RB-E3	AaegL5_2:262.492.742..262.554.731(-)	unspecified product	protein coding gene	N/A	1.79049	-0.194768	24.0912	0.000366123	0.00653716	0.00602424	0.0209159
AAEL018240	AAEL018240-RB-E4	AaegL5_2:262.492.742..262.554.731(-)	unspecified product	protein coding gene	N/A	1.64421	-0.410968	37.6199	1.33e-05	0.000564228	0.00557618	0.017478
AAEL018240	AAEL018240-RB-E5	AaegL5_2:262.492.742..262.554.731(-)	unspecified product	protein coding gene	N/A	1.77626	4.05001	47.9312	7.84e-05	0.00210913	0.120462	0.412636
AAEL018270	AAEL018270-RB-E10	AaegL5_2:121.141.398..121.170.654(+)	unspecified product	protein coding gene	N/A	1.05326	0.230408	26.0807	9.99e-05	0.00251401	0.0253324	0.0525974
AAEL018270	AAEL018270-RB-E12	AaegL5_2:121.141.398..121.170.654(+)	unspecified product	protein coding gene	N/A	1.25989	-0.631586	24.4777	0.000138145	0.00318528	0.0122632	0.029457
AAEL018270	AAEL018270-RB-E13	AaegL5_2:121.141.398..121.170.654(+)	unspecified product	protein coding gene	N/A	1.15881	3.11839	59.8944	7.56e-07	6.6e-05	0.18286	0.408419
AAEL018270	AAEL018270-RB-E2	AaegL5_2:121.141.398..121.170.654(+)	unspecified product	protein coding gene	N/A	1.50099	0.253883	36.6341	1.55e-05	0.000634627	0.0205821	0.0584849
AAEL018270	AAEL018270-RB-E5	AaegL5_2:121.141.398..121.170.654(+)	unspecified product	protein coding gene	N/A	2.34406	-1.64775	42.9448	6.08e-06	0.000314793	0.00314183	0.0161912
AAEL018270	AAEL018270-RB-E6	AaegL5_2:121.141.398..121.170.654(+)	unspecified product	protein coding gene	N/A	1.00428	2.21363	45.7258	4.15e-06	0.000236491	0.104695	0.210037
AAEL018270	AAEL018270-RB-E8	AaegL5_2:121.141.398..121.170.654(+)	unspecified product	protein coding gene	N/A	1.24289	2.0473	54.3699	1.41e-06	0.000105797	0.0832121	0.19693
AAEL018270	AAEL018270-RB-E9	AaegL5_2:121.141.398..121.170.654(+)	unspecified product	protein coding gene	N/A	1.04002	1.41825	29.1074	5.59e-05	0.00163411	0.058999	0.121379
AAEL018283	AAEL018283-RB-E5	AaegL5_2:302.344.777..302.361.195(+)	unspecified product	protein coding gene	N/A	2.54121	-3.19123	11.9194	0.0032041	0.0318199	0.00130519	0.00809634
AAEL018283	AAEL018283-RB-E8	AaegL5_2:302.344.777..302.361.195(+)	unspecified product	protein coding gene	N/A	1.71878	-1.66957	12.0772	0.00366808	0.035135	0.00792823	0.0266031
AAEL018286	AAEL018286-RB-E1	AaegL5_2:96.366.933..96.384.702(+)	unspecified product	protein coding gene	N/A	1.99051	-1.91732	25.5172	0.000111754	0.00272557	0.00513226	0.0209828
AAEL018303	AAEL018303-RB-E5	AaegL5_2:208.833.178..208.879.020(+)	unspecified product	protein coding gene	N/A	1.20808	-0.901991	18.668	0.000507547	0.00824424	0.00658857	0.0152205
AAEL018303	AAEL018303-RB-E7	AaegL5_2:208.833.178..208.879.020(+)	unspecified product	protein coding gene	N/A	1.08303	1.46057	46.0639	3.97e-06	0.000228161	0.037986	0.0805528
AAEL018313	AAEL018313-RB-E6	AaegL5_3:183.859.308..184.112.371(-)	unspecified product	protein coding gene	N/A	1.295	1.52336	59.8574	7.59e-07	6.61e-05	0.00649434	0.0159584
AAEL018319	AAEL018319-RA-E9	AaegL5_2:293.598.005..293.625.881(+)	WD_REPEATS_REGION domain-containing protein [Source:UniProtKB/TrEMBL;Acc:A0A1S4G826]	protein coding gene	N/A	1.05015	-1.29837	13.8916	0.00178516	0.0208043	0.00867579	0.0180425
AAEL018339	AAEL018339-RA-E2	AaegL5_1:97.384.795..97.437.550(-)	unspecified product	protein coding gene	N/A	3.23938	-1.26557	76.4154	1.5e-07	1.99e-05	0.00134598	0.0130364
AAEL018350	AAEL018350-RC-E6	AaegL5_2:407.596.799..407.676.330(+)	unspecified product	protein coding gene	N/A	2.55367	-0.0206607	91.5567	4.31e-08	7.92e-06	0.0034472	0.0204512
AAEL018685	AAEL018685-RA-E1	AaegL5_MT:10.323..11.457(+)	cytochrome b	protein coding gene	CYTB	4.02789	4.2469	88.9354	4.34e-05	0.00135265	1.92795	31.5046
AAEL018699	AAEL018699-RB-E19	AaegL5_2:62.397.080..62.951.840(+)	unspecified product	protein coding gene	N/A	1.56965	1.21142	81.74	9.45e-08	1.41e-05	0.00206821	0.00613936
AAEL018710	AAEL018710-RA-E5	AaegL5_3:313.628.106..313.671.798(-)	unspecified product	protein coding gene	N/A	1.26959	-1.29463	14.8517	0.00136341	0.0170985	0.00502806	0.0122365
AAEL019379	AAEL019379-RA-E1	AaegL5_1:232.129.950..232.130.055(+)	unspecified product	ncRNA gene	N/A	3.43641	-3.43144	16.7108	0.000829518	0.0118197	0.0759638	1.02871
AAEL019418	AAEL019418-RA-E12	AaegL5_3:149.906.779..150.433.676(+)	unspecified product	protein coding gene	N/A	2.65122	1.27279	43.0184	0.000196078	0.00411611	0.00123899	0.00778006
AAEL019419	AAEL019419-RA-E1	AaegL5_3:275.886.389..275.905.178(+)	unspecified product	protein coding gene	N/A	1.72128	-1.94497	15.69	0.00108547	0.0144661	0.0054712	0.0184001
AAEL019420	AAEL019420-RA-E13	AaegL5_3:275.885.735..275.993.418(+)	unspecified product	protein coding gene	N/A	1.2497	-0.033023	31.4288	3.68e-05	0.001204	0.00516783	0.0123537
AAEL019429	AAEL019429-RA-E1	AaegL5_2:334.979.170..334.980.804(+)	unspecified product	protein coding gene	N/A	2.53151	3.03972	30.8354	0.00112136	0.0148067	1.47395	8.55102
AAEL019429	AAEL019429-RA-E2	AaegL5_2:334.979.170..334.980.804(+)	unspecified product	protein coding gene	N/A	1.4075	10.4302	85.6513	1.64e-07	2.13e-05	462.334	1226.47
AAEL019433	AAEL019433-RA-E2	AaegL5_1:217.395.883..217.864.838(-)	TK receptor [Source:UniProtKB/TrEMBL;Acc:A0A411JKC6]	protein coding gene	N/A	3.39037	-3.916	10.4934	0.00503829	0.044491	0.009275	0.000132796
AAEL019436	AAEL019436-RA-E7	AaegL5_2:7.788.833..7.872.090(+)	unspecified product	protein coding gene	N/A	2.1227	-1.25074	12.5032	0.00581892	0.0493462	0.0016965	0.00740209
AAEL019446	AAEL019446-RA-E4	AaegL5_1:2.260.294..3.023.816(+)	unspecified product	protein coding gene	N/A	1.77352	-1.8063	14.2309	0.00165348	0.0196543	0.000145678	0.000501804
AAEL019451	AAEL019451-RA-E3	AaegL5_2:63.657.073..64.103.075(-)	unspecified product	protein coding gene	N/A	2.09565	-0.774749	33.0133	3.59e-05	0.00118342	0.000463253	0.00196328
AAEL019451	AAEL019451-RA-E4	AaegL5_2:63.657.073..64.103.075(-)	unspecified product	protein coding gene	N/A	1.17195	-0.0751565	19.7088	0.000395554	0.00690616	0.00126168	0.00282421
AAEL019451	AAEL019451-RA-E5	AaegL5_2:63.657.073..64.103.075(-)	unspecified product	protein coding gene	N/A	1.45792	1.36109	24.7241	0.000571726	0.00896705	0.00302819	0.00829802
AAEL019451	AAEL019451-RA-E6	AaegL5_2:63.657.073..64.103.075(-)	unspecified product	protein coding gene	N/A	2.48394	2.02035	55.4082	6.74e-05	0.00188629	0.00272665	0.0152505
AAEL019451	AAEL019451-RA-E7	AaegL5_2:63.657.073..64.103.075(-)	unspecified product	protein coding gene	N/A	3.33033	0.299352	53.1938	4.71e-05	0.00144074	0.000478583	0.00482288
AAEL019454	AAEL019454-RA-E2	AaegL5_3:320.790.379..321.285.069(-)	unspecified product	protein coding gene	N/A	3.56398	-1.94278	31.3307	6.23e-05	0.00176812	6.6758e-05	0.000842788
AAEL019460	AAEL019460-RC-E1	AaegL5_2:176.218.267..176.240.866(-)	unspecified product	protein coding gene	N/A	1.2092	1.25862	66.0724	3.97e-07	4.11e-05	0.0629706	0.145695
AAEL019463	AAEL019463-RA-E2	AaegL5_2:455.430.514..455.514.073(+)	unspecified product	protein coding gene	N/A	1.47852	-0.283742	13.4652	0.00391931	0.0369131	0.00496517	0.0138943
AAEL019464	AAEL019464-RA-E13	AaegL5_3:115.715.195..116.184.486(+)	unspecified product	protein coding gene	N/A	1.08649	-0.0410357	27.6769	7.32e-05	0.00200415	0.00127559	0.00271258
AAEL019465	AAEL019465-RA-E8	AaegL5_1:72.080.570..72.174.873(-)	unspecified product	protein coding gene	N/A	1.33819	0.861641	46.3122	3.84e-06	0.000223516	0.0106936	0.0270495
AAEL019466	AAEL019466-RE-E1	AaegL5_2:348.298.231..348.402.834(-)	Mothers against decapentaplegic homolog [Source:UniProtKB/TrEMBL;Acc:A0A1S4FAT3]	protein coding gene	N/A	2.0967	-2.77576	14.8875	0.00135001	0.0169691	0.000400471	0.00181387
AAEL019470	AAEL019470-RA-E1	AaegL5_2:337.998.941..337.999.847(-)	unspecified product	protein coding gene	N/A	4.95327	-4.00341	12.5619	0.00348337	0.0338056	0	0.0642509
AAEL019475	AAEL019475-RA-E2	AaegL5_3:366.565.115..366.991.881(-)	unspecified product	protein coding gene	N/A	1.39504	1.34746	36.722	0.03264	0.00110575	0.0032328	0.00851507
AAEL019475	AAEL019475-RA-E3	AaegL5_3:366.565.115..366.991.881(-)	unspecified product	protein coding gene	N/A	1.86	-0.136767	56.4963	1.1e-06	8.8e-05	0.00088003	0.00319745
AAEL019475	AAEL019475-RA-E4	AaegL5_3:366.565.115..366.991.881(-)	unspecified product	protein coding gene	N/A	1.17634	-0.444374	15.9877	0.00100265	0.0136813	0.00100298	0.00227269
AAEL019475	AAEL019475-RA-E5	AaegL5_3:366.565.115..366.991.881(-)	unspecified product	protein coding gene	N/A	1.55773	1.96874	62.8296	0.001035	8.41e-05	0.00460161	0.013573
AAEL019475	AAEL019475-RB-E2	AaegL5_3:366.565.115..366.991.881(-)	unspecified product	protein coding gene	N/A	1.47362	-2.10006	12.3192	0.0028355	0.029146	0.000246254	0.000692422
AAEL019475	AAEL019475-RG-E1	AaegL5_3:366.565.115..366.991.881(-)	unspecified product	protein coding gene	N/A	2.29566	-3.03567	10.1257	0.00568758	0.0485787	6.61522e-05	0.00036139
AAEL019478	AAEL019478-RA-E3	AaegL5_2:84.145.955..84.597.403(+)	unspecified product	protein coding gene	N/A	2.04752	-2.17996	23.6635	0.000163757	0.00359963	0.000157881	0.000660737
AAEL019486	AAEL019486-RC-E7	AaegL5_3:198.268.876..198.411.077(-)	unspecified product	protein coding gene	N/A	1.05219	0.849415	29.1904	5.51e-05	0.00161407	0.00807565	0.0167721
AAEL019488	AAEL019488-RA-E3	AaegL5_2:204.281.283..204.335.511(-)	unspecified product	protein coding gene	N/A	1.09678	-1.2836	11.7642	0.00336159	0.0329242	0.00442553	0.00945282
AAEL019496	AAEL019496-RA-E4	AaegL5_3:107.285.278..107.302.946(+)	unspecified product	protein coding gene	N/A	1.18343	-0.351172	20.9086	0.000299546	0.00562681	0.0259132	0.0587446
AAEL019499	AAEL019499-RA-E11	AaegL5_1:184.772.367..185.181.287(-)	unspecified product	protein coding gene	N/A	1.35291	-1.16801	17.6738	0.00064892	0.00984362	0.000564242	0.0014499
AAEL019499	AAEL019499-RA-E3	AaegL5_1:184.772.367..185.181.287(-)	unspecified product	protein coding gene	N/A	1.10149	0.794897	28.5907	6.16e-05	0.00175317	0.00264172	0.00565496
AAEL019500	AAEL019500-RA-E19	AaegL5_3:92.715.884..92.948.827(+)	unspecified product	protein coding gene	N/A	2.37281	-2.1065	34.7651	2.09e-05	0.000792945	0.000268521	0.00143305
AAEL019501	AAEL019501-RA-E4	AaegL5_3:67.683.357..68.428.409(+)	unspecified product	protein coding gene	N/A	1.44318	-1.90071	12.4189	0.00275123	0.0285215	0.000167068	0.000462124
AAEL019501	AAEL019501-RA-E9	AaegL5_3:67.683.357..68.428.409(+)	unspecified product	protein coding gene	N/A	1.56934	-0.725252	14.9263	0.00216545	0.0239812	0.00038201	0.00114235
AAEL019503	AAEL019503-RA-E12	AaegL5_3:371.543.119..372.031.754(-)	unspecified product	protein coding gene	N/A	2.71925	-1.61741	43.0939	5.95e-06	0.000309744	0.000153234	0.00103621
AAEL019503	AAEL019503-RA-E4	AaegL5_3:371.543.119..372.031.754(-)	unspecified product	protein coding gene	N/A	8.53476	-1.31397	196.152	2.43e-09	9.58e-07	0	0.00148466
AAEL019503	AAEL019503-RB-E2	AaegL5_3:371.543.119..372.031.754(-)	unspecified product	protein coding gene	N/A	1.708	-1.51279	27.9939	6.89e-05	0.00191523	0.000301591	0.000988952
AAEL019503	AAEL019503-RG-E1	AaegL5_3:371.543.119..372.031.754(-)	unspecified product	protein coding gene	N/A	2.76657	-3.2684	15.8405	0.00104268	0.0140702	3.4025e-05	0.000259438
AAEL019505	AAEL019505-RA-E4	AaegL5_1:210.694.122..211.391.218(-)	unspecified product	protein coding gene	N/A	1.20652	-0.53571	19.1371	0.000453164	0.00758689	0.000565247	0.00130486
AAEL019515	AAEL019515-RG-E1	AaegL5_3:230.958.503..231.067.220(+)	unspecified product	protein coding gene	N/A	1.80819	-2.03123	17.5926	0.000662314	0.00999951	0.000847511	0.00299042
AAEL019527	AAEL019527-RA-E3	AaegL5_2:161.677.689..161.821.194(-)	unspecified product	protein coding gene	N/A	2.63675	-1.19427	48.8734	2.75e-06	0.000174094	0.000764991	0.00476214
AAEL019529	AAEL019529-RA-E10	AaegL5_2:13.871.316..13.889.243(+)	unspecified product	protein coding gene	N/A	2.9488	-0.0438508	126.031	4.41e-09	1.55e-06	0.0117946	0.0921972
AAEL019530	AAEL019530-RA-E4	AaegL5_3:361.436.236..361.928.348(-)	unspecified product	protein coding gene	N/A	1.34794	-1.76208	18.3414	0.000549766	0.00872924	0.000296626	0.000759363
AAEL019531	AAEL019531-RA-E19	AaegL5_3:59.678.828..59.873.210(+)	unspecified product	protein coding gene	N/A	3.50332	-3.86788	13.1658	0.00220262	0.0242732	0.02085	0.000351825
AAEL019533	AAEL019533-RA-E15	AaegL5_1:80.947.202..81.027.364(-)	unspecified product	protein coding gene	N/A	1.93218	-1.22422	17.9905	0.000935391	0.0129858	0.00198975	0.00767308
AAEL019533	AAEL019533-RU-E1	AaegL5_1:80.947.202..81.027.364(-)	unspecified product	protein coding gene	N/A	4.68669	-4.13852	12.5572	0.00348784	0.033839	0	0.000612854
AAEL019538	AAEL019538-RA-E3	AaegL5_2:137.486.121..137.904.526(-)	unspecified product	protein coding gene	N/A	1.23773	0.185696	27.4559	7.63e-05	0.00206977	0.00156524	0.00368242
AAEL019538	AAEL019538-RC-E1	AaegL5_2:137.486.121..137.904.526(-)	unspecified product	protein coding gene	N/A	1.04447	2.1514	37.7005	1.31e-05	0.000558445	0.00687824	0.0141766
AAEL019540	AAEL019540-RA-E2	AaegL5_3:205.990.188..206.052.831(+)	unspecified product	protein coding gene	N/A	1.31726	-0.254945	29.0142	5.69e-05	0.00165617	0.00734318	0.0182163
AAEL019543	AAEL019543-RA-E2	AaegL5_3:317.920.401..318.296.327(+)	unspecified product	protein coding gene	N/A	4.14296	-2.02835	31.6715	7.75e-05	0.00209197	5.55105e-05	0.00108642
AAEL019546	AAEL019546-RH-E15	AaegL5_2:21.164.368..21.458.287(-)	unspecified product	protein coding gene	N/A	1.2789	-1.21694	13.2823	0.00212874	0.0236675	0.000784842	0.00191237
AAEL019552	AAEL019552-RA-E5	AaegL5_2:335.711.582..335.728.831(-)	unspecified product	protein coding gene	N/A	1.98746	-0.66417	48.4506	2.91e-06	0.000181313	0.0138137	0.0549495
AAEL019564	AAEL019564-RA-E2	AaegL5_3:62.870.921..62.900.008(-)	unspecified product	protein coding gene	N/A	1.31452	0.251695	15.2431	0.00236416	0.025611	0.0227662	0.0566353
AAEL019564	AAEL019564-RA-E5	AaegL5_3:62.870.921..62.900.008(-)	unspecified product	protein coding gene	N/A	1.39817	-0.850181	22.9558	0.000190417	0.00402804	0.00981567	0.0258949
AAEL019570	AAEL019570-RA-E21	AaegL5_3:403.823.146..403.903.850(-)	unspecified product	protein coding gene	N/A	1.56779	-2.80581	10.335	0.00530719	0.0461551	0.000681856	0.00206803
AAEL019570	AAEL019570-RA-E30	AaegL5_3:403.823.146..403.903.850(-)	unspecified product	protein coding gene	N/A	1.02518	-1.45761	10.0299	0.00587214	0.0496788	0.0026978	0.00556084
AAEL019573	AAEL019573-RA-E4	AaegL5_3:57.033.587..57.642.986(-)	unspecified product	protein coding gene	N/A	3.21599	-3.2193	18.2688	0.000559677	0.00883192	2.0825e-05	0.000214247
AAEL019575	AAEL019575-RA-E2	AaegL5_1:292.282.258..292.309.951(+)	unspecified product	protein coding gene	N/A	1.22794	0.709644	50.0292	2.38e-06	0.000155295	0.0345552	0.0811223
AAEL019576	AAEL019576-RB-E9	AaegL5_2:130.292.274..130.471.315(+)	unspecified product	protein coding gene	N/A	2.05239	2.00676	58.4624	0.01802	0.000709461	0.00861541	0.0358074
AAEL019576	AAEL019576-RE-E1	AaegL5_2:130.292.274..130.471.315(+)	unspecified product	protein coding gene	N/A	1.10185	0.577094	13.245	0.00360725	0.0346941	0.00516201	0.0110309
AAEL019581	AAEL019581-RA-E4	AaegL5_2:34.555.440..34.742.806(+)	unspecified product	protein coding gene	N/A	1.08901	-0.21232	12.1629	0.0034925	0.033861	0.00283344	0.00605628
AAEL019581	AAEL019581-RA-E6	AaegL5_2:34.555.440..34.742.806(+)	unspecified product	protein coding gene	N/A	4.28347	3.93903	55.5554	0.000245559	0.00487827	0.00797022	0.155349
AAEL019585	AAEL019585-RA-E1	AaegL5_3:398.187.519..398.189.285(-)	unspecified product	protein coding gene	N/A	1.47177	1.10741	60.0824	7.4e-07	6.5e-05	0.634277	1.7667
AAEL019585	AAEL019585-RA-E2	AaegL5_3:398.187.519..398.189.285(-)	unspecified product	protein coding gene	N/A	1.10363	1.25786	30.0498	4.71e-05	0.00144077	0.846098	1.82472
AAEL019585	AAEL019585-RA-E4	AaegL5_3:398.187.519..398.189.285(-)	unspecified product	protein coding gene	N/A	1.18068	0.629137	47.5688	3.26e-06	0.000198028	0.523168	1.18743
AAEL019590	AAEL019590-RA-E2	AaegL5_1:290.784.474..290.805.807(+)	unspecified product	protein coding gene	N/A	1.2632	3.66842	76.1386	1.53e-07	2.02e-05	0.349606	0.839346
AAEL019590	AAEL019590-RA-E7	AaegL5_1:290.784.474..290.805.807(+)	unspecified product	protein coding gene	N/A	1.07379	2.12711	51.8176	1.91e-06	0.000131567	0.130811	0.275683
AAEL019590	AAEL019590-RB-E5	AaegL5_1:290.784.474..290.805.807(+)	unspecified product	protein coding gene	N/A	1.44694	-0.0331675	48.142	0.003024	0.000186638	0.0236547	0.0648515
AAEL019603	AAEL019603-RA-E4	AaegL5_2:240.837.377..240.839.772(-)	unspecified product	protein coding gene	N/A	3.0237	6.06274	273.429	9.4e-11	7.37e-08	6.10823	49.6795
AAEL019603	AAEL019603-RB-E1	AaegL5_2:240.837.377..240.839.772(-)	unspecified product	protein coding gene	N/A	1.8104	-2.0412	23.2741	0.000177864	0.00382552	0.0380761	0.136794
AAEL019611	AAEL019611-RA-E3	AaegL5_2:298.571.327..298.983.223(+)	unspecified product	protein coding gene	N/A	4.00044	-1.57991	65.9055	4.04e-07	4.15e-05	7.88242e-05	0.00136238
AAEL019612	AAEL019612-RA-E4	AaegL5_1:159.592.005..159.611.871(-)	unspecified product	protein coding gene	N/A	1.81347	-1.56489	25.7731	0.000106162	0.00262873	0.00670091	0.0239853
AAEL019613	AAEL019613-RA-E2	AaegL5_1:159.624.936..159.626.014(-)	unspecified product	protein coding gene	N/A	2.09975	-3.14166	11.4286	0.00373296	0.0355885	0.0268368	0.123146
AAEL019618	AAEL019618-RA-E10	AaegL5_2:63.500.484..63.614.508(-)	unspecified product	protein coding gene	N/A	3.13537	-0.708927	27.2452	0.00060087	0.0092886	0.0010088	0.00915035
AAEL019618	AAEL019618-RA-E8	AaegL5_2:63.500.484..63.614.508(-)	unspecified product	protein coding gene	N/A	4.03256	1.19782	318.599	4.02e-12	6.79e-09	0.00225103	0.0372822
AAEL019620	AAEL019620-RA-E1	AaegL5_1:76.392.673..76.393.763(-)	unspecified product	protein coding gene	N/A	3.55428	-2.29175	45.806	0.004108	0.000234374	0.0226983	0.292066
AAEL019626	AAEL019626-RA-E2	AaegL5_1:37.744.647..38.215.329(-)	unspecified product	protein coding gene	N/A	1.22453	3.63058	19.0971	0.00233669	0.0253765	0.015724	0.0367614
AAEL019626	AAEL019626-RA-E5	AaegL5_1:37.744.647..38.215.329(-)	unspecified product	protein coding gene	N/A	1.31972	0.24779	25.3265	0.000124535	0.00295988	0.00139945	0.0034912
AAEL019628	AAEL019628-RA-E3	AaegL5_3:84.498.881..84.510.580(+)	unspecified product	protein coding gene	N/A	1.89924	-3.00297	10.3717	0.00524346	0.0457564	0.00320893	0.0125013
AAEL019629	AAEL019629-RA-E2	AaegL5_3:310.667.812..310.694.375(-)	unspecified product	protein coding gene	N/A	1.04418	-0.616378	19.8147	0.000385813	0.0067828	0.0151933	0.0312629
AAEL019632	AAEL019632-RA-E12	AaegL5_2:146.758.436..147.142.913(-)	unspecified product	protein coding gene	N/A	1.46354	-1.68585	16.3513	0.000910976	0.0127381	0.000378387	0.00104658
AAEL019634	AAEL019634-RA-E1	AaegL5_2:276.190.359..276.335.777(-)	unspecified product	protein coding gene	N/A	1.74412	-1.92439	14.932	0.00133356	0.0168158	0.000720715	0.00246556
AAEL019641	AAEL019641-RA-E11	AaegL5_2:270.847.147..271.027.814(-)	unspecified product	protein coding gene	N/A	1.3258	-0.317793	21.5144	0.000261252	0.00509785	0.00241707	0.00611792
AAEL019648	AAEL019648-RA-E2	AaegL5_3:84.341.818..84.435.094(-)	unspecified product	protein coding gene	N/A	3.31823	-3.16003	17.8412	0.000622299	0.00953341	0.000133575	0.00151106
AAEL019658	AAEL019658-RA-E34	AaegL5_2:251.905.545..252.015.285(-)	unspecified product	protein coding gene	N/A	1.44694	-0.588525	13.7929	0.00286906	0.0294133	0.00305298	0.00829569
AAEL019658	AAEL019658-RA-E45	AaegL5_2:251.905.545..252.015.285(-)	unspecified product	protein coding gene	N/A	1.94268	-1.32267	23.9563	0.000153979	0.00344676	0.00134157	0.00522962
AAEL019658	AAEL019658-RA-E46	AaegL5_2:251.905.545..252.015.285(-)	unspecified product	protein coding gene	N/A	1.47513	-0.435432	20.5169	0.000402521	0.00698709	0.0033754	0.0093544
AAEL019658	AAEL019658-RA-E47	AaegL5_2:251.905.545..252.015.285(-)	unspecified product	protein coding gene	N/A	1.25872	-0.568708	13.5033	0.0023844	0.0257596	0.00341886	0.00814894
AAEL019661	AAEL019661-RA-E12	AaegL5_3:403.981.324..404.036.722(-)	unspecified product	protein coding gene	N/A	1.40641	-2.09648	10.7934	0.00457023	0.0413197	0.00198015	0.0053407
AAEL019661	AAEL019661-RA-E14	AaegL5_3:403.981.324..404.036.722(-)	unspecified product	protein coding gene	N/A	1.52809	0.362304	72.8872	2.06e-07	2.53e-05	0.0115916	0.0334976
AAEL019661	AAEL019661-RA-E18	AaegL5_3:403.981.324..404.036.722(-)	unspecified product	protein coding gene	N/A	1.39354	-0.751004	30.2232	4.56e-05	0.00140553	0.00554033	0.0146946
AAEL019661	AAEL019661-RA-E2	AaegL5_3:403.981.324..404.036.722(-)	unspecified product	protein coding gene	N/A	2.13913	-1.16166	50.2667	0.002311	0.000151923	0.00273336	0.0121206
AAEL019661	AAEL019661-RA-E20	AaegL5_3:403.981.324..404.036.722(-)	unspecified product	protein coding gene	N/A	1.26657	-0.839521	21.5842	0.000257206	0.00503878	0.00552245	0.0134014
AAEL019661	AAEL019661-RA-E24	AaegL5_3:403.981.324..404.036.722(-)	unspecified product	protein coding gene	N/A	1.24803	0.65414	38.0806	1.24e-05	0.000533853	0.0164374	0.0390272
AAEL019661	AAEL019661-RA-E5	AaegL5_3:403.981.324..404.036.722(-)	unspecified product	protein coding gene	N/A	1.78961	-2.23468	14.383	0.00155331	0.0187958	0.00139914	0.00495913
AAEL019661	AAEL019661-RA-E7	AaegL5_3:403.981.324..404.036.722(-)	unspecified product	protein coding gene	N/A	1.38039	-1.16636	15.6062	0.00111018	0.0147022	0.00406476	0.0107121
AAEL019671	AAEL019671-RA-E16	AaegL5_3:12.063.113..12.356.686(-)	unspecified product	protein coding gene	N/A	2.90736	3.67341	26.1921	0.00194355	0.0220879	0.0101857	0.0764091
AAEL019674	AAEL019674-RA-E26	AaegL5_2:117.495.886..118.056.068(+)	unspecified product	protein coding gene	N/A	2.4383	-2.93298	15.1219	0.0012659	0.0162112	5.1325e-05	0.00030171
AAEL019678	AAEL019678-RA-E2	AaegL5_2:174.359.042..174.377.560(+)	unspecified product	protein coding gene	N/A	1.25322	-1.47916	14.8913	0.00134858	0.0169555	0.0102482	0.0246312
AAEL019678	AAEL019678-RA-E5	AaegL5_2:174.359.042..174.377.560(+)	unspecified product	protein coding gene	N/A	1.48365	1.40784	85.0395	7.19e-08	1.15e-05	0.074431	0.208118
AAEL019679	AAEL019679-RA-E1	AaegL5_2:174.358.955..174.365.657(+)	unspecified product	protein coding gene	N/A	1.20203	-1.00964	16.7351	0.000824334	0.0117747	0.0415634	0.0957636
AAEL019696	AAEL019696-RA-E15	AaegL5_1:255.693.769..255.883.205(-)	unspecified product	protein coding gene	N/A	2.55761	-0.236302	105.598	1.58e-08	3.86e-06	0.00123657	0.00731908
AAEL019703	AAEL019703-RA-E10	AaegL5_3:377.435.370..378.355.509(-)	unspecified product	protein coding gene	N/A	1.54661	-1.26654	21.2245	0.000278841	0.00534606	0.000210313	0.000612811
AAEL019703	AAEL019703-RA-E11	AaegL5_3:377.435.370..378.355.509(-)	unspecified product	protein coding gene	N/A	1.58823	-2.07214	15.4033	0.00117261	0.0153298	0.000109917	0.000332943
AAEL019703	AAEL019703-RA-E12	AaegL5_3:377.435.370..378.355.509(-)	unspecified product	protein coding gene	N/A	2.02702	-2.26361	15.7836	0.00105862	0.0142135	7.30926e-05	0.000300289
AAEL019703	AAEL019703-RA-E13	AaegL5_3:377.435.370..378.355.509(-)	unspecified product	protein coding gene	N/A	1.51116	0.0662054	43.6723	5.49e-06	0.000291927	0.000570715	0.00162862
AAEL019703	AAEL019703-RA-E2	AaegL5_3:377.435.370..378.355.509(-)	unspecified product	protein coding gene	N/A	1.35383	-1.42666	18.0718	0.000587593	0.00914456	0.000206175	0.000527323
AAEL019703	AAEL019703-RA-E3	AaegL5_3:377.435.370..378.355.509(-)	unspecified product	protein coding gene	N/A	1.11351	-0.74754	11.9056	0.00321778	0.0319035	0.000383652	0.000829926
AAEL019705	AAEL019705-RA-E3	AaegL5_2:61.767.714..61.951.247(+)	unspecified product	protein coding gene	N/A	2.16597	-2.11797	23.0831	0.000185278	0.00394805	0.000378037	0.00177753
AAEL019708	AAEL019708-RA-E3	AaegL5_2:443.363.899..443.534.143(-)	unspecified product	protein coding gene	N/A	2.07503	-1.85554	12.7854	0.00349359	0.0338648	0.000542121	0.00235399
AAEL019708	AAEL019708-RA-E5	AaegL5_2:443.363.899..443.534.143(-)	unspecified product	protein coding gene	N/A	1.56345	-1.19958	12.0068	0.00423945	0.0390978	0.00119519	0.00356829
AAEL019711	AAEL019711-RA-E19	AaegL5_2:396.337.898..396.573.304(+)	unspecified product	protein coding gene	N/A	1.38422	-1.78007	11.7806	0.00334452	0.0328026	0.000600142	0.00158932
AAEL019715	AAEL019715-RB-E2	AaegL5_2:351.507.742..351.587.978(-)	unspecified product	protein coding gene	N/A	2.34783	-2.29018	21.3674	0.000270009	0.00521825	0.000674037	0.00352121
AAEL019716	AAEL019716-RA-E2	AaegL5_3:64.425.951..64.592.823(-)	unspecified product	protein coding gene	N/A	2.07363	2.33831	193.175	1.86e-10	1.25e-07	0.0115396	0.048595
AAEL019722	AAEL019722-RA-E3	AaegL5_2:347.629.209..347.644.549(-)	unspecified product	protein coding gene	N/A	2.16697	3.37187	19.0422	0.00422272	0.0390009	0.244861	1.09847
AAEL019725	AAEL019725-RC-E1	AaegL5_2:166.543.723..166.648.409(-)	unspecified product	protein coding gene	N/A	2.00361	-3.06418	13.6419	0.00191776	0.021845	0.00032029	0.00135727
AAEL019725	AAEL019725-RE-E1	AaegL5_2:166.543.723..166.648.409(-)	unspecified product	protein coding gene	N/A	1.22272	-1.52107	16.926	0.000784719	0.0113615	0.00178959	0.00419266
AAEL019731	AAEL019731-RG-E1	AaegL5_2:83.313.463..83.587.401(+)	unspecified product	protein coding gene	N/A	1.45272	-2.21705	13.2677	0.00213786	0.0237502	0.000348452	0.000961818
AAEL019737	AAEL019737-RA-E10	AaegL5_1:5.535.034..5.717.003(+)	unspecified product	protein coding gene	N/A	1.19262	0.969975	40.6009	0.008502	0.000403756	0.00643106	0.0147156
AAEL019746	AAEL019746-RA-E4	AaegL5_2:91.888.009..92.240.517(+)	unspecified product	protein coding gene	N/A	1.25071	0.556879	38.8367	1.11e-05	0.000489066	0.00241115	0.0057297
AAEL019746	AAEL019746-RA-E9	AaegL5_2:91.888.009..92.240.517(+)	unspecified product	protein coding gene	N/A	1.03594	1.36924	36.3685	1.62e-05	0.000653707	0.00473738	0.0097036
AAEL019763	AAEL019763-RA-E3	AaegL5_2:421.158.783..421.170.950(-)	unspecified product	protein coding gene	N/A	1.86353	-2.00031	16.8094	0.000808648	0.0116028	0.00753714	0.027943
AAEL019766	AAEL019766-RA-E1	AaegL5_3:86.037.281..86.791.700(+)	unspecified product	protein coding gene	N/A	1.68889	-2.18577	15.0966	0.00127469	0.0162812	0.000115063	0.000384207
AAEL019766	AAEL019766-RA-E3	AaegL5_3:86.037.281..86.791.700(+)	unspecified product	protein coding gene	N/A	1.96037	-2.56688	18.5432	0.000523237	0.00842985	7.07879e-05	0.00028655
AAEL019772	AAEL019772-RA-E10	AaegL5_2:238.833.556..239.489.711(-)	unspecified product	protein coding gene	N/A	1.06458	-0.339115	14.5866	0.00146735	0.0180337	0.000743302	0.00155124
AAEL019781	AAEL019781-RA-E10	AaegL5_1:201.639.971..201.666.309(+)	unspecified product	protein coding gene	N/A	1.24451	0.617182	30.3945	4.43e-05	0.00137191	0.0337658	0.0799745
AAEL019781	AAEL019781-RA-E11	AaegL5_1:201.639.971..201.666.309(+)	unspecified product	protein coding gene	N/A	1.09904	-1.25139	13.1744	0.0021971	0.0242319	0.00925665	0.0199579
AAEL019781	AAEL019781-RA-E12	AaegL5_1:201.639.971..201.666.309(+)	unspecified product	protein coding gene	N/A	1.59814	0.638362	64.9325	4.45e-07	4.46e-05	0.0286031	0.0867891
AAEL019781	AAEL019781-RA-E5	AaegL5_1:201.639.971..201.666.309(+)	unspecified product	protein coding gene	N/A	1.94821	-0.539574	51.3593	2.02e-06	0.000137034	0.0101055	0.0390907
AAEL019781	AAEL019781-RA-E7	AaegL5_1:201.639.971..201.666.309(+)	unspecified product	protein coding gene	N/A	1.75851	-0.832943	32.6273	2.99e-05	0.00103408	0.00908053	0.0308194
AAEL019793	AAEL019793-RA-E3	AaegL5_2:429.724.838..429.850.936(+)	unspecified product	protein coding gene	N/A	1.20348	-1.64937	13.3267	0.00210132	0.023447	0.00136331	0.00314763
AAEL019800	AAEL019800-RA-E2	AaegL5_2:406.165.280..406.235.619(+)	unspecified product	protein coding gene	N/A	1.87542	-0.961994	25.5028	0.000125153	0.00296886	0.00287526	0.0106694
AAEL019800	AAEL019800-RA-E4	AaegL5_2:406.165.280..406.235.619(+)	unspecified product	protein coding gene	N/A	2.39709	-2.17799	16.9812	0.000848826	0.0120566	0.000817787	0.00449129
AAEL019800	AAEL019800-RA-E5	AaegL5_2:406.165.280..406.235.619(+)	unspecified product	protein coding gene	N/A	2.15795	-1.97491	14.0157	0.00224232	0.0246202	0.00112529	0.00515591
AAEL019800	AAEL019800-RA-E6	AaegL5_2:406.165.280..406.235.619(+)	unspecified product	protein coding gene	N/A	2.07247	-2.68036	10.0289	0.00587401	0.0496861	0.000648644	0.00285081
AAEL019800	AAEL019800-RA-E8	AaegL5_2:406.165.280..406.235.619(+)	unspecified product	protein coding gene	N/A	2.58083	-1.03917	28.7281	0.000164991	0.00361871	0.00183824	0.0108716
AAEL019800	AAEL019800-RA-E9	AaegL5_2:406.165.280..406.235.619(+)	unspecified product	protein coding gene	N/A	2.04786	2.86196	133.494	4.87e-09	1.68e-06	0.040014	0.165597
AAEL019801	AAEL019801-RA-E8	AaegL5_3:310.747.339..310.815.454(-)	unspecified product	protein coding gene	N/A	1.14861	-1.219	13.7112	0.00187986	0.0215504	0.00358175	0.00798589
AAEL019804	AAEL019804-RC-E2	AaegL5_3:123.997.830..124.107.829(+)	unspecified product	protein coding gene	N/A	5.56001	-3.67554	22.9717	0.000330383	0.00605815	0	0.000838636
AAEL019818	AAEL019818-RA-E9	AaegL5_2:347.306.680..347.582.441(-)	unspecified product	protein coding gene	N/A	1.76393	-1.63187	24.1992	0.000146361	0.00332364	0.000471402	0.00161025
AAEL019826	AAEL019826-RA-E7	AaegL5_2:367.525.111..367.750.889(+)	unspecified product	protein coding gene	N/A	3.06949	-1.64103	37.1465	1.63e-05	0.000658558	0.000259792	0.00221347
AAEL019830	AAEL019830-RA-E14	AaegL5_1:272.325.741..272.538.010(-)	unspecified product	protein coding gene	N/A	1.13909	0.914805	52.0349	1.86e-06	0.000129405	0.00544242	0.0120021
AAEL019842	AAEL019842-RA-E2	AaegL5_3:372.748.398..372.750.123(+)	unspecified product	protein coding gene	N/A	1.32402	-0.783309	20.4213	0.000334957	0.00612053	0.179729	0.454625
AAEL019847	AAEL019847-RA-E6	AaegL5_1:284.693.063..284.698.462(-)	unspecified product	protein coding gene	N/A	5.14446	0.086503	23.8612	0.00236399	0.025611	0.0102339	0.371384
AAEL019856	AAEL019856-RA-E1	AaegL5_3:149.543.374..149.545.222(-)	unspecified product	protein coding gene	N/A	1.31854	3.43067	65.2047	5.54e-07	5.25e-05	3.32868	8.30073
AAEL019856	AAEL019856-RA-E2	AaegL5_3:149.543.374..149.545.222(-)	unspecified product	protein coding gene	N/A	1.20264	1.65598	37.2596	1.7e-05	0.000677244	1.02115	2.3513
AAEL019859	AAEL019859-RB-E8	AaegL5_2:333.920.203..334.105.809(-)	unspecified product	protein coding gene	N/A	2.36777	0.0364271	98.7003	2.54e-08	5.42e-06	0.00172445	0.00889248
AAEL019862	AAEL019862-RA-E12	AaegL5_2:93.483.774..94.654.168(+)	unspecified product	protein coding gene	N/A	1.08651	0.44201	24.1994	0.000146355	0.00332364	0.000724175	0.00153888
AAEL019869	AAEL019869-RA-E6	AaegL5_2:215.384.972..215.627.309(-)	unspecified product	protein coding gene	N/A	3.0602	-3.07365	11.8385	0.00350417	0.0339507	6.85243e-05	0.000637976
AAEL019869	AAEL019869-RA-E7	AaegL5_2:215.384.972..215.627.309(-)	unspecified product	protein coding gene	N/A	4.525	-3.23426	26.3688	9.43e-05	0.00240791	0.01795	0.000572878
AAEL019869	AAEL019869-RA-E8	AaegL5_2:215.384.972..215.627.309(-)	unspecified product	protein coding gene	N/A	1.72061	-1.65975	20.6744	0.000316009	0.00585657	0.000539581	0.00178717
AAEL019869	AAEL019869-RA-E9	AaegL5_2:215.384.972..215.627.309(-)	unspecified product	protein coding gene	N/A	2.83197	-2.6437	19.2164	0.000444638	0.00749704	0.000122842	0.000908072
AAEL019878	AAEL019878-RA-E1	AaegL5_3:179.377.813..180.003.260(+)	unspecified product	protein coding gene	N/A	1.91564	-2.27869	23.363	0.000174529	0.00377101	0.000112397	0.000434232
[truncated: 1,329 more rows]

## Sheet: Over_Expressed_Genes
Gene_ID	Genomic_Location	Product_Description	Gene_Type	Gene_Name/Symbol	LS_RPKM	FR_RPKM
AAEL000010	AaegL5_3:102.915.808..102.917.099(+)	60S ribosomal protein L36 [Source:UniProtKB/TrEMBL;Acc:Q1HR17]	protein coding gene	Rpl36-1	30.255	140.009
AAEL000012	AaegL5_3:104.504.030..104.516.263(-)	gustatory receptor Gr6	protein coding gene	Gr6	0.00386847	0.0165609
AAEL000027	AaegL5_3:103.428.985..103.431.069(-)	unspecified product	protein coding gene	N/A	0	0.0209177
AAEL000041	AaegL5_3:103.205.061..103.298.936(-)	Forkhead box protein (AaegFOXM2) [Source:UniProtKB/TrEMBL;Acc:A0A1S4EUS5]	protein coding gene	N/A	0	0.000785469
AAEL000044	AaegL5_3:102.017.239..102.018.959(+)	ornithine decarboxylase	protein coding gene	N/A	1.65707	4.23294
AAEL000048	AaegL5_3:104.935.424..104.937.789(-)	gustatory receptor Gr4	protein coding gene	Gr4	0.00183901	0.029981
AAEL000053	AaegL5_3:105.687.202..105.715.089(+)	myotubularin	protein coding gene	N/A	0.00362792	0.0151026
AAEL000057	AaegL5_3:103.542.299..103.559.526(-)	Toll-like receptor	protein coding gene	TOLL5B	0.000235389	0.00599026
AAEL000077	AaegL5_3:104.447.534..104.455.919(+)	cation efflux protein/ zinc transporter	protein coding gene	N/A	0.00153176	0.00967997
AAEL000090	AaegL5_3:102.857.836..102.896.225(-)	secretory carrier-associated membrane protein (scamp)	protein coding gene	N/A	0.0272764	0.0640246
AAEL000095	AaegL5_3:103.390.534..103.457.778(-)	unspecified product	protein coding gene	N/A	0	0.00210979
AAEL000109	AaegL5_1:194.876.365..194.915.431(-)	Enolase-phosphatase E1 (EC 3.1.3.77)(2.3-diketo-5-methylthio-1-phosphopentane phosphatase)	protein coding gene	N/A	0.00943054	0.0198856
AAEL000117	AaegL5_2:110.229.335..110.230.664(-)	unspecified product	protein coding gene	N/A	0.0130047	0.0757424
AAEL000124	AaegL5_2:109.682.934..109.683.995(-)	unspecified product	protein coding gene	N/A	0	0.0561835
AAEL000126	AaegL5_2:110.066.764..110.143.707(+)	molybdopterin cofactor synthesis protein a	protein coding gene	N/A	5.09617e-05	0.00180361
AAEL000181	AaegL5_3:109.023.323..109.074.669(+)	polybromo-1	protein coding gene	N/A	0.0161688	0.0345801
AAEL000200	AaegL5_3:215.597.130..215.597.712(-)	unspecified product	protein coding gene	N/A	0.723072	2.26522
AAEL000206	AaegL5_3:213.099.516..213.100.251(-)	ninjurin A. putative	protein coding gene	N/A	0.6872	1.44402
AAEL000213	AaegL5_3:109.099.834..109.119.996(-)	d-amino acid oxidase	protein coding gene	N/A	0.00350494	0.018792
AAEL000231	AaegL5_1:6.560.713..6.576.286(-)	oligopeptidase	protein coding gene	N/A	0.45782	1.34326
AAEL000244	AaegL5_1:6.593.630..6.612.875(-)	alpha(1.3)fucosyltransferase	protein coding gene	N/A	0.0293767	0.0651328
AAEL000249	AaegL5_1:6.512.316..6.546.660(+)	mitochondrial carrier protein	protein coding gene	N/A	0.0016738	0.00579326
AAEL000250	AaegL5_1:5.223.545..5.243.575(-)	forkhead box protein (AaegFOXP)	protein coding gene	N/A	0.0182229	0.0471455
AAEL000271	AaegL5_2:75.421.101..75.429.020(+)	gamma-glutamyl hydrolase	protein coding gene	N/A	1.38286	3.03983
AAEL000275	AaegL5_3:265.059.823..265.242.496(+)	unspecified product	protein coding gene	N/A	2.22e-05	0.000498357
AAEL000278	AaegL5_3:264.702.254..264.797.046(-)	poly(p)/ATP NAD kinase	protein coding gene	N/A	0.00306248	0.00625167
AAEL000292	AaegL5_3:265.679.702..265.697.781(+)	unspecified product	protein coding gene	N/A	0.00503539	0.0170965
AAEL000311	AaegL5_2:367.910.612..367.956.207(+)	unspecified product	protein coding gene	N/A	0.0185751	0.0620577
AAEL000316	AaegL5_2:367.999.645..368.002.530(+)	unspecified product	protein coding gene	N/A	0.0770207	0.253578
AAEL000327	AaegL5_2:124.463.867..124.596.190(-)	Ecdysone-induced protein 78C Nuclear receptor	protein coding gene	E78	0.000216278	0.00200804
AAEL000328	AaegL5_2:368.783.398..368.876.030(+)	unspecified product	protein coding gene	N/A	0.00191822	0.00502632
AAEL000332	AaegL5_2:369.722.154..369.724.479(+)	Mitochondrial inner membrane protease ATP23 [Source:UniProtKB/TrEMBL;Acc:A0A1S4EVL9]	protein coding gene	N/A	0.16018	1.52487
AAEL000334	AaegL5_2:369.639.727..369.705.618(-)	villin	protein coding gene	N/A	0.0123591	0.0269423
AAEL000338	AaegL5_3:112.409.018..112.495.142(-)	cytochrome P450	protein coding gene	CYP325E3	0.000213739	0.00330697
AAEL000341	AaegL5_2:369.005.863..369.020.188(-)	basic helix-loop-helix protein	protein coding gene	N/A	0.0108699	0.0283533
AAEL000342	AaegL5_2:123.291.574..123.811.302(+)	peroxidasin	protein coding gene	N/A	0.00017837	0.00058356
AAEL000343	AaegL5_2:124.310.171..124.370.720(-)	serine/threonine-protein kinase vrk	protein coding gene	N/A	6.47599e-05	0.000956339
AAEL000360	AaegL5_2:124.225.761..124.233.521(+)	DNAJ homolog subfamily B member. putative	protein coding gene	N/A	0.023779	0.0661428
AAEL000362	AaegL5_2:124.395.081..124.421.465(-)	unspecified product	protein coding gene	N/A	0.0371958	0.0770811
AAEL000382	AaegL5_2:369.536.216..369.541.171(+)	myosin motor. putative	protein coding gene	N/A	0.0511173	0.117164
AAEL000418	AaegL5_3:185.970.009..185.991.700(-)	unspecified product	protein coding gene	N/A	0.0373192	0.0790661
AAEL000459	NIGP01002020:84.729..89.472(-)	unspecified product	protein coding gene	N/A	0.530422	1.31445
AAEL000460	AaegL5_3:185.857.879..185.864.067(+)	unspecified product	protein coding gene	N/A	0.066321	0.227697
AAEL000495	AaegL5_3:160.891.834..160.896.007(+)	glutathione peroxidase	protein coding gene	GPXH3	0.170991	0.357993
AAEL000533	AaegL5_3:386.223.289..386.223.887(-)	C-Type Lectin (CTL16)	protein coding gene	CTL16	0.0307682	0.616716
AAEL000546	AaegL5_3:385.987.747..385.989.652(-)	Carboxylic ester hydrolase [Source:UniProtKB/TrEMBL;Acc:A0A1S4EW56]	protein coding gene	N/A	0.324458	0.685788
AAEL000566	AaegL5_3:12.403.183..12.409.069(-)	unspecified product	protein coding gene	N/A	0.0870069	0.213235
AAEL000578	AaegL5_2:283.708.011..283.729.707(+)	unspecified product	protein coding gene	N/A	0.0031157	0.0108799
AAEL000579	AaegL5_2:147.622.230..147.634.572(+)	unspecified product	protein coding gene	N/A	0.00405103	0.0220414
AAEL000596	AaegL5_2:407.527.362..407.560.258(+)	myosin	protein coding gene	N/A	0.00530529	0.0371244
AAEL000597	AaegL5_2:408.015.920..408.166.982(-)	cadherin	protein coding gene	N/A	0.000470766	0.00230843
AAEL000600	AaegL5_2:407.420.134..407.515.254(+)	Wnt10a protein. putative	protein coding gene	N/A	0	0.000398365
AAEL000609	AaegL5_1:84.505.711..84.515.233(+)	unspecified product	protein coding gene	N/A	0.000878032	0.0208538
AAEL000623	AaegL5_2:285.339.636..285.349.048(+)	unspecified product	protein coding gene	N/A	0.111118	0.249762
AAEL000633	AaegL5_3:392.137.064..392.144.287(-)	Toll-like receptor	protein coding gene	TOLL8	0.0528977	0.155888
AAEL000637	AaegL5_3:394.631.141..394.635.310(-)	unspecified product	protein coding gene	N/A	0.015751	0.084564
AAEL000658	AaegL5_3:395.035.919..395.037.975(+)	unspecified product	protein coding gene	N/A	0.0107086	0.0617286
AAEL000663	AaegL5_3:395.049.771..395.067.114(-)	unspecified product	protein coding gene	N/A	0.000226094	0.0187419
AAEL000667	AaegL5_3:395.254.853..395.271.093(+)	alpha-amylase	protein coding gene	N/A	0	0.0037743
AAEL000714	AaegL5_2:459.702.259..459.745.071(+)	sodium-dependent excitatory amino acid transporter	protein coding gene	N/A	0.00750588	0.0177344
AAEL000723	AaegL5_2:54.942.465..55.081.831(-)	unspecified product	protein coding gene	N/A	0.00211963	0.0051564
AAEL000800	AaegL5_3:363.635.713..363.661.346(+)	microsomal dipeptidase	protein coding gene	N/A	0.328296	0.809678
AAEL000803	AaegL5_3:364.011.073..364.612.467(-)	unspecified product	protein coding gene	N/A	0.00119775	0.00256628
AAEL000824	AaegL5_3:362.039.781..362.217.263(-)	unspecified product	protein coding gene	N/A	0.00574575	0.0122957
AAEL000834	AaegL5_3:363.894.690..363.901.819(+)	dimethylaniline monooxygenase	protein coding gene	N/A	0.00684579	0.136903
AAEL000850	AaegL5_3:363.473.060..363.537.453(+)	tyrosine kinase receptor	protein coding gene	N/A	0.000760392	0.0070381
AAEL000860	AaegL5_3:335.611.134..335.951.315(+)	unspecified product	protein coding gene	N/A	0.000376611	0.0010418
AAEL000869	AaegL5_3:334.154.809..334.200.032(+)	zinc finger protein	protein coding gene	N/A	0.00403157	0.0109559
AAEL000882	AaegL5_3:335.396.288..335.397.459(+)	unspecified product	protein coding gene	N/A	0	0.0504958
AAEL000898	AaegL5_3:332.922.989..332.933.714(-)	unspecified product	protein coding gene	N/A	0.304127	0.876731
AAEL000941	AaegL5_3:377.117.377..377.117.971(+)	mitochondrial inner membrane protein translocase. 8kD-subunit. putative	protein coding gene	N/A	0.976452	7.2117
AAEL000944	AaegL5_2:301.816.357..301.909.288(-)	unspecified product	protein coding gene	N/A	0.0138761	0.0524089
AAEL000965	AaegL5_3:377.068.941..377.073.114(-)	unspecified product	protein coding gene	N/A	0.0275815	0.0716469
AAEL000993	AaegL5_2:10.059.400..10.388.900(-)	dally	protein coding gene	N/A	0.00323161	0.00840217
AAEL000994	AaegL5_2:10.503.007..10.821.838(-)	unspecified product	protein coding gene	N/A	0.000247643	0.00206387
AAEL001014	AaegL5_3:55.511.781..55.514.400(-)	vacuolar protein sorting-associated	protein coding gene	N/A	0.0462282	0.288486
AAEL001033	AaegL5_3:55.490.588..55.503.251(-)	methyl-cpg binding protein. mbd	protein coding gene	MBD	0.0534861	0.173709
AAEL001036	AaegL5_3:55.529.579..55.564.872(+)	ikappab kinase complex-associated protein	protein coding gene	N/A	0.0215369	0.0636096
AAEL001039	AaegL5_3:55.498.057..55.505.021(+)	metaxin	protein coding gene	N/A	0.135324	0.281767
AAEL001046	AaegL5_3:55.680.111..55.880.283(+)	phosphatase fragment	protein coding gene	N/A	0.00198021	0.00478936
AAEL001048	AaegL5_3:55.483.512..55.485.145(+)	short-chain dehydrogenase	protein coding gene	N/A	2.54875	6.34608
AAEL001054	AaegL5_1:301.212.310..301.213.169(-)	glutathione S-transferase (GSTD4)	protein coding gene	GSTD4	2.21345	20.4803
AAEL001059	AaegL5_1:301.213.623..301.214.675(+)	glutathione S-transferase (GSTD3)	protein coding gene	GSTD3	0.228007	0.493512
AAEL001061	AaegL5_1:299.812.634..299.826.451(+)	glutathione S-transferase (GSTD1)	protein coding gene	GSTD1	0.0479628	0.204436
AAEL001068	AaegL5_1:299.659.286..299.678.129(-)	myosin light chain 2V. putative	protein coding gene	N/A	0.0097452	0.127662
AAEL001080	AaegL5_1:28.333.156..28.334.525(-)	RNA 3' terminal phosphate cyclase	protein coding gene	N/A	2.20558	6.03789
AAEL001094	AaegL5_1:28.161.252..28.223.598(-)	unspecified product	protein coding gene	N/A	0.00160514	0.011699
AAEL001142	AaegL5_3:1.074.079..1.138.283(+)	Rab gdp/GTP exchange factor [Source:UniProtKB/TrEMBL;Acc:A0A1S4EXX1]	protein coding gene	N/A	0.00382084	0.00859785
AAEL001143	AaegL5_3:1.581.604..1.616.233(+)	unspecified product	protein coding gene	N/A	0.025054	0.0968345
AAEL001146	AaegL5_3:405.791.125..405.819.833(+)	n-acetylgalactosaminyltransferase	protein coding gene	N/A	0.000717426	0.00609204
AAEL001156	AaegL5_2:307.262.361..307.273.699(-)	unspecified product	protein coding gene	N/A	0.0334544	0.0884402
AAEL001166	AaegL5_2:307.234.449..307.248.442(-)	protein phosphatases pp1 regulatory subunit	protein coding gene	N/A	0.0115073	0.0688153
AAEL001168	AaegL5_2:147.822.652..148.504.773(-)	unspecified product	protein coding gene	N/A	0.000921419	0.00202391
AAEL001198	AaegL5_2:413.209.977..413.247.507(-)	sodium/solute symporter	protein coding gene	N/A	0.00698105	0.0186437
AAEL001199	AaegL5_2:411.472.129..411.473.556(-)	Putative GTP-binding protein 5	protein coding gene	N/A	0.0171623	0.104754
AAEL001200	AaegL5_2:411.523.475..411.526.992(+)	Aspartyl-tRNA synthetase [Source:UniProtKB/TrEMBL;Acc:A0A1S4EY33]	protein coding gene	N/A	0.0787074	0.306039
AAEL001204	AaegL5_2:411.551.417..411.574.436(-)	sterol o-acyltransferase	protein coding gene	N/A	0.0198427	0.151797
AAEL001209	AaegL5_2:413.387.664..413.425.441(-)	sodium-dependent phosphate transporter	protein coding gene	N/A	0.00953402	0.0241836
AAEL001215	AaegL5_2:413.275.151..413.296.616(+)	unspecified product	protein coding gene	N/A	0.028085	0.0607107
AAEL001232	AaegL5_2:60.889.002..61.195.048(-)	tubulointerstitial nephritis antigen	protein coding gene	N/A	0.00469461	0.0188481
AAEL001233	AaegL5_2:372.264.358..372.292.559(-)	Clip-Domain Serine Protease family E. Protease homologue.	protein coding gene	CLIPE9	0.0209772	0.0423806
AAEL001241	AaegL5_2:60.570.050..60.598.178(+)	unspecified product	protein coding gene	N/A	0.0239757	0.0738958
AAEL001273	AaegL5_2:151.998.677..152.051.166(+)	Sec24B protein. putative	protein coding gene	sec24	0.0055146	0.0137855
AAEL001328	AaegL5_2:57.204.848..57.231.280(-)	unspecified product	protein coding gene	N/A	0.320557	0.795338
AAEL001329	AaegL5_3:47.714.031..47.719.228(-)	mitochondrial carrier protein	protein coding gene	N/A	0.000836879	0.0567722
AAEL001334	AaegL5_3:47.739.123..47.740.883(-)	geranylgeranyl transferase type ii beta subunit	protein coding gene	N/A	0.0327131	0.279014
AAEL001343	AaegL5_2:57.051.369..57.528.017(-)	unspecified product	protein coding gene	N/A	0.000148176	0.000442956
AAEL001345	AaegL5_3:47.710.433..47.712.073(-)	unspecified product	protein coding gene	N/A	0.0189885	0.143846
AAEL001350	AaegL5_3:47.664.009..47.680.866(+)	unspecified product	protein coding gene	N/A	0.00929633	0.0291438
AAEL001382	AaegL5_2:118.114.971..118.115.885(-)	small nuclear ribonucleoprotein sm d1	protein coding gene	N/A	0.870941	2.74678
AAEL001401	AaegL5_2:48.276.926..48.278.502(-)	leucine-rich immune protein (Short)	protein coding gene	LRIM10A	0.0107226	0.181686
AAEL001420	AaegL5_2:48.269.336..48.271.052(+)	leucine-rich immune protein (Short)	protein coding gene	LRIM8	0.908755	12.4177
AAEL001433	AaegL5_1:28.441.163..28.506.750(+)	fgf receptor activating protein	protein coding gene	N/A	0.000121613	0.00227597
AAEL001437	AaegL5_2:47.004.237..47.644.489(+)	unspecified product	protein coding gene	N/A	0.00265795	0.00552802
AAEL001446	AaegL5_1:111.460.507..111.501.591(-)	testis-specific protein pbs13 (t-complex 11 )	protein coding gene	N/A	0.321953	0.887892
AAEL001448	AaegL5_1:111.749.812..111.816.730(-)	unspecified product	protein coding gene	N/A	0.00257269	0.00681362
AAEL001491	AaegL5_2:263.005.033..263.006.410(-)	unspecified product	protein coding gene	N/A	0.19733	0.59696
AAEL001501	AaegL5_2:262.274.157..262.280.160(+)	anamorsin homolog (Fe-S cluster assembly protein DRE2 homolog)	protein coding gene	N/A	0.285079	0.631273
AAEL001532	AaegL5_3:261.239.076..261.543.919(+)	FAD NAD binding oxidoreductases	protein coding gene	N/A	0.00103021	0.00258087
AAEL001533	AaegL5_3:261.440.892..261.442.837(-)	glucosyl/glucuronosyl transferases	protein coding gene	N/A	0.394291	1.16667
AAEL001555	AaegL5_3:371.414.152..371.415.958(+)	unspecified product	protein coding gene	N/A	0.00340027	0.0461635
AAEL001566	AaegL5_2:23.378.181..23.382.497(+)	bone morphogenetic protein	protein coding gene	N/A	0.014629	0.0678003
AAEL001575	AaegL5_2:21.598.322..21.600.002(+)	Monocarboxylate transporter [Source:UniProtKB/TrEMBL;Acc:A0A1S4EZ55]	protein coding gene	N/A	0.17159	0.450523
AAEL001595	AaegL5_2:22.905.354..22.925.353(-)	unspecified product	protein coding gene	N/A	0.00991053	0.0250671
AAEL001651	AaegL5_2:300.053.540..300.088.824(-)	unspecified product	protein coding gene	N/A	0.00362423	0.00867949
AAEL001658	AaegL5_2:298.047.340..298.075.513(-)	sodium-dependent phosphate transporter	protein coding gene	N/A	0.00604471	0.0154874
AAEL001682	AaegL5_2:85.402.036..85.404.143(+)	nuclear movement protein nudc	protein coding gene	N/A	0.0134845	0.235538
AAEL001686	AaegL5_2:86.718.883..86.719.847(-)	unspecified product	protein coding gene	N/A	0.0475404	0.211623
AAEL001687	AaegL5_2:86.622.196..86.636.442(-)	adenylate cyclase	protein coding gene	N/A	0.0341448	0.0719641
AAEL001697	AaegL5_2:86.636.371..86.661.742(+)	adenylate cyclase. putative	protein coding gene	N/A	0.0302638	0.0820402
AAEL001698	AaegL5_2:86.753.645..86.772.677(-)	charged multivesicular body protein 4b	protein coding gene	N/A	0.451079	1.00292
AAEL001703	AaegL5_2:87.887.477..87.888.435(+)	juvenile hormone-regulated chymotrypsin-like serine protease	protein coding gene	JHA15	0.0524527	1.17974
AAEL001716	AaegL5_2:441.784.290..441.822.782(+)	THO complex subunit 2 (Tho2)	protein coding gene	N/A	0.00690901	0.0226663
AAEL001724	AaegL5_2:441.822.776..441.836.769(-)	GPCR Orphan/Putative Class B Family	protein coding gene	GPRNNB3	0.0417002	0.0927157
AAEL001745	AaegL5_2:37.872.708..37.888.083(+)	candidate tumor suppressor protein	protein coding gene	N/A	0.071255	0.201433
AAEL001749	AaegL5_2:165.873.980..166.187.010(+)	ventrhoid transmembrane protein. putative	protein coding gene	N/A	0.000123167	0.00107309
AAEL001761	AaegL5_2:166.847.218..166.848.469(-)	exonuclease	protein coding gene	N/A	0.100639	0.730958
AAEL001801	AaegL5_2:374.772.295..374.772.851(+)	unspecified product	protein coding gene	N/A	0.0839712	0.400459
AAEL001807	AaegL5_2:375.068.465..375.070.394(-)	cytochrome P450	protein coding gene	CYP9M9	13.7447	64.4803
AAEL001813	AaegL5_2:375.354.327..375.391.790(-)	sodium/solute symporter	protein coding gene	N/A	0.00119401	0.0160103
AAEL001816	AaegL5_2:374.754.445..374.756.310(+)	glucosyl/glucuronosyl transferases	protein coding gene	N/A	0.403338	7.6236
AAEL001821	AaegL5_2:375.314.233..375.315.918(+)	unspecified product	protein coding gene	N/A	0.00969545	0.0621532
AAEL001827	AaegL5_2:375.834.644..375.837.036(+)	ubiquitin specific protease 39 and snrnp assembly factor	protein coding gene	N/A	0.317474	0.892807
AAEL001833	AaegL5_2:376.966.746..376.983.450(-)	juvenile hormone-inducible protein. putative	protein coding gene	N/A	0.43233	1.6482
AAEL001835	AaegL5_2:375.315.859..375.329.969(-)	sodium/solute symporter	protein coding gene	N/A	0.0414739	0.119395
AAEL001850	AaegL5_2:274.316.670..274.336.484(-)	unspecified product	protein coding gene	N/A	0.00192305	0.0173452
AAEL001851	AaegL5_2:274.530.776..274.573.049(+)	unspecified product	protein coding gene	N/A	0.243284	0.627333
AAEL001875	AaegL5_2:276.721.247..276.844.070(+)	unspecified product	protein coding gene	N/A	0.00127045	0.00841679
AAEL001901	AaegL5_2:389.193.017..389.253.614(-)	MRAS2. putative	protein coding gene	N/A	0.00365421	0.00889403
AAEL001914	AaegL5_2:391.029.645..391.103.720(-)	scavenger receptor. putative	protein coding gene	N/A	0.0118738	0.0289297
AAEL001918	AaegL5_3:227.146.206..227.450.136(-)	FOG_N domain-containing protein [Source:UniProtKB/TrEMBL;Acc:A0A1S4F068]	protein coding gene	N/A	0.00057621	0.00148725
AAEL001920	AaegL5_3:226.961.390..226.999.308(+)	SET domain-containing protein [Source:UniProtKB/TrEMBL;Acc:A0A1S4F084]	protein coding gene	N/A	0.0319247	0.0674964
AAEL001925	AaegL5_2:193.912.862..194.399.611(+)	unspecified product	protein coding gene	N/A	0.000462849	0.00102155
AAEL001929	AaegL5_2:193.709.443..193.762.823(+)	spaetzle-like cytokine	protein coding gene	SPZ5	0.000676451	0.0106926
AAEL001960	AaegL5_2:423.973.541..423.975.686(+)	cytochrome P450	protein coding gene	N/A	1.55557	3.22273
AAEL001962	AaegL5_2:426.338.982..426.359.333(-)	unspecified product	protein coding gene	N/A	0.0491413	0.116043
AAEL001963	AaegL5_2:425.618.021..425.663.983(-)	protein serine/threonine kinase. putative	protein coding gene	N/A	0.0833042	0.225492
AAEL001967	AaegL5_2:426.147.302..426.148.063(-)	protein serine/threonine kinase. putative	protein coding gene	N/A	3.19041	17.2545
AAEL001972	AaegL5_2:426.601.155..426.602.180(+)	TATA box binding protein (TBP)-associated factor.. putative	protein coding gene	N/A	0.0770313	0.340235
AAEL001981	AaegL5_2:426.110.234..426.110.825(+)	protein serine/threonine kinase. putative	protein coding gene	N/A	0.261283	0.741297
AAEL001999	AaegL5_2:426.111.530..426.112.115(-)	protein serine/threonine kinase. putative	protein coding gene	N/A	4.94672	31.8772
AAEL002000	AaegL5_2:424.779.419..424.780.901(-)	zinc carboxypeptidase	protein coding gene	N/A	0.0163447	0.109
AAEL002005	AaegL5_2:423.983.426..423.985.551(+)	cytochrome P450	protein coding gene	CYP12F6	0.0240354	0.473058
AAEL002021	AaegL5_2:426.148.289..426.148.960(+)	protein serine/threonine kinase. putative	protein coding gene	N/A	3.82238	19.5288
AAEL002024	AaegL5_2:426.113.257..426.113.918(+)	protein serine/threonine kinase. putative	protein coding gene	N/A	3.33469	34.5851
AAEL002039	AaegL5_2:424.695.504..425.113.150(-)	NADPH oxidase	protein coding gene	N/A	0.000435583	0.00142666
AAEL002041	AaegL5_2:426.119.798..426.136.409(-)	protein serine/threonine kinase. putative	protein coding gene	N/A	0.0223183	2.08064
AAEL002049	AaegL5_2:119.701.096..119.887.446(-)	circadian protein clock/arnt/bmal/pas	protein coding gene	CYC	0.000363251	0.00165136
AAEL002050	AaegL5_2:119.901.498..119.902.874(-)	Nitric oxide synthase-interacting protein homolog [Source:UniProtKB/TrEMBL;Acc:A0A1S4F0L5]	protein coding gene	N/A	0.241295	0.769251
AAEL002085	AaegL5_2:356.390.672..356.392.588(+)	cytochrome P450	protein coding gene	CYP4H31	1.85492	4.5629
AAEL002092	AaegL5_3:177.534.227..177.537.162(-)	cuticle protein. putative	protein coding gene	N/A	0.0265397	0.143178
AAEL002138	AaegL5_2:158.889.425..158.891.395(+)	triacylglycerol lipase. putative	protein coding gene	N/A	0.034845	0.779173
AAEL002152	AaegL5_1:25.253.295..25.296.037(+)	kinesin-associated proteins	protein coding gene	N/A	0.048727	0.128922
AAEL002157	AaegL5_1:25.334.173..25.356.536(-)	unspecified product	protein coding gene	N/A	0.226711	0.502766
AAEL002158	AaegL5_1:25.233.741..25.235.175(-)	secreted ferritin G subunit precursor. putative	protein coding gene	N/A	4.62065	16.2
AAEL002175	AaegL5_1:25.122.076..25.167.436(-)	unspecified product	protein coding gene	N/A	0.317697	0.881492
AAEL002199	AaegL5_2:428.462.234..428.463.363(-)	unspecified product	protein coding gene	N/A	0.0263055	0.882679
AAEL002255	AaegL5_2:30.831.433..30.832.272(+)	unspecified product	protein coding gene	N/A	0	0.0540611
AAEL002258	AaegL5_2:31.456.126..31.478.146(-)	unspecified product	protein coding gene	N/A	0.0028725	0.0141577
AAEL002267	AaegL5_2:31.291.598..31.300.021(+)	unspecified product	protein coding gene	N/A	0.00105413	0.024051
AAEL002279	AaegL5_2:31.487.143..31.500.178(+)	unspecified product	protein coding gene	N/A	0.0126148	0.0397749
AAEL002287	AaegL5_1:25.411.777..25.740.752(+)	trans-prenyltransferase	protein coding gene	N/A	0.000722914	0.00146966
AAEL002288	AaegL5_3:375.983.474..375.985.651(-)	serine protease	protein coding gene	N/A	0.420809	1.04688
AAEL002299	AaegL5_3:375.587.268..375.620.749(+)	high affinity copper transporter. putative	protein coding gene	N/A	0.00421441	0.0134688
AAEL002301	AaegL5_3:375.997.195..376.016.979(-)	serine protease	protein coding gene	N/A	0.0338999	0.0965505
AAEL002302	AaegL5_3:376.064.624..376.065.490(-)	unspecified product	protein coding gene	N/A	0.0477202	0.442283
AAEL002307	AaegL5_3:373.158.581..373.202.353(+)	leucine-rich transmembrane protein	protein coding gene	N/A	0.0256049	0.115055
AAEL002310	AaegL5_3:375.065.860..375.066.889(+)	unspecified product	protein coding gene	N/A	0.0691815	0.303226
AAEL002317	AaegL5_3:373.286.401..373.542.069(-)	Insulin-like receptor Precursor (MIR)(EC 2.7.10.1)	protein coding gene	InR	0.00167924	0.00360407
AAEL002318	NIGP01000139:54.076..59.940(+)	unspecified product	protein coding gene	N/A	0.00205171	0.0267088
AAEL002348	AaegL5_1:11.325.632..11.423.927(+)	paired box protein pax-6	protein coding gene	N/A	0.00768248	0.0246056
AAEL002356	AaegL5_2:175.892.177..175.894.474(+)	unspecified product	protein coding gene	N/A	0.0293199	0.102252
AAEL002358	AaegL5_2:128.184.190..128.241.755(+)	unspecified product	protein coding gene	N/A	0.00456836	0.0745962
AAEL002375	AaegL5_2:303.996.619..304.007.263(-)	NBP2b protein. putative	protein coding gene	N/A	0	0.0147151
AAEL002383	AaegL5_2:304.007.641..304.008.358(+)	succinate dehydrogenase. putative	protein coding gene	N/A	0.251838	1.0609
AAEL002404	AaegL5_2:214.566.733..214.765.147(-)	receptor protein tyrosine kinase	protein coding gene	N/A	0.00123184	0.266095
AAEL002413	AaegL5_1:101.171.946..101.197.928(+)	sphingomyelin phosphodiesterase	protein coding gene	N/A	0.0786196	0.215758
AAEL002435	AaegL5_1:98.942.762..98.997.141(-)	unspecified product	protein coding gene	N/A	0.00576122	0.0501663
AAEL002438	AaegL5_1:99.071.539..99.073.440(-)	unspecified product	protein coding gene	N/A	0.496896	1.44518
AAEL002439	AaegL5_3:127.600.692..127.601.543(-)	unspecified product	protein coding gene	N/A	0.276896	1.47855
AAEL002440	AaegL5_3:127.671.461..127.672.581(+)	larval cuticle protein. putative	protein coding gene	N/A	0.0262778	0.174703
AAEL002447	AaegL5_3:127.764.641..127.765.584(-)	unspecified product	protein coding gene	N/A	0.0436816	0.259687
AAEL002453	AaegL5_1:99.003.190..99.014.918(+)	unspecified product	protein coding gene	N/A	0.016035	0.0450036
AAEL002490	AaegL5_2:78.883.391..78.884.436(-)	unspecified product	protein coding gene	N/A	1.56344	4.96104
AAEL002499	AaegL5_1:91.121.216..91.246.247(+)	unspecified product	protein coding gene	N/A	0.00298408	0.00628605
AAEL002506	AaegL5_1:89.393.343..89.397.277(-)	glutamate receptor. ionotropic kainate 1. 2. 3 (glur5. glur6. glur7)	protein coding gene	N/A	0.0309135	0.08515
AAEL002512	AaegL5_1:91.297.175..91.300.655(-)	unspecified product	protein coding gene	N/A	0.840506	1.85369
AAEL002555	AaegL5_1:227.199.405..227.301.003(+)	sodium/solute symporter	protein coding gene	N/A	0.000870479	0.00424031
AAEL002560	AaegL5_1:226.836.960..226.933.416(+)	unspecified product	protein coding gene	N/A	0.00347661	0.00965075
AAEL002566	AaegL5_1:226.467.901..226.472.395(-)	unspecified product	protein coding gene	N/A	0.0103845	0.0587303
AAEL002575	AaegL5_1:228.445.865..228.483.104(+)	pickpocket 103	protein coding gene	ppk103	0.00247496	0.0119168
AAEL002581	AaegL5_3:121.665.764..121.688.036(-)	structural maintenance of chromosomes 6 smc6	protein coding gene	N/A	0.0505104	0.105793
AAEL002597	AaegL5_3:256.508.613..256.520.778(-)	unspecified product	protein coding gene	N/A	0.0350938	0.474747
AAEL002599	AaegL5_3:256.986.371..257.012.358(-)	unspecified product	protein coding gene	N/A	0.000156042	0.00214843
AAEL002647	AaegL5_2:244.866.526..244.883.418(+)	steroid receptor-interacting snf2 domain protein	protein coding gene	N/A	0.0434547	0.111046
AAEL002658	AaegL5_2:433.299.374..433.310.974(+)	AMP dependent ligase	protein coding gene	N/A	0.357545	1.13323
AAEL002669	AaegL5_2:433.292.621..433.295.192(+)	AMP dependent ligase	protein coding gene	N/A	0.644085	1.54847
AAEL002670	AaegL5_2:434.037.823..434.039.705(-)	AMP dependent ligase	protein coding gene	N/A	1.51553	3.44581
AAEL002671	AaegL5_2:434.124.352..434.126.281(+)	unspecified product	protein coding gene	N/A	0	0.0573111
AAEL002674	AaegL5_2:432.957.958..432.959.904(-)	unspecified product	protein coding gene	N/A	0.0747617	0.260455
AAEL002676	AaegL5_2:431.998.775..432.526.281(-)	angiotensin-converting enzyme	protein coding gene	N/A	0	8.27308e-05
AAEL002680	AaegL5_2:434.042.844..434.056.187(+)	AMP dependent ligase	protein coding gene	N/A	0.0700397	0.14242
AAEL002683	AaegL5_2:464.805.900..464.819.668(+)	aldehyde oxidase	protein coding gene	N/A	0.147401	0.309785
AAEL002688	AaegL5_2:464.868.089..464.912.877(+)	glucosyl/glucuronosyl transferases	protein coding gene	N/A	0.0197357	0.1107
AAEL002689	AaegL5_2:466.207.449..466.208.957(+)	unspecified product	protein coding gene	N/A	0.0247111	0.212577
AAEL002694	AaegL5_2:465.788.005..465.796.483(+)	predicted G-protein coupled receptor (GPCR)	protein coding gene	N/A	0.139184	0.292247
AAEL002696	AaegL5_3:315.501.434..315.504.094(-)	unspecified product	protein coding gene	N/A	13.8372	39.1275
AAEL002701	AaegL5_3:125.563.310..125.570.115(-)	mannosyltransferase	protein coding gene	N/A	0.0110202	0.106312
AAEL002713	AaegL5_3:124.554.064..124.556.319(+)	fibrinogen and fibronectin	protein coding gene	N/A	0.333301	1.24485
AAEL002718	AaegL5_3:125.588.140..125.711.451(+)	chitin synthase	protein coding gene	N/A	0.068561	0.145129
AAEL002752	AaegL5_2:96.417.773..96.420.679(-)	anaphase-promoting complex. subunit-5. putative	protein coding gene	N/A	0.211674	0.451797
AAEL002781	AaegL5_3:129.879.835..130.062.353(+)	galactokinase	protein coding gene	N/A	0	0.000822282
AAEL002790	AaegL5_1:305.001.439..305.003.117(+)	unspecified product	protein coding gene	N/A	0.465819	1.10235
AAEL002792	AaegL5_1:304.693.495..304.694.384(-)	dynein light chain	protein coding gene	N/A	0.207087	0.452613
AAEL002811	AaegL5_1:305.032.744..305.033.558(+)	unspecified product	protein coding gene	N/A	0.0420499	0.203384
AAEL002816	AaegL5_1:305.327.075..305.347.908(+)	unspecified product	protein coding gene	N/A	0.0946564	0.300304
AAEL002835	AaegL5_3:233.490.151..233.628.635(-)	unspecified product	protein coding gene	N/A	0.00299229	0.00739799
AAEL002846	AaegL5_3:235.187.178..235.212.781(-)	inositol triphosphate 3-kinase c	protein coding gene	N/A	0.0212785	0.0513033
AAEL002850	AaegL5_3:233.683.279..233.767.781(-)	patched 1.	protein coding gene	N/A	0.00288639	0.00781657
AAEL002877	AaegL5_1:255.930.655..255.957.147(-)	kinesin-like protein KIF17	protein coding gene	N/A	0.0301903	0.0835836
AAEL002881	AaegL5_1:255.908.315..255.917.789(-)	NADH:ubiquinone dehydrogenase. putative	protein coding gene	N/A	4.18554	8.67306
AAEL002882	AaegL5_1:255.997.183..255.998.757(+)	unspecified product	protein coding gene	N/A	0.031193	0.117286
AAEL002893	AaegL5_1:108.475.811..108.508.664(+)	short-chain dehydrogenase	protein coding gene	N/A	0.00243082	0.00664931
AAEL002902	AaegL5_3:373.047.230..373.093.799(-)	unspecified product	protein coding gene	N/A	0.0144454	0.0348826
AAEL002906	AaegL5_1:108.399.166..108.409.493(+)	26S proteasome regulatory subunit rpn2	protein coding gene	N/A	0.00779855	0.0329874
AAEL002908	NIGP01001928:26.778..27.486(+)	unspecified product	protein coding gene	N/A	0.0774975	0.314819
AAEL002917	AaegL5_1:108.242.230..108.258.261(-)	CHK domain-containing protein [Source:UniProtKB/TrEMBL;Acc:A0A1S4F357]	protein coding gene	N/A	0.347763	1.72222
AAEL002929	AaegL5_1:86.213.783..86.216.148(-)	AMP dependent ligase	protein coding gene	N/A	6.5651	14.0931
AAEL002959	AaegL5_1:261.384.643..261.386.416(+)	brain chitinase and chia	protein coding gene	N/A	0.526743	2.11216
AAEL002961	AaegL5_1:262.324.380..262.337.887(-)	Osiris. putative	protein coding gene	N/A	0	0.0102415
AAEL002995	AaegL5_3:38.897.477..39.152.978(+)	pyrazinamidase/nicotinamidase	protein coding gene	N/A	0.000620805	0.00171285
AAEL002999	AaegL5_1:208.004.656..208.220.942(-)	GTPase_rho	protein coding gene	N/A	5.91769e-05	0.00190701
AAEL003016	AaegL5_1:208.965.640..208.976.347(-)	unspecified product	protein coding gene	N/A	0.00818429	0.156663
AAEL003018	AaegL5_1:208.303.509..208.305.956(+)	unspecified product	protein coding gene	N/A	0.0173119	0.100342
AAEL003036	AaegL5_1:130.657.621..130.681.752(+)	SH3 domain-containing protein [Source:UniProtKB/TrEMBL;Acc:A0A1S4F3I6]	protein coding gene	N/A	0.0171609	0.0434901
AAEL003070	AaegL5_2:85.205.547..85.218.398(+)	unspecified product	protein coding gene	N/A	0.00133448	0.016512
AAEL003076	AaegL5_2:213.526.386..213.528.479(-)	glucosyl/glucuronosyl transferases	protein coding gene	N/A	0.256586	0.702851
AAEL003079	AaegL5_2:213.605.295..213.607.091(+)	glucosyl/glucuronosyl transferases	protein coding gene	N/A	0.0258708	0.687148
AAEL003093	AaegL5_2:43.249.191..43.429.834(-)	elongase. putative	protein coding gene	N/A	0.00272361	0.00927189
AAEL003097	AaegL5_2:43.467.571..44.084.352(-)	calmodulin-binding transcription activator (camta). drome	protein coding gene	N/A	0.000356213	0.0014541
AAEL003104	AaegL5_2:43.026.632..43.218.071(+)	tripartite motif protein trim2.3	protein coding gene	N/A	0.0173488	0.0351879
AAEL003123	AaegL5_3:277.923.934..277.925.772(+)	deoxyribonuclease I. putative	protein coding gene	N/A	0.0174341	0.361951
AAEL003132	AaegL5_2:321.517.758..321.529.992(-)	intraflagellar transport 52 homolog (protein NGD5)	protein coding gene	N/A	0.00615719	0.0288832
AAEL003133	AaegL5_3:270.195.740..270.839.128(+)	unspecified product	protein coding gene	N/A	0.000333944	0.000731476
AAEL003135	AaegL5_3:269.815.961..269.969.465(-)	unspecified product	protein coding gene	N/A	0.0274618	0.0602895
AAEL003144	AaegL5_3:269.995.141..270.007.182(+)	F-box domain-containing protein [Source:UniProtKB/TrEMBL;Acc:A0A1S4F3V3]	protein coding gene	N/A	0.0181395	0.0523839
AAEL003156	AaegL5_1:192.983.513..192.984.868(-)	fibrinogen and fibronectin	protein coding gene	N/A	3.6909	8.43414
AAEL003162	AaegL5_2:253.771.170..253.818.347(-)	formin 1.2/cappuccino	protein coding gene	N/A	0.00594943	0.0136396
AAEL003173	AaegL5_1:275.382.753..275.389.143(+)	forkhead protein/ forkhead protein domain	protein coding gene	N/A	0.0583937	0.124586
AAEL003181	AaegL5_1:190.112.037..190.113.871(+)	Carboxy/choline esterase Alpha Esterase	protein coding gene	CCEAE3C	1.84219	18.5135
AAEL003182	AaegL5_1:192.403.543..192.405.244(+)	Serine Protease Inhibitor (serpin) homologue - unlikely to be inhibitory.	protein coding gene	SRPN26	0.00260992	0.160738
AAEL003183	AaegL5_1:190.251.663..190.263.912(-)	oxidoreductase	protein coding gene	N/A	0.025767	0.0538035
AAEL003187	AaegL5_1:190.109.359..190.111.959(+)	Carboxy/choline esterase Alpha Esterase	protein coding gene	CCEAE4C	0.0407329	0.1495
AAEL003195	NIGP01000521:42.766..44.565(-)	Carboxylic ester hydrolase [Source:UniProtKB/TrEMBL;Acc:A0A1S4F4A4]	protein coding gene	N/A	1.02217	9.27074
AAEL003217	AaegL5_2:367.404.717..367.406.802(-)	dynein light chain	protein coding gene	N/A	0.00777948	0.0704161
AAEL003238	AaegL5_1:290.815.881..290.817.840(-)	Palmitoyltransferase [Source:UniProtKB/TrEMBL;Acc:Q16L42]	protein coding gene	N/A	0.276227	0.808174
AAEL003257	AaegL5_1:290.955.089..290.955.583(-)	unspecified product	protein coding gene	N/A	0.209194	0.695171
AAEL003267	AaegL5_1:291.147.786..291.233.369(+)	unspecified product	protein coding gene	N/A	0.0144159	0.0465393
AAEL003274	AaegL5_2:366.556.130..366.556.784(+)	unspecified product	protein coding gene	N/A	0.104588	0.794739
AAEL003279	AaegL5_1:290.940.635..290.942.853(+)	clip-domain serine protease. putative	protein coding gene	N/A	0.0749712	0.340009
AAEL003281	AaegL5_1:290.825.031..290.825.838(+)	ADP-ribosylation factor. arf	protein coding gene	N/A	1.81691	4.84316
AAEL003289	AaegL5_3:340.498.278..340.500.008(-)	alkaline phosphatase	protein coding gene	N/A	1.47713	4.89585
AAEL003297	AaegL5_3:340.505.840..340.507.635(+)	alkaline phosphatase	protein coding gene	N/A	0.45167	1.55862
AAEL003308	AaegL5_3:340.348.751..340.350.605(+)	trypsin. putative	protein coding gene	N/A	1.59522	4.1708
AAEL003316	AaegL5_3:330.290.818..330.350.547(-)	unspecified product	protein coding gene	N/A	0.00524599	0.0118925
AAEL003331	AaegL5_2:400.107.984..400.159.391(-)	unspecified product	protein coding gene	N/A	0.0265496	0.05602
[truncated: 2,036 more rows]

## Sheet: Under_Expressed_Transcripts
Gene_ID	Transcript_ID	Genomic_Location	Product_Description	Gene_Type	Gene_Name/Symbol	logFC	logCPM	F	PValue	FDR	LS_RPKM	FR_RPKM
[truncated: 2,250 more rows]

[truncated: 1 more sheets: Under_Expressed_Genes]
